# Supplementary material for: Integrative Transcriptomic and Metabolomic Analysis Reveal Mechanisms Underlying Differential Fecundity in Yangtze River Delta White Goat
Source: Animals (Basel). 2026 Jul 2;16(13):2034. doi: 10.3390/ani16132034 (PMC13359923; doi:10.3390/ani16132034)
Supplement: Supplementary file 1 [file animals-16-02034-s001.zip › Supplementary Tables.xls]

## Sheet: Table S1
Table S1. The primers used for RT-qPCR
Primer name	F	R
GAPDH	AGCCGTAACTTCTGTGCTGTG	ATGACGAGCTTCCCGTTCTC
SLC9A2	GAGACCGTTGACGTGTTTGC	GATCACGCGGATGTTGTGTG
RHBG	TGTCCGCTACAACCGTGAAA	AAGCCGAAACCCACGAAGAT
LOC108638538	CACCGATGGGACAGACTACAC	ATCACCCAGCACCCTAACCG
LOC108637251	ACCTGTCCGCAGTCATTGAA	TCAACCGAAAGTGAGCCTTC
CADPS	GTGGGTTGCTTGGCGTTGAA	CCTCGTAGTAACTCTGGACA
LOC106501943	AGAGTGTGTCAAGAGAGTGG	CAGACAGCATTTCTGCTGAG
LOC102181054	TCCCTCTTTGCCGCATCTAC	GTGATTGAAGTCCCTCCGCA

## Sheet: Table S2
Table S2. Identification of total metabolites in four tissues of goats
Index	Mode	Compounds	Class I		Formula	Q1 (Da)	Molecular weight (Da)	RT (min)	Adduct	Mass error	Level	score	LC mode	CAS	PubChem CID	HMDB	Metlin	cpd_ID	LFS1	LFS2	LFS3	LFS4	LFS5	LFS6	HFS1	HFS2	HFS3	HFS4	HFS5	HFS6	LFF1	LFF2	LFF3	LFF4	LFF5	LFF6	HFF1	HFF2	HFF3	HFF4	HFF5	HFF6	LFT1	LFT2	LFT3	LFT4	LFT5	LFT6	HFT1
MW0194064	T3_positive	Acetyl-L-carnitine	FA	CAR	C9H17NO4	204.122	203.116	0.8404	[M+H]+	1.97703	1a	0.976	rp	3040-38-8 | 14992-62-2	7045767	HMDB0000201	956	C02571	9.23345e+07	9.49229e+07	1.01829e+08	9.82467e+07	1.15919e+08	9.49702e+07	1.14976e+08	1.14661e+08	1.02148e+08	1.19816e+08	1.19839e+08	1.16868e+08	1.11849e+08	1.21683e+08	1.21172e+08	1.15425e+08	2.93579e+08	2.99004e+08	8.4604e+07	2.05381e+08	8.83705e+07	8.51804e+07	2.02646e+08	8.73171e+07	2.03693e+08	1.07446e+08	1.03484e+08	7.55001e+07	1.28784e+08	7.97194e+07	7.50077e+07
MEDTN01087	T3_negative	3-beta-D-galactosyl-sn-glycerol	Carbohydrates and Its metabolites	Carbohydrates and Its metabolites	C9H18O8	253.092	254.1	1.1527	[M-H]-	1.15564	1a	0.8442	rp	-	16048618	HMDB0304157	-	C05401	0	0	0	0	0	0	0	0	0	0	0	0	0	0	0	0	0	0	0	0	0	0	0	0	0	0	0	0	0	0	0
MW0105958	T3_negative	Asp-Leu	Amino acid and Its metabolites	Small Peptide	C10H18N2O5	245.115	246.122	2.2286	[M-H]-	1.06567	1a	0.963	rp	-	86306125	-	-	-	0	0	0	0	0	0	0	0	0	0	0	0	0	0	0	0	0	0	0	0	0	0	0	0	0	0	0	0	0	0	0
MEDL00630	T3_positive	Thyroxine	Hormones and hormone related compounds	Hormones and hormone related compounds	C15H11I4NO4	777.695	776.687	5.2311	[M+H]+	1.59749	1a	0.8886	rp	51-48-9	5819	HMDB0000248	-	C01829	2.97473e+06	2.80728e+06	1.89386e+06	3.40702e+06	2198413	3.09358e+06	3.48607e+06	3.57375e+06	2.80791e+06	2.94186e+06	3.71033e+06	3.69427e+06	1.99098e+06	1.76062e+06	1.68102e+06	1.8371e+06	1.88706e+06	1.12578e+06	4.67268e+06	3.99251e+06	3.23319e+06	2.84012e+06	3.97118e+06	4.01045e+06	0	0	0	0	0	0	0
MW0124741	T3_positive	Maltol	Heterocyclic compounds	Heterocyclic compounds	C6H6O3	127.05	126.032	2.0521	[M+H]+	0.831316	1a	0.932	rp	118-71-8	8369	HMDB0030776	-	C11918	5.94006e+06	2.83611e+06	3.54819e+06	3.01611e+06	2.49909e+06	2.95075e+06	2.47682e+06	1.89434e+06	1.37317e+06	3.30128e+06	1.57256e+06	4.78656e+06	1.37902e+07	1.71129e+07	1.4847e+07	1.38021e+07	1.35122e+07	1.46916e+07	7.56212e+06	7.68692e+06	7.11972e+06	7.35361e+06	6.74792e+06	6.88643e+06	0	0	0	0	0	0	0
MW0103709	T3_negative	Uridine-5'-monophosphate	Nucleotide and Its metabolites	Nucleotide and Its metabolites	C9H13N2O9P	323.028	324.036	0.8756	[M-H]-	0.655718	1a	0.8668	rp	58-97-9	6030	HMDB0000288	-	C00105	2.95398e+06	3.04413e+06	2.37473e+06	2.90167e+06	1.6838e+06	3.30149e+06	2.32907e+06	2.89911e+06	2.4631e+06	3.11089e+06	2.94062e+06	2.72529e+06	2.85985e+06	3.22502e+06	2.97331e+06	3.28768e+06	2.15074e+06	2.7349e+06	3.1631e+06	3.4748e+06	2.86109e+06	4.22969e+06	2.85509e+06	3.41212e+06	3.09316e+07	3.6248e+07	3.03759e+07	1.37466e+07	8.41922e+06	1.07279e+07	1.44455e+07
MW0109170	T3_negative	Phe-Gly	Amino acid and Its metabolites	Small Peptide	C11H14N2O3	221.092	222.1	2.1204	[M-H]-	1.82572	1a	0.9073	rp	721-90-4	6992304	HMDB0028995	-	-	0	0	0	0	0	0	0	0	0	0	0	0	0	0	0	0	0	0	0	0	0	0	0	0	1.88711e+07	1.96231e+07	2.47432e+07	4.33069e+07	3.86892e+07	2.26898e+07	3.48347e+07
MW0105914	T3_negative	L-Aspartic acid	Amino acid and Its metabolites	Amino acids	C4H7NO4	132.029	133.037	0.3614	[M-H]-	3.00173	1a	0.8805	rp	56-84-8	5960	HMDB0000191	5206	C00049	1.18337e+06	2.2329e+06	986574	2.41946e+06	1.13588e+06	1.67453e+06	1.26639e+06	2.53491e+06	2.32771e+06	2.44828e+06	2.27092e+06	2.31253e+06	2.62818e+06	2.78157e+06	1.87203e+06	4.74539e+06	2.74579e+06	7.34866e+06	1.50843e+06	5.07629e+06	5.78594e+06	2.48636e+06	4.01581e+06	4.03736e+06	1.75893e+07	1.18165e+07	1.35852e+07	1.05964e+07	1.10016e+07	3.5764e+07	1.42302e+07
MW0108971	T3_negative	O-benzyl-L-serine	Amino acid and Its metabolites	Amino acid derivatives	C10H13NO3	194.081	195.089	6.6413	[M-H]-	2.1643	1a	0.9131	rp	4726-96-9 | 30916-68-8	78457	-	44267	-	0	0	0	0	0	0	0	0	0	0	0	0	0	0	0	0	0	0	0	0	0	0	0	0	3.7941e+06	3.82366e+06	3.91437e+06	3.84913e+06	3.78558e+06	3.93467e+06	3.66952e+06
MEDN0651	T3_negative	Succinic anhydride	Organic acid and Its derivatives	Organic acid and Its derivatives	C4H4O3	99.0075	100.016	0.9515	[M-H]-	3.42479	1a	0.8169	rp	108-30-5	7922	HMDB0032523	-	C19524	1.05442e+06	1.01174e+06	897577	736013	656459	1.40892e+06	497694	1.08243e+06	528729	452802	626365	786103	1.53813e+06	1.88044e+06	6.99202e+06	1.71487e+06	2.29689e+06	1.58311e+06	1.13497e+06	1.41617e+06	1.38999e+06	1.79543e+06	1.27948e+06	1.63581e+06	6.50306e+07	2.72588e+07	2.31536e+07	2.30613e+07	3.17903e+07	2.28552e+07	3.10473e+07
MW0143471	T3_negative	Taurohyodeoxycholic acid	Bile acids	Bile acids	C26H45NO6S	498.288	499.297	7.2327	[M-H]-	0.127264	1a	0.8538	rp	-	119046	-	-	-	4.04198e+07	4.35589e+07	3.85336e+07	4.75176e+07	3.87358e+07	4.28365e+07	5.43782e+07	5.64592e+07	6.21478e+07	1.37207e+07	4.8728e+07	5.85486e+07	3.23522e+07	9.04993e+07	6.48089e+07	6.55053e+07	1.88226e+07	2.94428e+07	7.59084e+07	1.43235e+07	7.71443e+07	3.87326e+07	7.33457e+07	2.3238e+07	0	0	0	0	0	0	0
MW0062163	T3_negative	(8S,9S,10S,13R,14S,17S)-17-ethyl-10,13-dimethyl-1,2,4,5,6,7,8,9,11,12,14,15,16,17-tetradecahydrocyclopenta[a]phenanthrene-3,3-diol	Hormones and hormone related compounds	Hormones and hormone related compounds	C21H36O2	319.263	320.272	8.0884	[M-H]-	1.10488	1a	0.9147	rp	26445-07-8	3032822	HMDB0004025	-	-	0	0	0	0	0	0	0	0	0	0	0	0	0	0	0	0	0	0	0	0	0	0	0	0	441807	316126	655373	80678.2	219168	147346	84435.1
MEDN0768	T3_negative	13-oxoODE	FA	Oxidized lipids	C18H30O3	293.212	294.219	7.1471	[M-H]-	0.129897	1a	0.9514	rp	-	6446027	HMDB0246143	-	-	0	0	0	0	0	0	0	0	0	0	0	0	0	0	0	0	0	0	0	0	0	0	0	0	3.37388e+06	2.80104e+06	2.15511e+06	2.94375e+06	2.39595e+06	2.772e+06	2.50962e+06
MEDTN01418	T3_negative	2-Hydroxyoctadecanoic acid	FA	FFA	C18H36O3	299.258	300.266	8.1457	[M-H]-	1.08348	1a	0.9496	rp	-	69417	HMDB0242145	-	-	3.41817e+06	4.33032e+06	3.06198e+06	6.4519e+06	3.38435e+06	3.64216e+06	4.47091e+06	3.72697e+06	3.82117e+06	5.51753e+06	4.44317e+06	7.9777e+06	1.47819e+06	1.86574e+06	2.32608e+06	2.57599e+06	2.50301e+06	2.49344e+06	2.48659e+06	3.64216e+06	2.14693e+06	2.70769e+06	2.28654e+06	2.86633e+06	590905	818333	940488	1.63718e+06	2.07863e+06	1.52076e+06	542790
MEDP1292	T3_negative	3'-Dephosphocoenzyme A	CoEnzyme and vitamins	CoEnzyme and vitamins	C21H35N7O13P2S	686.141	687.6	2.3221	[M-H]-	1.25387	1a	0.9434	rp	-	642	-	-	-	0	0	0	0	0	0	0	0	0	0	0	0	0	0	0	0	0	0	0	0	0	0	0	0	710284	1.52667e+06	160105	409454	1.71162e+06	1.3513e+06	818712
MW0003278	T3_negative	2-Naphthalenesulfonic acid	Benzene and substituted derivatives	Benzene and substituted derivatives	C10H8O3S	207.012	208.019	4.0613	[M-H]-	1.71567	1a	0.8592	rp	-	8420	HMDB0255446	-	C16202	0	0	0	0	0	0	0	0	0	0	0	0	0	0	0	0	0	0	0	0	0	0	0	0	0	0	0	0	0	0	0
MW0194162	T3_negative	4-Oxoniocarbonylbenzoate	Organic acid and Its derivatives	Organic acid and Its derivatives	C8H6O4	165.018	166.027	2.5998	[M-H]-	2.99129	1a	0.9155	rp	-	22416364	HMDB0002428	-	-	0	0	0	0	0	0	0	0	0	0	0	0	0	0	0	0	0	0	0	0	0	0	0	0	9.02777e+07	9.28553e+07	8.23519e+07	5.55427e+07	5.67172e+07	5.25881e+07	5.47297e+07
MEDN0381	T3_negative	FFA(16:0)	FA	FFA	C16H32O2	255.232	256.24	8.9211	[M-H]-	0.926856	1a	0.9343	rp	-	985	HMDB0000220	187	C00249	0	0	0	0	0	0	0	0	0	0	0	0	0	0	0	0	0	0	0	0	0	0	0	0	1.83867e+07	3.55703e+07	1.75183e+07	3.62847e+07	2.6463e+07	2.59904e+07	2.00616e+07
MW0015404	T3_negative	9,10-DHOME	FA	Oxidized lipids	C18H34O4	313.239	314.246	6.6291	[M-H]-	1.03939	1a	0.9036	rp	263399-34-4	9966640	HMDB0004704	35697	-	0	0	0	0	0	0	0	0	0	0	0	0	0	0	0	0	0	0	0	0	0	0	0	0	4.74788e+06	5.58871e+06	2.16472e+06	1.79118e+06	1.38428e+07	1.05836e+07	1.98554e+06
MW0106618	T3_negative	Ethoxyacetic acid	Organic acid and Its derivatives	Organic acid and Its derivatives	C4H8O3	103.039	104.047	2.3491	[M-H]-	3.17058	1a	0.8124	rp	627-03-2	12301	HMDB0031212	-	-	9.20925e+07	2.54036e+07	2.1753e+07	2.62534e+07	2.55256e+07	2.09067e+07	1.96063e+07	1.67309e+07	1.78078e+07	2.47335e+07	2.62954e+07	3.13111e+07	1.6546e+07	2.44675e+07	1.97562e+07	2.34868e+07	1.30042e+07	2.60893e+07	3.89144e+07	5.70993e+07	3.23065e+07	2.42026e+07	2.67458e+07	2.4438e+07	0	0	0	0	0	0	0
MEDN0754	T3_negative	(±)17-HDHA	FA	Oxidized lipids	C22H32O3	343.227	344.235	7.1137	[M-H]-	1.07365	1a	0.8098	rp	90780-52-2	6439179	HMDB0010213	-	-	0	0	0	0	0	0	0	0	0	0	0	0	0	0	0	0	0	0	0	0	0	0	0	0	0	0	0	0	0	0	0
MW0009402	T3_negative	Phenoxyacetic acid	Benzene and substituted derivatives	Benzene and substituted derivatives	C8H8O3	151.039	152.047	4.0323	[M-H]-	2.81778	1a	0.8094	rp	122-59-8	19188	HMDB0031609	-	C02181	0	0	0	0	0	0	0	0	0	0	0	0	0	0	0	0	0	0	0	0	0	0	0	0	0	0	0	0	0	0	0
MEDL02021	T3_negative	Sarcosine	Amino acid and Its metabolites	Amino acids	C3H7NO2	88.0391	89.0477	0.9281	[M-H]-	3.09579	1a	0.8092	rp	107-97-1	1088	HMDB0000271	51	C00213	2.16517e+06	1.19757e+06	1.94706e+06	4.67226e+06	1.96066e+06	1.30621e+06	2.17741e+06	1.34568e+06	827230	1.43297e+06	776102	1.95179e+06	837881	2.30291e+06	2.47252e+06	2.79253e+06	4.96138e+06	947046	3.685e+06	2.97434e+06	2.67147e+06	5.05545e+06	3.83658e+06	4.91368e+06	837098	1.85412e+06	1.20371e+06	993521	2.59691e+06	1.93947e+06	2.2069e+06
MEDN1460	T3_negative	11β-Prostaglandin F2α	Hormones and hormone related compounds	Hormones and hormone related compounds	C20H34O5	389.191	354.241	5.4966	[M+Cl]-	0.337763	1a	0.8091	rp	38432-87-0	5280886	HMDB0010199	-	C05959	457284	357599	386709	478218	326512	270260	602407	333008	202811	634091	354602	686567	514720	322954	382160	519318	393606	421829	346873	459518	371020	499029	483977	401646	0	0	0	0	0	0	0
MW0014823	T3_negative	5-oxoETE	FA	Oxidized lipids	C20H30O3	317.213	318.219	7.0071	[M-H]-	0.949285	1a	0.807	rp	126432-17-5	5283159	HMDB0010217	-	C14732	319798	309032	393053	328441	483495	358073	413775	264531	466498	207293	213250	119454	288095	522389	381408	415281	394401	254793	711278	673099	907873	929870	707933	605846	0	0	0	0	0	0	0
MEDN1368	T3_negative	2,2-Dimethylsuccinic acid	Organic acid and Its derivatives	Organic acid and Its derivatives	C6H10O4	145.049	146.058	1.6154	[M-H]-	2.77372	1a	0.8049	rp	597-43-3	11701	HMDB0002074	6473	-	0	0	0	0	0	0	0	0	0	0	0	0	0	0	0	0	0	0	0	0	0	0	0	0	0	0	0	0	0	0	0
MW0013499	T3_negative	2-Hydroxy-2-methylbutyric acid	Organic acid and Its derivatives	Organic acid and Its derivatives	C5H10O3	117.055	118.063	2.0776	[M-H]-	3.15977	1a	0.8044	rp	3739-30-8	95433	HMDB0001987	6416	-	2.49839e+07	2.40805e+07	2.15367e+07	8.57336e+06	1.95158e+07	2.70218e+07	1.88177e+07	4.01086e+07	3.18642e+07	1.68743e+07	1.49666e+07	2.29835e+07	4.10383e+07	2.33129e+07	2.65247e+07	3.17212e+07	2.1572e+07	2.15275e+07	3.10002e+07	2.69391e+07	2.41151e+07	2.43792e+07	2.86381e+07	2.8669e+07	2.54396e+07	2.39437e+07	1.93794e+07	2.11323e+07	1.80713e+07	5.78533e+07	1.17539e+07
MW0108209	T3_negative	Mesylate	Organic acid and Its derivatives	Sulfonic acids	CH4O3S	140.985	95.9881	0.8534	[M+HCOO]-	0.356445	1a	0.803	rp	75-75-2	6395	HMDB0240280	-	C11145	6.70279e+06	6.67652e+06	6.99319e+06	7.46491e+06	6.64131e+06	6.63096e+06	5.58697e+06	6.45667e+06	5.35397e+06	5.8985e+06	6.95326e+06	6.54552e+06	1.28675e+07	1.51204e+07	6.59237e+06	7.22568e+06	5.54574e+06	2.37417e+06	7.10388e+06	5.31164e+06	4.01144e+06	4.552e+06	1.28257e+07	1.12393e+07	7.34027e+06	9.37165e+06	1.22125e+07	1.44782e+07	1.02416e+07	2.00587e+07	1.26349e+07
FDATN00199	T3_negative	p-Toluenesulfonic acid	Benzene and substituted derivatives	Benzene and substituted derivatives	C7H8O3S	170.994	172.019	3.0246	[M-]-	2.49004	1a	0.8017	rp	104-15-4	6101	HMDB0059933	-	C06677	3.38294e+06	1.83064e+07	1.94197e+07	9.60297e+06	4.37703e+06	9.32653e+06	4.15506e+06	5.2283e+06	1.329e+07	1.00871e+07	13895414	1.19788e+07	1.21667e+07	1.46009e+07	1.68541e+07	4.51355e+06	5.74531e+06	1.80177e+07	4.21938e+06	1.26877e+07	5.55518e+06	1.66717e+07	1.31648e+07	7.51165e+06	0	0	0	0	0	0	0
MEDN1008	T3_negative	Undecylenic acid	FA	FFA	C11H20O2	183.138	184.146	5.3974	[M-H]-	2.30804	1a	0.8017	rp	112-38-9	5634	HMDB0033724	-	C13910	0	0	0	0	0	0	0	0	0	0	0	0	0	0	0	0	0	0	0	0	0	0	0	0	0	0	0	0	0	0	0
MW0114952	T3_negative	N-Acetyl-D-glucosamine	Carbohydrates and Its metabolites	Sugar derivatives	C8H15NO6	256.059	221.09	0.8285	[M+Cl]-	0.524863	1a	0.8014	rp	7512-17-6	439174	HMDB0000215	3356	C00140	0	0	0	0	0	0	0	0	0	0	0	0	0	0	0	0	0	0	0	0	0	0	0	0	2.1027e+07	1.96075e+07	1.10304e+07	1.30791e+07	2.94306e+07	2.40272e+07	1.54503e+07
MW0006085	T3_negative	Acetylsalicylic acid	Others	FDA	C9H8O4	179.034	180.042	3.9317	[M-H]-	2.32833	1a	0.8012	rp	50-78-2	2244	HMDB0001879	-	C01405	8.88247e+06	5.83589e+06	5.03118e+06	1.15901e+07	9.05585e+06	1.05274e+07	1.46894e+07	1.3111e+07	1.26484e+07	1.33549e+07	1.46508e+07	1.2898e+07	728169	720792	775019	793191	835456	870033	894139	967253	1.00172e+06	998501	1.08076e+06	1.03078e+06	4.68029e+07	6.90515e+07	1.05309e+08	7.18701e+07	1.37948e+08	8.97589e+07	5.35772e+07
MW0055349	T3_negative	Pelargonic acid	FA	FFA	C9H18O2	315.254	158.131	6.7933	[2M-H]-	1.02789	1a	0.801	rp	112-05-0	8158	HMDB0000847	5810	C01601	0	0	0	0	0	0	0	0	0	0	0	0	0	0	0	0	0	0	0	0	0	0	0	0	0	0	0	0	0	0	0
MW0054720	T3_negative	3-Hydroxymethylglutaric acid	Organic acid and Its derivatives	Organic acid and Its derivatives	C6H10O5	161.045	162.053	1.4204	[M-H]-	2.43821	1a	0.801	rp	503-49-1	1662	HMDB0000355	5344	C03761	850257	2.14347e+06	1.49171e+06	4.39321e+06	1.30481e+06	2.12456e+06	3.19509e+06	5.91715e+06	2.63407e+06	2.72432e+06	2.10226e+06	2.22742e+06	2161895	4.11759e+06	2.69021e+06	3.54668e+06	2.84702e+06	3.41685e+06	2.17455e+06	2.87603e+06	2.6934e+06	2.27806e+06	1.67166e+06	1.90976e+06	0	0	0	0	0	0	0
MW0141668	T3_negative	19(S)-HETE	FA	Oxidized lipids	C20H32O3	319.23	320.235	6.6794	[M-H]-	7.2554	1a	0.8537	rp	79551-85-2	9548883	HMDB0011136	-	C14749	0	0	0	0	0	0	0	0	0	0	0	0	0	0	0	0	0	0	0	0	0	0	0	0	0	0	0	0	0	0	0
MEDP0875	T3_negative	FFA(19:1)	FA	FFA	C19H36O2	295.264	296.272	8.4583	[M-H]-	0.908327	1a	0.9284	rp	73033-09-7	5312513	HMDB0013622	-	-	4.71191e+06	1.11465e+07	1.19567e+07	1.44455e+07	1.20396e+07	1.19013e+07	1.16364e+07	9.47707e+06	8.349e+06	9.51558e+06	7.23666e+06	8.54247e+06	1.62362e+06	9.18046e+06	1.20362e+07	2.39119e+06	1.22308e+07	1.00071e+07	1.1533e+07	1.08917e+07	1.10439e+07	1.13241e+07	9.99711e+06	1.2434e+07	0	0	0	0	0	0	0
MEDN0387	T3_negative	FFA(11:0)	FA	FFA	C11H22O2	185.154	186.162	7.0402	[M-H]-	2.09203	1a	0.9208	rp	112-37-8	8180	HMDB0000947	5894	C17715	4.52671e+06	2.95357e+06	3.10612e+06	3.04273e+06	3.16208e+06	2.85848e+06	3.20641e+06	2.96393e+06	5.68424e+06	3.44164e+06	3.01103e+06	2.6799e+06	3.28057e+06	3.93064e+06	2.49046e+06	4.26021e+06	2.4021e+06	2.45181e+06	4.10505e+06	3.09819e+06	2.61194e+06	2.5798e+06	4.16281e+06	3.19119e+06	0	0	0	0	0	0	0
MEDN0621	T3_negative	Indoxyl sulfate	Heterocyclic compounds	Indole and Its derivatives	C8H7NO4S	212.001	213.01	4.0047	[M-H]-	1.34355	1a	0.8936	rp	487-94-5	10258	HMDB0000682	524	-	4.10157e+06	4.87412e+06	4.83186e+06	2.57561e+06	3.72177e+06	4.79039e+06	2.06687e+06	1.23041e+06	1.60571e+06	1.41004e+06	1.79044e+06	2.25088e+06	2.89999e+06	3.0374e+06	3.23303e+06	2.63233e+06	2.51031e+06	1.85989e+06	909131	1.51655e+06	767014	1.26486e+06	1.41029e+06	546751	0	0	0	0	0	0	0
MW0106391	T3_positive	Glucosaminic acid	Carboxylic acids and derivatives	Sugar acids	C6H13NO6	160.06	195.074	0.9035	[M+H-2H2O]+	1.73679	1a	0.9203	rp	3646-68-2 | 6165-14-6	73563	HMDB0250755	3334	C03752	0	0	0	0	0	0	0	0	0	0	0	0	0	0	0	0	0	0	0	0	0	0	0	0	6.75063e+06	1.08347e+07	1.41248e+07	8.20369e+06	4.10603e+06	4.07417e+06	1.03475e+08
MEDP0081	T3_positive	Serotonin	Tryptamines,Cholines,Pigments	Tryptamines	C10H12N2O	159.091	176.095	2.4259	[M+H-H2O]+	1.73034	1a	0.8013	rp	50-67-9	5202	HMDB0000259	-	C00780	4.18643e+08	3.85858e+08	4.74773e+08	4.12898e+08	4.18593e+08	4.35828e+08	3.11926e+08	3.19873e+08	3.3417e+08	3.00383e+08	3.36736e+08	3.1621e+08	3.89291e+08	3.77637e+08	4.13542e+08	3.87526e+08	3.86113e+08	3.77488e+08	4.11396e+08	4.09749e+08	4.03721e+08	4.16293e+08	4.11019e+08	4.17758e+08	1.2044e+07	1.39479e+07	1.34797e+07	1.32424e+07	1.14717e+07	2.36745e+07	2.2618e+07
MW0054394	T3_positive	Lithocholic acid	Bile acids	Bile acids	C24H40O3	377.297	376.298	6.092	[M+H]+	18.7572	1a	0.8024	rp	434-13-9	9903	HMDB0000761	209	C03990	2.04367e+08	2.08943e+08	1.98786e+08	1.99572e+08	1.99232e+08	1.99322e+08	2.00117e+08	1.964e+08	1.98754e+08	1.95058e+08	1.90617e+08	1.99312e+08	2.19005e+08	2.21595e+08	2.13657e+08	2.1446e+08	2.17526e+08	2.15872e+08	2.22671e+08	1.98708e+08	2.12814e+08	1.96552e+08	2.17767e+08	2.05317e+08	2.61101e+08	2.40579e+08	2.45955e+08	2.54946e+08	2.56776e+08	2.5432e+08	2.6128e+08
MW0110047	T3_positive	Tropate	Organic acid and Its derivatives	Organic acid and Its derivatives	C9H10O3	131.049	166.063	1.9591	[M+H-2H2O]+	0.424498	1a	0.8053	rp	552-63-6	10726	HMDB0062590	-	C01456	0	0	0	0	0	0	0	0	0	0	0	0	0	0	0	0	0	0	0	0	0	0	0	0	0	0	0	0	0	0	0
MEDN0460	T3_positive	N8-Acetylspermidine	Amino acid and Its metabolites	Amino acid derivatives	C9H21N3O	188.175	187.168	1.1633	[M+H]+	1.70914	1a	0.8056	rp	13431-24-8	123689	HMDB0002189	6535	C01029	0	0	0	0	0	0	0	0	0	0	0	0	0	0	0	0	0	0	0	0	0	0	0	0	0	0	0	0	0	0	0
MW0169004	T3_positive	Cytosine	Nucleotide and Its metabolites	Nucleotide and Its metabolites	C4H5N3O	111.039	111.043	1.2747	[M+]+	9.70651	1a	0.8077	rp	71-30-7	597	HMDB0000630	283	C00380	2.00051e+07	1.51744e+07	2.13783e+07	8.97133e+06	1.31008e+07	2.4186e+07	1.30426e+07	1.54559e+07	2.45357e+07	2.01795e+07	1.15214e+07	1.80119e+07	1.50497e+07	1.12656e+07	1.23333e+07	1.10528e+07	1.06501e+07	1.12984e+07	1.1146e+07	1.25044e+07	1.49442e+07	1.20101e+07	1.08146e+07	1.31736e+07	1.49159e+07	1.06956e+07	7.70344e+07	6.70778e+06	1.37362e+07	1.15493e+07	1.27663e+07
MW0133678	T3_positive	4-Hydroxycinnamic acid	Benzene and substituted derivatives	Phenolic acids	C9H8O3	182.081	164.047	1.1757	[M+NH4]+	2.20609	1a	0.8088	rp	501-98-4	637542	HMDB0002035	6450	C00811	3.65158e+06	2.88036e+06	3.54335e+06	3.54817e+06	2.79855e+06	3.49978e+06	1.98671e+06	2.38483e+06	1.9378e+06	2.305e+06	1.84097e+06	2.18731e+06	2.64224e+06	2.91938e+06	3.3089e+06	3.04702e+06	2.66463e+06	3.34209e+06	2.90718e+06	2.72552e+06	2.97783e+06	3.23904e+06	2.65861e+06	3.23269e+06	0	0	0	0	0	0	0
MW0054524	T3_positive	LPC(16:0/0:0)	GP	LPC	C24H50NO7P	496.339	495.332	7.0807	[M+H]+	2.49861	1a	0.812	rp	17364-16-8	460602	HMDB0010382	-	C00157	4.55814e+06	2.60672e+06	2.85611e+06	2.58532e+06	3.14611e+06	2.48472e+06	2.73342e+06	2.68202e+06	2.21375e+06	2.6314e+06	3.31317e+06	4.43596e+06	896312	1.04673e+06	739580	686451	824602	629829	1278027	821208	1.59665e+06	1.69385e+06	1.5183e+06	1.52444e+06	7.41989e+06	7.35368e+06	6.26472e+06	5.63621e+06	8.32035e+06	4.96105e+06	4.96028e+06
MW0170017	T3_positive	Xanthine	Nucleotide and Its metabolites	Nucleotide and Its metabolites	C5H4N4O2	170.06	152.033	1.188	[M+NH4]+	17.0986	1a	0.8168	rp	69-89-6	1188	HMDB0000292	82	C00385	1.8398e+07	1.70781e+07	1.74834e+07	1.83083e+07	1.45105e+07	1.89281e+07	1.52613e+07	1.15484e+07	1.50986e+07	1.08019e+07	1.09326e+07	2.05022e+07	1.7547e+07	1.85355e+07	1.75862e+07	3.22456e+07	1.77119e+07	1.87312e+07	2.04727e+07	22583884	2.38765e+07	2.20915e+07	2.25446e+07	2.35269e+07	6.79652e+08	8.57844e+08	9.96965e+08	1.12513e+09	9.07053e+08	9.39967e+08	1.01348e+09
MW0107551	T3_positive	Isobutyric acid	Organic acid and Its derivatives	Organic acid and Its derivatives	C4H8O2	89.06	88.0524	2.5195	[M+H]+	0.00707842	1a	0.8177	rp	79-31-2	6590	HMDB0001873	106	C02632	0	0	0	0	0	0	0	0	0	0	0	0	0	0	0	0	0	0	0	0	0	0	0	0	0	0	0	0	0	0	0
MEDL02002	T3_positive	Erucic acid	FA	FFA	C22H42O2	321.315	338.318	7.2737	[M+H-H2O]+	3.02627	1a	0.9198	rp	112-86-7	5281116	HMDB0002068	6470	C08316	2550358	860025	529476	290307	433782	460599	798261	149711	131168	937896	804475	1.1176e+06	1.15735e+07	6.04721e+06	4.21886e+06	2.17623e+06	1.52375e+06	2.09912e+06	2.04851e+06	363992	136692	740666	683009	176919	1.90742e+06	5.12604e+06	1.60764e+06	496106	708462	1.84028e+06	2.30934e+06
MW0126267	T3_positive	protoporphyrin IX	Heterocyclic compounds	Heterocyclic compounds	C34H34N4O4	563.265	562.258	7.8644	[M+H]+	4.1512	1a	0.9129	rp	553-12-8	4971	HMDB0000241	78	C02191 | C75594	0	0	0	0	0	0	0	0	0	0	0	0	0	0	0	0	0	0	0	0	0	0	0	0	2.29162e+06	1.484e+06	949784	2.02194e+06	1.53886e+06	665249	1.97712e+06
MEDP1045	T3_positive	Biliverdin	Tryptamines,Cholines,Pigments	Pigments	C33H34N4O6	583.25	582.248	6.6037	[M+H]+	3.60121	1a	0.8133	rp	114-25-0	5280353	HMDB0001008	-	C00500	336474	403337	342036	308082	407867	354733	372955	292346	338049	121736	85306.6	205260	353316	412456	411431	391035	369065	307230	351226	436984	346400	347810	327923	390147	1.46326e+06	1.41222e+06	897267	1.39605e+06	1.52178e+06	2.13635e+06	429243
MEDL02767	T3_positive	Palmitoylethanolamide	FA	Others	C18H37NO2	300.289	299.282	7.6331	[M+H]+	2.73816	1a	0.8676	rp	544-31-0	4671	HMDB0002100	-	C16512	0	0	0	0	0	0	0	0	0	0	0	0	0	0	0	0	0	0	0	0	0	0	0	0	68273.1	38499.4	71538.5	34220.7	55856.3	49041.4	21592.6
MW0054069	T3_negative	Isodeoxycholic acid	Bile acids	Bile acids	C24H40O4	391.286	392.293	6.4542	[M-H]-	1.32168	1a	0.929	rp	566-17-6	164672	HMDB0002536	-	C17661	1.2508e+06	1.19474e+06	1.26455e+06	1.37014e+06	1.06729e+06	1.14722e+06	1.35416e+06	1.14144e+06	1.10126e+06	1.04993e+06	1.00889e+06	967031	1.05351e+06	1.21837e+06	708130	929705	690533	995697	457874	530095	714963	861113	700576	824236	0	0	0	0	0	0	0
MW0049167	T3_negative	FFA(10:0)	Organic acid and Its derivatives	Organic acid and Its derivatives	C10H20O2	171.138	172.146	6.7855	[M-H]-	2.61322	1a	0.8756	rp	334-48-5	2969	HMDB0000511	336	C01571	3.69737e+06	1.08603e+07	3.16587e+06	5.15228e+06	2.89086e+06	4.67594e+06	3.42836e+06	2.78393e+06	3.28234e+06	3.16091e+06	3.51439e+06	5395966	6.69435e+06	7.47483e+06	7.18918e+06	5.10865e+06	7.6437e+06	7.71567e+06	3.75708e+06	4.03239e+06	3.97399e+06	3.27068e+06	3.73385e+06	4.02707e+06	0	0	0	0	0	0	0
MW0012247	T3_negative	12-OxoETE	FA	Oxidized lipids	C20H30O3	317.213	318.219	7.2134	[M-H]-	0.918211	1a	0.8597	rp	108437-64-5	5283162	HMDB0013633	-	C14807	630697	555471	938678	927753	823949	36468.3	622739	823305	1.51848e+06	1.1289e+06	1.37355e+06	1.22248e+06	153651	41598.9	75275.3	68075.9	36364.4	107415	574430	542171	523463	537826	479800	600586	0	0	0	0	0	0	0
MW0006458	T3_negative	Butylparaben	Benzene and substituted derivatives	Benzene and substituted derivatives	C11H14O3	193.086	194.094	5.945	[M-H]-	1.90461	1a	0.8579	rp	94-26-8	7184	HMDB0032575	-	-	6.52611e+06	6.23513e+06	6.09001e+06	6.68985e+06	5.65112e+06	6.17249e+06	5.48272e+06	5.61567e+06	6.12193e+06	5.61498e+06	6.26675e+06	6.14963e+06	4.81801e+06	5.44929e+06	5.38429e+06	4.79197e+06	5.27309e+06	4.8287e+06	5.89139e+06	5.84843e+06	6.14777e+06	6.49209e+06	6.1182e+06	5.82151e+06	0	0	0	0	0	0	0
MW0117082	T3_negative	Indole-3-propionic acid	Organic acid and Its derivatives	Organic acid and Its derivatives	C11H11NO2	188.071	189.079	4.9419	[M-H]-	2.32543	1a	0.94	rp	830-96-6	3744	HMDB0002302	6602	-	6.41571e+07	6.09989e+07	6.54739e+07	6.84174e+07	5.84959e+07	6.63586e+07	8.44802e+07	8.65144e+07	8.55643e+07	8.05356e+07	8.40398e+07	8.70648e+07	6.03142e+07	6.1177e+07	6.02562e+07	5.90688e+07	6.17214e+07	6.20308e+07	5.09673e+07	5.06876e+07	5.096e+07	5.28843e+07	5.14346e+07	5.38466e+07	0	0	0	0	0	0	0
MW0170058	T3_positive	ε-Caprolactam	Alcohol and amines	Alcohols	C6H11NO	114.091	113.084	9.0077	[M+H]+	0.703423	1a	0.9203	rp	105-60-2	-	-	44753	-	0	0	0	0	0	0	0	0	0	0	0	0	0	0	0	0	0	0	0	0	0	0	0	0	1.26823e+07	4.16657e+06	4.24071e+06	3.99273e+06	3.89082e+06	4.26445e+06	3.97352e+06
MEDN0479	T3_negative	4-Methylvaleric Acid	Organic acid and Its derivatives	Organic acid and Its derivatives	C6H12O2	115.075	116.084	5.0334	[M-H]-	2.93542	1a	0.8139	rp	646-07-1	12587	HMDB0000689	4191	-	0	0	0	0	0	0	0	0	0	0	0	0	0	0	0	0	0	0	0	0	0	0	0	0	0	0	0	0	0	0	0
MW0102906	T3_negative	cis,cis-Muconic acid	FA	FFA	C6H6O4	141.016	142.027	2.2593	[M-H]-	8.91166	1a	0.9232	rp	1119-72-8	5280518	HMDB0006331	-	C02480	1.31593e+08	1.43134e+08	1.02007e+08	1.08222e+08	1.25041e+08	1.25264e+08	9.29246e+07	1.24872e+08	2.36246e+08	1.10602e+08	1.78646e+08	1.46022e+08	1.93385e+08	8.89111e+07	3.71237e+08	8.07203e+07	7.21425e+07	1.1908e+08	9.17416e+07	3.44276e+08	8.22312e+07	9.2595e+07	7.32648e+07	98155228	7.47598e+07	7.32683e+07	4.24628e+07	6.43183e+07	8.76286e+07	1.44929e+08	6.34732e+07
MEDP1554	T3_negative	Ethyl salicylate	Benzene and substituted derivatives	Benzene and substituted derivatives	C9H10O3	165.055	166.063	3.7654	[M-H]-	2.53125	1a	0.8132	rp	118-61-6	8365	HMDB0029817	-	-	2.99485e+06	4.83648e+06	5.93683e+06	4.84891e+06	6.01807e+06	3.49148e+06	1.06919e+07	5.36972e+06	5.61086e+06	3.45195e+06	9.44174e+06	6.50119e+06	5.36096e+06	3.2418e+06	5.39818e+06	6.21093e+06	5.13562e+06	4.18396e+06	1.18198e+07	8.50374e+06	5.85422e+06	2.49803e+07	1.00939e+07	1.33911e+07	0	0	0	0	0	0	0
MW0106525	T3_positive	D-Phenylalanine	Organic acid and Its derivatives	Organic acid and Its derivatives	C9H11NO2	166.086	165.079	0.8706	[M+H]+	1.45409	1a	0.9333	rp	-	994	HMDB0250791	-	C02057	7.92469e+07	5.72992e+07	6.07335e+07	4.31982e+07	4.3543e+07	6.59861e+07	55739311	5.49883e+07	5.5591e+07	4.21712e+07	4.03722e+07	4.65008e+07	1.64352e+08	1.73175e+08	1.80595e+08	2.46673e+08	2.4525e+08	1.66551e+08	1.96256e+08	1.89939e+08	2.61431e+08	1.81913e+08	1.86063e+08	1.78089e+08	0	0	0	0	0	0	0
MW0110301	T3_positive	Tyr-Pro	Amino acid and Its metabolites	Small Peptide	C14H18N2O4	279.133	278.127	2.109	[M+H]+	2.59422	1a	0.8697	rp	-	11902950	-	-	-	0	0	0	0	0	0	0	0	0	0	0	0	0	0	0	0	0	0	0	0	0	0	0	0	1.45569e+08	1.0086e+08	8.81597e+07	1.08655e+08	2.05864e+08	1.72897e+08	1.36093e+08
MW0113255	T3_negative	N-Acetylneuraminic acid	Organic acid and Its derivatives	Organic acid and Its derivatives	C11H19NO9	308.099	309.106	1.6919	[M-H]-	0.434739	1a	0.954	rp	19342-33-7	445063	HMDB0000230	-	C19910	0	0	0	0	0	0	0	0	0	0	0	0	0	0	0	0	0	0	0	0	0	0	0	0	1.12902e+08	4.03471e+08	1.3955e+08	1.69406e+08	1.1224e+08	8.34611e+07	5.30236e+08
MEDN0374	T3_negative	(±)9-HpODE	FA	Oxidized lipids	C18H32O4	311.222	312.23	6.0318	[M-H]-	0.450175	1a	0.8125	rp	5502-91-0	5282856	HMDB0062434	-	C14827	0	0	0	0	0	0	0	0	0	0	0	0	0	0	0	0	0	0	0	0	0	0	0	0	5.31541e+06	2.10075e+06	2.17392e+06	2.61818e+06	2.04169e+06	2.21679e+06	2.0179e+06
MW0103590	T3_positive	Guanosine-5'-monophosphate	Nucleotide and Its metabolites	Nucleotide and Its metabolites	C10H14N5O8P	364.063	363.058	1.2225	[M+H]+	3.58851	1a	0.9341	rp	85-32-5 | 128952-18-1 | 29593-02-0	135398631	HMDB0001397	-	C00144	1.0672e+07	8.09124e+06	8.50803e+06	1.03715e+07	8.03681e+06	2.5915e+07	9.48562e+06	9.72505e+06	7.48558e+06	1.00627e+07	1.93899e+07	2.57401e+07	7.22122e+07	7.48087e+07	6.50027e+07	6.97952e+07	7.25969e+07	6.26279e+07	3.61082e+07	3.71582e+07	4.00926e+07	3.85731e+07	3.60385e+07	3.71128e+07	2.04568e+07	2.34335e+07	5.41939e+06	5.83946e+06	8.12887e+06	4.26723e+06	7.1722e+06
MW0113863	T3_positive	2'-Adenylic acid	Nucleotide and Its metabolites	Nucleotide and Its metabolites	C10H14N5O7P	348.068	347.063	1.3798	[M+H]+	2.99957	1a	0.9659	rp	130-49-4 | 81012-86-4	94136	HMDB0011617	-	C00946	0	0	0	0	0	0	0	0	0	0	0	0	0	0	0	0	0	0	0	0	0	0	0	0	2.56581e+07	2.064e+07	8.5133e+06	7.23847e+06	5.41407e+06	7.0607e+06	1.09461e+07
MW0012222	T3_positive	12S-HHT	FA	Oxidized lipids	C17H28O3	263.2	280.204	6.7435	[M+H-H2O]+	2.55983	1a	0.9153	rp	54397-84-1	5283141	HMDB0012535	-	C20388	2.48561e+06	381570	1.36786e+06	2.8342e+06	2.24945e+06	2.07348e+06	4.79532e+06	4.85053e+06	246889	4.51063e+06	1.89376e+06	4.87744e+06	115610	135851	145627	758342	777716	139487	805519	1.06987e+06	947957	959760	981891	1.06562e+06	447515	359216	390697	379778	227521	378747	332689
MEDN1387	T3_positive	O-acetyl-L-serine	Amino acid and Its metabolites	Amino acid derivatives	C5H9NO4	148.06	147.053	1.3119	[M+H]+	1.64701	1a	0.8181	rp	5147-00-2	99478	HMDB0003011	3270	C00979	1.04832e+06	984013	1.18825e+06	418048	880175	1.29136e+06	927759	219881	1.07689e+06	99976.3	406956	182500	94121.6	80475.8	3.32126e+07	616576	3.19108e+07	3.39339e+07	3.13866e+07	3.49287e+07	726612	187039	107328	102048	1.08707e+07	7.89711e+06	9.00655e+06	1.0962e+07	9.85837e+06	7.62674e+06	3.79118e+07
MW0007542	T3_negative	Maleic acid	Organic acid and Its derivatives	Organic acid and Its derivatives	C4H4O4	115.002	116.011	0.7912	[M-H]-	3.10834	1a	0.8181	rp	110-16-7	444266	HMDB0000176	-	C01384	1.72531e+07	1.94956e+07	1.97635e+07	2.55147e+07	1.73346e+07	1.67733e+07	2.06755e+07	1.5265e+07	1.40303e+07	2.69033e+07	1.32711e+07	2.57991e+07	1.76442e+06	2.32142e+06	1.40715e+06	2.3135e+06	2.10012e+06	1.4415e+06	1.09653e+06	1.77059e+06	1.07232e+06	2.19561e+06	1.41323e+06	852908	9.94343e+07	6.14955e+07	1.09919e+08	6.45991e+07	4.24655e+07	4.09798e+07	4.70777e+07
MEDN1007	T3_negative	Diphenylamine	Heterocyclic compounds	Heterocyclic compounds	C12H11N	169.086	169.089	4.6956	[M-]-	9.3515	1a	0.8214	rp	122-39-4	11487	HMDB0032562	-	C11016	0	0	0	0	0	0	0	0	0	0	0	0	0	0	0	0	0	0	0	0	0	0	0	0	0	0	0	0	0	0	0
MW0102911	T3_negative	Traumatic acid	FA	FFA	C12H20O4	227.128	228.136	5.3721	[M-H]-	1.68076	1a	0.9476	rp	6402-36-4	5283028	HMDB0000933	5882	C16308	781232	864610	952282	1.12651e+06	927505	921188	578566	1.03645e+06	850969	1.09839e+06	818169	1.18532e+06	441815	594847	314075	513153	434116	458804	365818	340504	180450	296183	365874	335575	0	0	0	0	0	0	0
MEDN1360	T3_negative	4-Methyloctanoic acid	Organic acid and Its derivatives	Organic acid and Its derivatives	C9H18O2	157.122	158.131	6.6165	[M-H]-	2.78287	1a	0.9462	rp	54947-74-9	62089	HMDB0031557	-	-	2.80608e+07	3.51254e+07	3.32205e+07	4.12268e+07	3.10452e+07	3.4775e+07	3.01996e+07	2.80607e+07	3.79552e+07	3.16084e+07	3.36259e+07	2.26158e+07	2.49063e+07	2.66987e+07	2.59372e+07	2.71516e+07	2.65594e+07	2.70796e+07	2.77002e+07	2.80584e+07	2.97353e+07	2.85663e+07	3.0079e+07	2.80182e+07	5.02143e+07	5.71872e+07	4.86976e+07	5.38426e+07	4.70738e+07	4.57421e+07	3.55188e+07
MW0146999	T3_negative	Calcium pantothenate	CoEnzyme and vitamins	CoEnzyme and vitamins	C18H32CaN2O10	218.102	476.168	2.2409	[M-H]-	1.68486	1a	0.945	rp	137-08-6	443753	-	-	-	0	0	0	0	0	0	0	0	0	0	0	0	0	0	0	0	0	0	0	0	0	0	0	0	4.14126e+07	2.94895e+07	2.36103e+07	2.50935e+07	2.78668e+07	2.26032e+07	5.43456e+07
MW0168514	T3_negative	2-Hydroxymyristic acid	Organic acid and Its derivatives	Organic acid and Its derivatives	C14H28O3	243.196	244.204	7.2956	[M-H]-	1.92802	1a	0.9431	rp	2507-55-3	1563	HMDB0002261	6579	-	3.56042e+06	4.03296e+06	4.65019e+06	3.79398e+06	3.26095e+06	3.18487e+06	4.22633e+06	4.15203e+06	4.5013e+06	3.7993e+06	4.27076e+06	4260182	4.39125e+07	3.32763e+07	3.63333e+07	3.9296e+07	4.17955e+07	3.07731e+07	2.8553e+07	2.77439e+07	2.90839e+07	2.6668e+07	2.6414e+07	2.51212e+07	1.03414e+07	8.33319e+06	1.20728e+07	1.53982e+07	2.94033e+07	2.31983e+07	1.2211e+07
MEDN0685	T3_negative	Undecanedioic acid	FA	FFA	C11H20O4	215.129	216.136	5.1714	[M-H]-	1.74794	1a	0.9425	rp	1852-04-6	15816	HMDB0000888	5846	-	6.23363e+06	5.82391e+06	6.17565e+06	6.12181e+06	6.13712e+06	6.27153e+06	5.62116e+06	5.68613e+06	5.90763e+06	4.96171e+06	6.13383e+06	5.2744e+06	6.29076e+06	5.79323e+06	6.19023e+06	6.13692e+06	5.85554e+06	5.61001e+06	6.53125e+06	7.46334e+06	6.55809e+06	6.88582e+06	6.92487e+06	6.47111e+06	0	0	0	0	0	0	0
MW0061821	T3_negative	Pimelic acid	Organic acid and Its derivatives	Organic acid and Its derivatives	C7H12O4	159.066	160.074	3.1057	[M-H]-	2.64653	1a	0.9423	rp	111-16-0	385	HMDB0000857	3280	C02656	1.11944e+07	7.73546e+06	5.03865e+06	8.08846e+06	4.89143e+06	1.04891e+07	1.20817e+07	1.04449e+07	1.07197e+07	4.99131e+06	1.03338e+07	1.06717e+07	1.16849e+07	7.21686e+06	1.39618e+07	8.7899e+06	4.7755e+06	1.20336e+07	1.61987e+07	1.19981e+07	1.54225e+07	1.3728e+07	2.11713e+07	6.44188e+06	3.14687e+06	1.28143e+06	1.4794e+07	974478	1.0187e+07	2.37629e+06	1.60061e+06
MEDN1751	T3_negative	2-Hexyldecanoic acid	FA	FFA	C16H32O2	255.232	256.24	0.2655	[M-H]-	0.864186	1a	0.9416	rp	25354-97-6	32912	-	24084	-	1.49461e+07	1.52899e+07	1.68676e+07	1.50749e+07	1.51562e+07	1.85547e+07	1.46053e+07	1.6717e+07	1.92362e+07	3.64254e+07	2.00244e+07	1.41686e+07	1.24863e+07	3.18587e+07	1.00469e+07	1.36721e+07	1.20201e+07	8.31803e+06	9.94506e+06	1.31804e+07	1.24765e+07	1.07695e+07	1.23215e+07	2.6154e+07	825520	1.02037e+06	865121	975002	1.08714e+06	1.06422e+06	623630
MEDN0292	T3_negative	3-Hydroxybutyrate	Organic acid and Its derivatives	Organic acid and Its derivatives	C4H7O3-	103.039	103.04	1.2271	[M-H]-	3.09359	1a	0.9386	rp	151-03-1	3541112	HMDB0000357	-	-	2.86417e+08	3.15315e+08	3.12559e+08	5.72003e+08	1.47873e+08	2.76105e+08	1.89821e+08	3.6776e+08	3.26123e+08	5.77625e+08	6.20437e+08	3.43512e+08	4.32652e+08	3.18031e+08	3.69015e+08	3.91793e+08	342788000	3.65612e+08	1.09631e+09	4.18953e+08	4.84897e+08	1.55047e+09	4.46166e+08	1.05211e+09	1.37923e+08	1.30733e+08	7.5007e+07	1.23488e+08	1.8288e+08	1.54246e+08	8.60159e+07
MEDN0745	T3_negative	Propylparaben	Benzene and substituted derivatives	Benzene and substituted derivatives	C10H12O3	179.054	180.079	5.7216	[M-H]-	2.30278	1a	0.9382	rp	94-13-3	7175	HMDB0032574	-	-	0	0	0	0	0	0	0	0	0	0	0	0	0	0	0	0	0	0	0	0	0	0	0	0	0	0	0	0	0	0	0
MW0007796	T3_negative	Methylparaben	Benzene and substituted derivatives	Benzene and substituted derivatives	C8H8O3	151.039	152.047	4.9642	[M-H]-	2.8151	1a	0.9375	rp	99-76-3	7456	HMDB0032572	-	-	0	0	0	0	0	0	0	0	0	0	0	0	0	0	0	0	0	0	0	0	0	0	0	0	0	0	0	0	0	0	0
MEDN0658	T3_negative	Hexadecanedioic acid	FA	FFA	C16H30O4	285.206	286.214	6.8121	[M-H]-	1.62146	1a	0.9334	rp	505-54-4	10459	HMDB0000672	5642	C19615	2.2189e+07	23965794	2.30695e+07	3.10352e+07	2.10857e+07	2.42979e+07	1.30644e+07	1.10684e+07	1.16619e+07	1.14171e+07	1.24426e+07	1.57419e+07	7.26952e+07	6.78832e+07	7.19236e+07	6.8257e+07	6.93374e+07	6.66213e+07	9.78616e+06	1.22794e+07	1.03478e+07	9.78312e+06	1.03816e+07	1.00947e+07	1.26201e+06	1.35928e+06	804489	912587	1.8434e+07	1.55297e+07	1.07567e+06
MW0015582	T3_negative	Adipic acid	Organic acid and Its derivatives	Organic acid and Its derivatives	C6H10O4	145.049	146.058	2.517	[M-H]-	2.67493	1a	0.9328	rp	124-04-9	196	HMDB0000448	115	C06104	0	0	0	0	0	0	0	0	0	0	0	0	0	0	0	0	0	0	0	0	0	0	0	0	287412	43976.8	64675.3	34581.1	509227	77360.6	43396.3
MW0011832	T3_negative	1,11-Undecanedicarboxylic acid	FA	FFA	C13H24O4	243.159	244.167	5.9353	[M-H]-	1.25	1a	0.932	rp	505-52-2	10458	HMDB0002327	6622	-	2.65378e+06	2.72295e+06	2.24712e+06	2.45534e+06	3.51693e+06	2.51453e+06	2.45508e+06	2.19049e+06	2.28523e+06	3.2759e+06	2.28518e+06	1.79395e+06	2.31806e+06	2.50462e+06	2.36833e+06	2.14068e+06	2.73765e+06	3.26515e+06	3.40802e+06	3.45318e+06	3.68435e+06	3.92598e+06	3.65587e+06	3.55871e+06	0	0	0	0	0	0	0
MW0106357	T3_negative	D-Alloisoleucine	Amino acid and Its metabolites	Amino acids	C6H13NO2	130.086	131.095	0.2517	[M-H]-	2.90362	1a	0.9284	rp	1509-35-9 | 3107-04-8	94206	-	-	C21092	9.47514e+06	9.04296e+06	9.6951e+06	9.51403e+06	7.17491e+06	9.43603e+06	180668	1.03356e+07	9.16892e+06	2.06974e+07	6.49421e+06	1.04176e+07	8.76344e+06	7.7011e+06	9.03193e+06	9.75393e+06	9.76756e+06	9.34298e+06	1.28271e+07	1.02599e+07	9.04786e+06	1.01312e+07	1.04445e+07	1.09421e+07	4.7724e+07	1.35881e+08	3.92126e+07	5.41462e+07	6.73895e+07	4.60906e+07	5.12097e+07
MEDN1562	T3_negative	Monobutyl phthalate	Aldehyde,Ketones,Esters	Esters	C12H14O4	221.082	222.089	5.7092	[M-H]-	1.54955	1a	0.9273	rp	131-70-4	8575	HMDB0013247	-	-	9.51274e+06	7.8478e+06	3.75606e+06	9.47639e+06	2.85821e+07	9.42289e+06	7.04569e+06	3.49808e+06	8.42975e+06	2.98337e+06	2.83266e+07	7.57286e+06	2.6466e+07	2.73842e+07	8.40345e+06	8.52318e+06	6.63515e+06	2.72628e+07	2.70908e+07	7.60301e+06	7.35353e+06	6.35271e+06	3.61298e+06	3.02751e+06	1.03585e+07	9.79467e+06	9.34413e+06	9.46589e+06	9.55828e+06	8.59762e+06	8.56138e+06
MW0000791	T3_negative	Hydroxyoctanoic acid	Organic acid and Its derivatives	Organic acid and Its derivatives	C8H16O3	159.101	160.11	5.083	[M-H]-	2.42595	1a	0.9489	rp	617-73-2	94180	HMDB0000711	5679	-	4.20889e+06	4.12982e+06	5.02034e+06	4.52887e+06	4.07545e+06	4.29294e+06	6.70827e+06	3.85235e+06	4.27484e+06	4.06873e+06	5.19424e+06	4.06057e+06	4.31834e+06	5.15372e+06	4.04371e+06	3.95452e+06	4.26056e+06	4.26984e+06	4.50475e+06	4.55902e+06	4.81387e+06	4.83062e+06	4.34402e+06	4.78855e+06	0	0	0	0	0	0	0
MW0114155	T3_negative	Erythrose	Carbohydrates and Its metabolites	Sugars	C4H8O4	119.034	120.042	0.1749	[M-H]-	3.22118	1a	0.9212	rp	583-50-6 | 1758-51-6	94176	HMDB0002649	-	C01796	0	0	0	0	0	0	0	0	0	0	0	0	0	0	0	0	0	0	0	0	0	0	0	0	2.64799e+07	6.36985e+07	6.74496e+07	3.0039e+07	7.02719e+07	8.46258e+07	6.26762e+07
MW0009865	T3_negative	Terephthalic acid	Organic acid and Its derivatives	Organic acid and Its derivatives	C8H6O4	165.018	166.027	2.9561	[M-H]-	2.46979	1a	0.9494	rp	100-21-0	7489	HMDB0002428	6676	C06337	3.68615e+07	2.96737e+07	2.44259e+07	3.11201e+07	3.00584e+07	2.98584e+07	3.07173e+07	2.44965e+07	3.45654e+07	2.9273e+07	3.11829e+07	2.29414e+07	8.19452e+07	8.28481e+07	8.38325e+07	7.8828e+07	4.4238e+07	8.1267e+07	5.02815e+07	5.68331e+07	5.573e+07	4.73483e+07	5.044e+07	5.60449e+07	2.26973e+07	1.49656e+07	1.42709e+07	1.54793e+07	1.62385e+07	1.06848e+07	1.1735e+07
MW0063692	T3_negative	Suberic acid	Organic acid and Its derivatives	Organic acid and Its derivatives	C8H14O4	173.081	174.089	3.7075	[M-H]-	2.48694	1a	0.9666	rp	505-48-6	10457	HMDB0000893	4243	C08278	1.4763e+07	8.42002e+06	1.37695e+07	1.20563e+07	1.38216e+07	9.79854e+06	8.47683e+06	6.56014e+06	1.19912e+07	7.82513e+06	7.8211e+06	7.45366e+06	9.1593e+06	8.93344e+06	7.99397e+06	9.06167e+06	8.81903e+06	8.17337e+06	1.29169e+07	1.44716e+07	1.39245e+07	1.38992e+07	8.66881e+06	8.31211e+06	1.757e+07	7.69357e+06	8.4026e+06	8.97603e+06	9.78695e+06	7.67931e+06	7.27164e+06
MW0012278	T3_positive	13,14-Dihydro-15-keto-pgf2alpha	Hormones and hormone related compounds	Hormones and hormone related compounds	C20H34O5	337.237	354.241	5.8409	[M+H-H2O]+	3.57732	1a	0.9056	rp	27376-76-7	5283039	HMDB0004685	-	-	0	0	0	0	0	0	0	0	0	0	0	0	0	0	0	0	0	0	0	0	0	0	0	0	0	0	0	0	0	0	0
MW0115350	T3_positive	Tetraethylene glycol	Alcohol and amines	Alcohols	C8H18O5	195.102	194.115	2.2207	[M+H]+	1.90999	1a	0.965	rp	-	8200	HMDB0094708	-	-	1.44744e+06	678694	304593	372867	468972	643289	554104	480620	632556	586150	355075	222648	288073	175971	320694	355431	1.02265e+06	528372	363803	233386	304801	309349	169106	235962	3.77777e+06	5.03719e+06	1.05552e+07	5.29859e+06	1.29751e+07	6.31204e+06	4.59281e+06
MW0169366	T3_positive	D-Kynurenine	Amino acid and Its metabolites	Amino acid derivatives	C10H12N2O3	209.091	208.085	1.9591	[M+H]+	2.37863	1a	0.9457	rp	-	846	HMDB0250769	-	C01718	7.11686e+07	6.75293e+07	7.09114e+07	7.67276e+07	5.58949e+07	5.3172e+07	4.47472e+07	5.83957e+07	5.9564e+07	5.92115e+07	6.00103e+07	5.20432e+07	4.60673e+07	5.66415e+07	4.3631e+07	5.54394e+07	4.63122e+07	4.95537e+07	4.67702e+07	5.53218e+07	5.50835e+07	5.37459e+07	4.00172e+07	5.49685e+07	2.4844e+07	2.35315e+07	2.39299e+07	2.94844e+07	2.10134e+07	2.37935e+07	2.03534e+07
MW0012846	T3_positive	[2-hydroxy-3-[(9Z,12Z)-octadeca-9,12-dienoyl]oxypropyl] 2-(trimethylazaniumyl)ethyl phosphate	GP	PC	C26H50NO7P	542.321	519.332	6.9081	[M+Na]+	1.86979	1a	0.9387	rp	-	11988421	HMDB0010386	-	C00157	9.73338e+07	7.00819e+07	6.68061e+07	9.96324e+07	6.48072e+07	6.49274e+07	7.49455e+07	1.16041e+08	8.27665e+07	7.45893e+07	6.826e+07	1.09061e+08	1.71001e+07	1.88389e+07	1.65109e+07	16444385	1.55561e+07	2.16525e+07	2.73394e+07	2.62157e+07	4.05594e+07	2.83673e+07	2.71508e+07	2.59191e+07	1.15069e+07	9.82351e+06	1.28658e+07	1.32904e+07	1.85286e+07	1.04316e+07	9.52013e+06
MEDP1025	T3_positive	2-[(2-Amino-3-phenylpropanoyl)amino]-3-methylbutanoic acid	Amino acid and Its metabolites	Amino acid derivatives	C14H20N2O3	265.153	264.147	2.7323	[M+H]+	3.00206	1a	0.9369	rp	-	4096934	HMDB0029134	-	-	0	0	0	0	0	0	0	0	0	0	0	0	0	0	0	0	0	0	0	0	0	0	0	0	0	0	0	0	0	0	0
MW0107145	T3_positive	Glycyl-L-phenylalanine	Amino acid and Its metabolites	Small Peptide	C11H14N2O3	223.107	222.1	2.1459	[M+H]+	2.43812	1a	0.9329	rp	-	92953	HMDB0028848	23966	-	0	0	0	0	0	0	0	0	0	0	0	0	0	0	0	0	0	0	0	0	0	0	0	0	1.49785e+08	1.98841e+08	2.71596e+08	3.96766e+08	3.08452e+08	2.17728e+08	2.75908e+08
MW0111044	T3_positive	3-Guanidinopropionic acid	Organic acid and Its derivatives	Organic acid and Its derivatives	C4H9N3O2	114.066	131.07	0.7909	[M+H-H2O]+	0.21609	1a	0.9271	rp	-	67701	HMDB0013222	-	C03065	0	0	0	0	0	0	0	0	0	0	0	0	0	0	0	0	0	0	0	0	0	0	0	0	1.71511e+07	1.39508e+07	1.09769e+07	1.65426e+07	2.37192e+07	2.15142e+07	1.1996e+07
MW0103996	T3_positive	4-Amino-3-hydroxybutyrate	Organic acid and Its derivatives	Organic acid and Its derivatives	C4H9NO3	84.0371	119.058	1.0953	[M+H-2H2O]+	0.836086	1a	0.9042	rp	-	2149	HMDB0061877	-	C03678	5.67041e+07	2.70632e+08	4.0061e+07	4.68393e+07	2.71302e+07	4.41842e+07	2.53606e+07	4.68579e+07	1.62689e+07	1.93978e+07	2.11569e+07	2.21909e+07	1.19806e+07	1.1789e+08	2.17168e+07	1.99958e+07	2.55615e+07	4.15568e+07	2.54526e+07	2.62104e+07	2.24172e+07	2.6618e+07	2.3555e+07	2.08571e+07	3.2338e+07	1.50059e+07	1.23711e+07	2.39917e+07	4.02746e+07	2.0099e+07	3.09934e+08
MW0108839	T3_positive	N-Methylalanine	Amino acid and Its metabolites	Amino acids	C4H9NO2	104.07	103.063	1.151	[M+H]+	0.255942	1a	0.8886	rp	-	5288725	HMDB0094692	-	C02721	5.46174e+06	4.1522e+06	7.59176e+06	1.14171e+07	6.82584e+06	6.57487e+06	6.42459e+06	4.7549e+06	7.96009e+06	8.77026e+06	3.89633e+06	5.91882e+06	8.1222e+06	8.7411e+06	6.6693e+06	1.47773e+07	9.2516e+06	9.8231e+06	7.89374e+06	2.9042e+06	5.47149e+06	9.54164e+06	7.51693e+07	9.04946e+06	1.27545e+07	1.42784e+07	1.49784e+07	1.60403e+07	1.34739e+07	1.33285e+07	2.02682e+07
MW0110132	T3_positive	Trp-Pro	Amino acid and Its metabolites	Small Peptide	C16H19N3O3	302.15	301.143	3.0938	[M+H]+	2.75639	1a	0.9369	rp	-	11863652	HMDB0029091	-	-	1.69177e+07	2.10906e+07	1.70873e+07	4.76869e+07	2.57768e+07	1.46549e+07	3.99837e+07	5.7502e+07	5.36075e+07	1.06899e+08	3.22222e+07	3.99941e+07	6.27481e+07	3.40445e+07	1.26052e+07	1.7536e+07	1.89189e+07	2.24622e+07	2.45363e+07	3.36847e+07	9.72792e+06	3.72542e+07	38174666	2.52279e+07	2.93776e+06	4.09839e+06	1.54204e+06	2.72309e+06	1.8708e+06	956803	3.95001e+06
MW0145995	T3_positive	Asn-Trp	Amino acid and Its metabolites	Small Peptide	C15H18N4O4	319.135	318.133	2.7192	[M+H]+	11.2585	1a	0.8712	rp	-	18218187	HMDB0028742	-	-	13251.4	8727.68	8526.15	22209.5	12399	18314.5	139315	35925.5	10238	8754.88	16392.4	19660.8	3936.97	15867.2	71087.7	106968	192960	239281	7571.33	10362.7	37296.8	130796	167300	155313	1.64268e+06	2.9049e+06	5.96032e+06	2.61731e+06	6.48257e+06	4.41995e+06	2.01966e+06
MW0103478	T3_negative	Adenosine monophosphate	Nucleotide and Its metabolites	Nucleotide and Its metabolites	C10H14N5O7P	346.056	347.063	1.1775	[M-H]-	1.58467	1a	0.9689	rp	61-19-8	6083	HMDB0000045	5111	C00020	0	0	0	0	0	0	0	0	0	0	0	0	0	0	0	0	0	0	0	0	0	0	0	0	2.4495e+07	2.25253e+07	5.17682e+06	5.95958e+06	1.67465e+07	2.38751e+07	3.12789e+07
MW0016023	T3_negative	Azelaic acid	Organic acid and Its derivatives	Organic acid and Its derivatives	C9H16O4	187.077	188.105	4.2567	[M-H]-	2.18051	1a	0.9517	rp	123-99-9	2266	HMDB0000784	5750	C08261	8.3894e+06	4.89964e+06	5.16481e+06	3.32069e+06	3.7361e+06	6.85679e+06	2.72401e+06	3.25893e+06	2.17827e+06	4.26419e+06	3.34372e+06	2.24876e+06	2.55916e+06	3.51523e+06	3.21546e+06	3.32674e+06	3.00057e+06	3.89979e+06	1.91432e+06	3.04828e+06	3.04965e+06	4.56808e+06	2.84435e+06	4.76078e+06	1.07189e+08	5.55366e+07	5.67401e+07	5.1034e+07	4.89501e+07	4.07494e+07	3.42281e+07
MEDN0311	T3_negative	Dodecanedioic Acid	FA	FFA	C12H22O4	229.143	230.152	5.5346	[M-H]-	1.33456	1a	0.9164	rp	693-23-2	12736	HMDB0000623	5596	C02678	1.94036e+07	1.95353e+07	1.95379e+07	2.22938e+07	1.83685e+07	2.07942e+07	2.39342e+07	1.79027e+07	1.84108e+07	1.6872e+07	2.24122e+07	1.8875e+07	23134822	1.80109e+07	1.76152e+07	2.32337e+07	1.83152e+07	1.83293e+07	2.39818e+07	2.38035e+07	2.37981e+07	2.48604e+07	3.13215e+07	2.45499e+07	8.56532e+06	1.46725e+07	1.42113e+07	1.09278e+07	1.20201e+07	8.16843e+06	9.87899e+06
MEDN1502	T3_negative	2-Phenylbutyric acid	Organic acid and Its derivatives	Organic acid and Its derivatives	C10H12O2	163.075	164.084	5.4842	[M-H]-	2.49797	1a	0.9152	rp	90-27-7	7012	HMDB0000329	5318	-	0	0	0	0	0	0	0	0	0	0	0	0	0	0	0	0	0	0	0	0	0	0	0	0	0	0	0	0	0	0	0
MW0056738	T3_negative	FFA(16:1)	FA	FFA	C16H30O2	253.217	254.225	9.172	[M-H]-	1.12213	1a	0.9111	rp	373-49-9	445638	HMDB0003229	188	C08362	0	0	0	0	0	0	0	0	0	0	0	0	0	0	0	0	0	0	0	0	0	0	0	0	1.09494e+06	978091	573932	640656	847762	938685	843223
MEDN1324	T3_negative	5-Phenylvaleric acid	Organic acid and Its derivatives	Organic acid and Its derivatives	C11H14O2	177.091	178.099	6.3007	[M-H]-	2.53079	1a	0.8693	rp	2270-20-4	16757	HMDB0002043	6456	-	2.79017e+06	2.77618e+06	2.57419e+06	2.97049e+06	3.10544e+06	2.62705e+06	2.12787e+06	2.24835e+06	2.68774e+06	2.02244e+06	2.69877e+06	2.19675e+06	3.12239e+06	3.4434e+06	3.27053e+06	3.24104e+06	3.06542e+06	3.01175e+06	3.71825e+06	3.56997e+06	3.61196e+06	3.62319e+06	3.76735e+06	3.831e+06	0	0	0	0	0	0	0
MW0063245	T3_negative	Pyrrole-2-carboxylic acid	Organic acid and Its derivatives	Organic acid and Its derivatives	C5H5NO2	110.023	111.032	2.9432	[M-H]-	3.07996	1a	0.8658	rp	634-97-9	12473	HMDB0004230	3787	C05942	0	0	0	0	0	0	0	0	0	0	0	0	0	0	0	0	0	0	0	0	0	0	0	0	2.38022e+06	4.65061e+06	2.59363e+07	2.11328e+07	3.85695e+06	7.35664e+06	3.89516e+06
MEDN0587	T3_negative	N-Acetylvaline	Amino acid and Its metabolites	Amino acid derivatives	C7H13NO3	158.081	159.089	2.6925	[M-H]-	2.49185	1a	0.8629	rp	96-81-1	66789	HMDB0011757	-	-	6.18267e+06	7.15365e+06	7.14219e+06	5.98574e+06	5.29849e+06	1.01006e+07	7.00924e+06	4.85748e+06	4.89603e+06	4.14175e+06	5.92813e+06	6.60713e+06	6.67529e+06	3.24377e+06	5.92839e+06	3.8122e+06	4.43677e+06	5.3752e+06	5.88764e+06	5.32329e+06	6.20474e+06	6.31477e+06	6.30765e+06	5.60177e+06	8.08152e+06	6.66001e+06	1.8156e+07	9.64732e+06	7.50043e+06	5.29857e+06	5.08594e+06
MEDN0807	T3_negative	FFA(14:0)	FA	FFA	C14H28O2	227.201	228.209	9.2577	[M-H]-	1.81648	1a	0.8592	rp	544-63-8	11005	HMDB0000806	196	C06424	2.56676e+06	2.83295e+06	2.28545e+06	2.69486e+06	3.62282e+06	1.8734e+06	3.79274e+06	3.53853e+06	3.81695e+06	4.04914e+06	4.29351e+06	4.03543e+06	1.34368e+06	1.86836e+06	1.84809e+06	2.18569e+06	3.82954e+06	2.77969e+06	4.15546e+06	4.78946e+06	3.80559e+06	4.10752e+06	3.38612e+06	3.65185e+06	0	0	0	0	0	0	0
MEDN0416	T3_negative	Ureidoisobutyric Acid	Organic acid and Its derivatives	Organic acid and Its derivatives	C5H10N2O3	145.05	146.069	0.9281	[M-H]-	2.6369	1a	0.8548	rp	2905-86-4	160663	HMDB0002031	-	C05100	3.02058e+07	1.16036e+07	1.1875e+07	1.27801e+07	1.16224e+07	3.07502e+07	1.34209e+07	1.55225e+07	3.44852e+07	1.33597e+07	1.35338e+07	1.31019e+07	2.59172e+07	5.6021e+07	5.4543e+07	5.65115e+07	2.38231e+07	2.34737e+07	1.66691e+07	1.68729e+07	1.68076e+07	1.64325e+07	1.64847e+07	1.71802e+07	1.02165e+08	1.05166e+08	1.14418e+08	1.12543e+08	9.27364e+07	7.19018e+07	1.09323e+08
MW0107334	T3_negative	L-Histidine	Amino acid and Its metabolites	Amino acids	C6H9N3O2	154.061	155.07	0.7033	[M-H]-	2.83695	1a	0.8545	rp	71-00-1	6274	HMDB0000177	21	C00135	3.78702e+07	4.19755e+07	4.47349e+07	4.26335e+07	5.47564e+07	3.16289e+07	6.42939e+07	4.21504e+07	4.62765e+07	6.43641e+07	3.23435e+07	5.80572e+07	6.18813e+07	6.06662e+07	5.85085e+07	1.38934e+08	5.66157e+07	6.62801e+07	6.92283e+07	5.01634e+07	6.61332e+07	7.78577e+07	6.41158e+07	7.04256e+07	5.58173e+06	6.40724e+06	5.77946e+06	1.00608e+07	7.70916e+06	9.44862e+06	7.24164e+06
MW0103561	T3_negative	Flavin mononucleotide	Nucleotide and Its metabolites	Nucleotide and Its metabolites	C17H21N4O9P	455.096	456.105	3.0246	[M-H]-	0.0502182	1a	0.8467	rp	146-17-8	643976	HMDB0001520	6295	C00061	0	0	0	0	0	0	0	0	0	0	0	0	0	0	0	0	0	0	0	0	0	0	0	0	598066	661621	654100	797983	1.00703e+06	643370	130869
MW0114156	T3_negative	Fructose	Carbohydrates and Its metabolites	Sugars	C6H12O6	225.062	180.063	1.1775	[M+HCOO]-	4.79424	1a	0.8421	rp	57-48-7 | 30237-26-4 | 25702-76-5 | 139686-85-4	5984	HMDB0062538	-	-	1.59201e+07	1.71235e+07	1.70276e+07	1.86841e+07	2.0063e+07	2.33422e+07	1.78195e+07	1.79065e+07	1.48423e+07	1.14889e+07	1.67758e+07	1.81809e+07	3.08686e+07	3.58898e+07	1.68221e+07	1.99907e+07	1.16535e+07	23705349	2.0567e+06	8.62086e+06	2.98726e+06	5.56904e+06	6.98965e+06	1.39858e+06	8.92605e+06	9.31989e+06	1.06696e+07	1.09604e+07	1.73245e+07	1.34977e+07	8.9255e+06
MEDN0796	T3_negative	PGF3α	Hormones and hormone related compounds	Hormones and hormone related compounds	C20H32O5	351.216	352.225	6.4399	[M-H]-	3.40816	1a	0.8404	rp	745-64-2	5280940	HMDB0002122	-	C06476	0	0	0	0	0	0	0	0	0	0	0	0	0	0	0	0	0	0	0	0	0	0	0	0	3.12473e+06	2.15382e+06	562300	3.78746e+06	1.40136e+06	860994	925738
MW0004067	T3_negative	Hydroxypyruvic acid	Organic acid and Its derivatives	Organic acid and Its derivatives	C3H4O4	103.002	104.011	0.753	[M-H]-	3.18463	1a	0.834	rp	1113-60-6	964	HMDB0001352	482	C00168	6.36541e+06	2.87308e+07	5404811	6.0034e+06	6.36474e+06	1.21827e+07	7.69318e+06	6.08451e+06	6.22852e+06	8.74038e+06	1.19872e+07	2.91306e+07	9.70466e+06	1.29849e+07	9.40823e+06	7.59771e+06	6.4544e+06	9.35038e+06	7.79396e+06	9.21791e+06	1.16066e+07	1.2989e+07	8.61518e+06	8.32223e+06	1.6676e+07	1.14623e+07	1.12945e+07	1.39669e+07	3.55369e+07	2.07298e+07	1.49328e+07
MW0125860	T3_negative	N-Methyltryptamine	Tryptamines,Cholines,Pigments	Tryptamines	C11H14N2	173.118	174.116	4.3834	[M-H]-	22.2695	1a	0.831	rp	61-49-4	6088	HMDB0004370	7057	C06213	5.74005e+06	3.31599e+06	3.38321e+06	2.20015e+06	6.39619e+06	3.25649e+06	2.79235e+06	2.85875e+06	4.23069e+06	2.37807e+06	5.57131e+06	2.15038e+06	3.04583e+06	3.2354e+06	5.10319e+06	3.7323e+06	5.71483e+06	1.33312e+07	5.8613e+06	5.78804e+06	3.98783e+06	3.84863e+06	3.51556e+06	4.59883e+06	8.84422e+06	9.3338e+06	9.26625e+06	3.3145e+07	8.59577e+06	7.1378e+06	7.62388e+06
MW0114562	T3_negative	Glyceric acid	Organic acid and Its derivatives	Organic acid and Its derivatives	C3H6O4	105.018	106.027	1.478	[M-H]-	3.19425	1a	0.8293	rp	473-81-4 | 600-19-1 | 118916-26-0	752	HMDB0000139	280	C00258	5.28167e+06	6.93528e+06	4.52681e+06	4.78261e+06	4.93954e+06	4.78464e+06	4.19404e+06	4.83663e+06	4.71779e+06	3.87911e+06	4.7475e+06	3.40969e+06	4.90932e+06	2.53339e+07	5.0274e+06	1.05363e+07	1.80015e+07	5.30798e+06	5.90443e+06	5.28032e+06	5.62901e+06	4.49821e+06	6.28714e+06	3.22498e+06	1.04161e+07	3.39483e+07	3.62377e+07	6.66346e+07	1.68604e+07	11309898	1.94515e+07
MEDN0204	T3_negative	Pyruvic Acid	Organic acid and Its derivatives	Organic acid and Its derivatives	C3H4O3	175.024	88.016	0.7658	[2M-H]-	2.20258	1a	0.8255	rp	127-17-3	1060	HMDB0000243	-	C00022	1.71395e+06	1.35715e+06	824376	988660	1.39445e+06	734151	3.20622e+06	3.55101e+06	2.66808e+06	2.95536e+06	3.49128e+06	1.37976e+06	1.24219e+06	919270	766904	1.05158e+06	1.19871e+06	1.1081e+06	1.2279e+06	1.25766e+06	672207	1.50161e+06	1.19235e+06	731283	0	0	0	0	0	0	0
MW0123516	T3_negative	Dehydroascorbic acid	Organic acid and Its derivatives	Organic acid and Its derivatives	C6H6O6	173.008	174.016	0.9032	[M-H]-	1.84594	1a	0.8223	rp	490-83-5	440667	HMDB0001264	342	C05422	0	0	0	0	0	0	0	0	0	0	0	0	0	0	0	0	0	0	0	0	0	0	0	0	4.90288e+06	4.09922e+06	1.71582e+06	1.31858e+06	1.14448e+06	1.70923e+06	2.13741e+06
ZINC8383223	T3_negative	4-Hydroxycyclohexylcarboxylic acid	Organic acid and Its derivatives	Organic acid and Its derivatives	C7H12O3	143.07	144.079	2.9496	[M-H]-	2.53265	1a	0.8221	rp	17419-81-7	151138	HMDB0001988	-	-	9.43485e+06	1.35088e+07	8.64706e+06	3.54547e+07	7.27932e+06	5.34591e+06	6.88103e+06	1.00008e+07	9.3141e+06	8.47281e+06	9.08802e+06	1.00384e+07	2925145	7.96657e+06	8.99182e+06	6.81822e+06	7.5366e+06	1.01058e+07	8.14697e+06	7.02765e+06	9.13973e+06	8.95937e+06	9.18189e+06	5.45706e+06	3.21355e+06	267262	548937	883966	565168	800366	1.06631e+06
MADN0512	T3_negative	d-Camphoric acid	Organic acid and Its derivatives	Organic acid and Its derivatives	C10H16O4	199.097	200.105	4.5824	[M-H]-	1.65228	1a	0.8733	rp	124-83-4 | 5394-83-2 | 17839-62-2	101807	-	-	-	0	0	0	0	0	0	0	0	0	0	0	0	0	0	0	0	0	0	0	0	0	0	0	0	0	0	0	0	0	0	0
MEDN0571	T3_negative	3-(3-Methoxyphenyl)Propionic Acid	Organic acid and Its derivatives	Organic acid and Its derivatives	C10H12O3	179.07	180.079	6.1681	[M-H]-	2.23378	1a	0.8763	rp	10516-71-9	66336	HMDB0011751	-	-	0	0	0	0	0	0	0	0	0	0	0	0	0	0	0	0	0	0	0	0	0	0	0	0	0	0	0	0	0	0	0
MW0004140	T3_negative	3-Methylphenylacetic acid	Benzene and substituted derivatives	Benzene and substituted derivatives	C9H10O2	149.047	150.068	5.4342	[M-H]-	2.7844	1a	0.8774	rp	621-36-3	12121	HMDB0002222	6557	-	860801	976097	882036	556914	531802	572993	86435.6	1.56251e+06	575798	700348	1.26513e+06	1.80762e+06	6.67768e+06	3.74343e+06	7.05689e+06	7.54449e+06	3.85082e+06	7.1375e+06	652253	327610	542065	375776	671831	388251	0	0	0	0	0	0	0
ZINC1562127	T3_negative	10-Hydroxy-2-decenoic acid	Organic acid and Its derivatives	Organic acid and Its derivatives	C10H18O3	245.139	186.126	4.846	[M+CH3COO]-	0.950524	1a	0.8784	rp	14113-05-4 | 765-01-5	5312738	-	-	-	1.25089e+07	1.14239e+07	1.20704e+07	1.16004e+07	1.10292e+07	1.12712e+07	1.14351e+07	1.00507e+07	1.07821e+07	1.01425e+07	1.09903e+07	1.04547e+07	1.06294e+07	1.0233e+07	1.06689e+07	1.15802e+07	2.92065e+07	2.99132e+07	1.32729e+07	1.33779e+07	4.01153e+07	1.34874e+07	1.41138e+07	1.36516e+07	0	0	0	0	0	0	0
MADN0564	T3_negative	2-Pyrimidineacetic acid	Organic acid and Its derivatives	Organic acid and Its derivatives	C6H6N2O2	137.023	138.043	2.7311	[M-H]-	3.55078	1a	0.9107	rp	66621-73-6	12367098	-	45029	-	5.08027e+06	2.1914e+06	3.02698e+06	2.65956e+06	2.40442e+06	2.41128e+06	2.74913e+06	2.46901e+06	1.82215e+06	2.52799e+06	3.35119e+06	2.80239e+06	2.46311e+06	1.08083e+07	3.97534e+06	2.33439e+06	3.2708e+06	2.64696e+06	2.25104e+06	2.19011e+06	3.08535e+06	3.3412e+06	2.3911e+06	2.59886e+06	3.32057e+06	1.38037e+06	1.87433e+06	1.15424e+07	1.90999e+06	1.47181e+07	1.3032e+07
MW0103557	T3_negative	Flavin adenine dinucleotide	Nucleotide and Its metabolites	Nucleotide and Its metabolites	C27H33N9O15P2	784.153	785.157	2.8431	[M-H]-	0.161224	1a	0.9053	rp	146-14-5	643975	HMDB0001248	6106	C00016	0	0	0	0	0	0	0	0	0	0	0	0	0	0	0	0	0	0	0	0	0	0	0	0	586888	3.19119e+06	4.99343e+06	6.24346e+06	1.20395e+07	4.6803e+06	9.43696e+06
MW0108240	T3_negative	Methoxyacetic acid	Organic acid and Its derivatives	Organic acid and Its derivatives	C3H6O3	179.055	90.0317	1.2271	[2M-H]-	2.28362	1a	0.905	rp	625-45-6	12251	HMDB0041929	-	-	3.68631e+07	2.83793e+07	2.76054e+07	2.18357e+07	1.8316e+07	3.2519e+07	2.98406e+07	2.83324e+07	3.43201e+07	2.41721e+07	9.30405e+07	2.58327e+07	1.13013e+08	1.03015e+08	1.00138e+08	1.09637e+08	1.07307e+08	9.78858e+07	1.58356e+08	1.41994e+08	1.60068e+08	1.46863e+08	1.51468e+08	1.40061e+08	1.09792e+07	3.99681e+07	7.48159e+07	6.08413e+07	7.6582e+07	6.80251e+07	5.98445e+07
MW0102977	T3_negative	Triptophenolide	Terpenoids	Ditepenoids	C20H24O3	311.169	312.173	6.9509	[M-H]-	7.67138	1a	0.9011	rp	74285-86-2	173273	-	44381	-	0	0	0	0	0	0	0	0	0	0	0	0	0	0	0	0	0	0	0	0	0	0	0	0	3.62816e+07	1.26622e+07	1.40699e+07	1.364e+07	1.34775e+07	2.10661e+07	2.14499e+07
MW0007545	T3_negative	Mandelic acid	Benzene and substituted derivatives	Benzene and substituted derivatives	C8H8O3	151.039	152.047	2.5045	[M-H]-	2.57883	1a	0.8939	rp	90-64-2	439616	HMDB0000703	5671	C01984	1.51722e+07	1.53086e+07	1.19021e+07	1.25844e+07	9.9033e+06	1.43913e+07	1.31763e+07	1.2787e+07	1.37289e+07	1.12727e+07	1.0505e+07	1.51249e+07	9.96518e+06	1.26703e+07	1.09691e+07	1.28711e+07	1.0163e+07	9.71461e+06	1.29759e+07	1.18885e+07	1.18116e+07	1.29291e+07	1.01401e+07	8.82417e+06	6.69102e+06	3.98687e+06	6.11324e+06	3.64811e+06	2.30454e+06	9.3854e+06	6.92248e+06
MEDN1396	T3_negative	3-Methoxybenzoic acid	Benzene and substituted derivatives	Benzene and substituted derivatives	C8H8O3	303.087	152.047	4.5454	[2M-H]-	0.158657	1a	0.8931	rp	586-38-9	11461	HMDB0032606	-	-	0	0	0	0	0	0	0	0	0	0	0	0	0	0	0	0	0	0	0	0	0	0	0	0	0	0	0	0	0	0	0
MW0105257	T3_negative	Ketoleucine	Organic acid and Its derivatives	Organic acid and Its derivatives	C6H10O3	129.028	130.063	2.8235	[M-H]-	3.07817	1a	0.8895	rp	816-66-0	70	HMDB0000695	5663	C00233	4.74594e+06	3.44631e+06	4.91461e+06	4.7482e+06	3.44676e+06	2.2249e+06	3.55605e+06	5.352e+06	5.34403e+06	1.10242e+07	1.32481e+06	5.14848e+06	1.22293e+07	1.06278e+07	1.1691e+07	1.46094e+07	1.91048e+07	1.09618e+07	1.98371e+07	3.06632e+07	2.11408e+07	1.33786e+07	1.78145e+07	2.10874e+07	3.90736e+08	4.74072e+08	4.9344e+08	6.57655e+07	4.34996e+08	1.9648e+08	4.54618e+08
MW0062218	T3_negative	prostaglandin B1	Hormones and hormone related compounds	Hormones and hormone related compounds	C20H32O4	335.223	336.23	6.3892	[M-H]-	0.971169	1a	0.8202	rp	13345-51-2	5280388	HMDB0002982	408	C00959	714316	203726	269989	524520	649029	490209	57675.9	290458	478056	320302	337506	664021	1.61061e+06	1.58979e+06	2.09465e+06	2.43489e+06	2.47803e+06	3.05428e+06	838342	188912	238525	67681.8	85675.3	75099.9	3.27119e+06	7.22139e+06	5.00136e+06	1.16873e+06	3.23148e+06	584998	4.21998e+06
MEDN0239	T3_negative	Gluconic Acid	Carbohydrates and Its metabolites	Sugar acids	C6H12O7	195.049	196.058	0.785	[M-H]-	1.65314	1a	0.8893	rp	526-95-4	10690	HMDB0000625	345	C00257	0	0	0	0	0	0	0	0	0	0	0	0	0	0	0	0	0	0	0	0	0	0	0	0	0	0	0	0	0	0	0
MW0054686	T3_negative	Maslinic acid	Organic acid and Its derivatives	Organic acid and Its derivatives	C30H48O4	471.348	472.355	7.0944	[M-H]-	1.05693	1a	0.8891	rp	4373-41-5	73659	HMDB0002392	-	C16939	0	0	0	0	0	0	0	0	0	0	0	0	0	0	0	0	0	0	0	0	0	0	0	0	2.77412e+06	3.20682e+06	2.84532e+06	3.45807e+06	2.5052e+06	2.13862e+06	1.7472e+06
MW0103508	T3_negative	Cyclic AMP	Nucleotide and Its metabolites	Nucleotide and Its metabolites	C10H12N5O6P	328.044	329.053	1.9273	[M-H]-	0.362113	1a	0.8883	rp	60-92-4	6076	HMDB0000058	5120	C00575	0	0	0	0	0	0	0	0	0	0	0	0	0	0	0	0	0	0	0	0	0	0	0	0	4.57775e+06	6.57519e+06	1.38482e+07	1.36951e+07	9.1577e+06	7.15691e+06	3.47756e+06
MW0111989	T3_negative	2',5'-Dihydroxyacetophenone	Aldehyde,Ketones,Esters	Ketones	C8H8O3	151.025	152.047	4.5577	[M-H]-	2.83124	1a	0.8877	rp	490-78-8	10279	HMDB0032629	-	-	0	0	0	0	0	0	0	0	0	0	0	0	0	0	0	0	0	0	0	0	0	0	0	0	0	0	0	0	0	0	0
MW0194181	T3_negative	epi-Lipoxin A4	FA	Oxidized lipids	C20H32O5	351.217	352.225	5.4966	[M-H]-	1.35446	1a	0.886	rp	89663-86-5	42607306	HMDB0004385	-	-	0	0	0	0	0	0	0	0	0	0	0	0	0	0	0	0	0	0	0	0	0	0	0	0	0	0	0	0	0	0	0
MW0169446	T3_negative	Malonic acid	Organic acid and Its derivatives	Organic acid and Its derivatives	C3H4O4	103.002	104.011	1.3905	[M-H]-	3.03204	1a	0.8858	rp	141-82-2	867	HMDB0000691	3237	C04025	1.56507e+06	1.65443e+06	1.93131e+06	1.98881e+06	2.77757e+06	1.46379e+06	1.49869e+06	1.92901e+07	1.88218e+06	3.32917e+06	1.51677e+06	1.72245e+06	1.99406e+06	3.76627e+06	2.25968e+06	2.17343e+07	1.97213e+07	4.36946e+06	1.06061e+07	1.91018e+06	1.87362e+06	3.18439e+06	2.25294e+06	1.91674e+06	3.73029e+07	4.61806e+06	4.68734e+06	3.5932e+07	4.12899e+06	5.48095e+06	6.28819e+06
MEDN1006	T3_negative	Uric acid	Organic acid and Its derivatives	Organic acid and Its derivatives	C5H4N4O3	167.02	168.028	1.1775	[M-H]-	2.20785	1a	0.884	rp	69-93-2	1175	HMDB0000289	88	C00366	0	0	0	0	0	0	0	0	0	0	0	0	0	0	0	0	0	0	0	0	0	0	0	0	2.0086e+07	1.93728e+07	2.07453e+07	1.88845e+07	1.81719e+07	1.99821e+07	1.87789e+07
MW0013231	T3_negative	20-HETE	FA	Oxidized lipids	C20H32O3	639.462	320.235	7.1459	[2M-H]-	3.29816	1a	0.8815	rp	79551-86-3	5283157	HMDB0005998	-	C14748	1.36185e+07	1.40652e+07	1.33969e+07	1.40465e+07	1.3162e+07	1.42274e+07	3.1846e+06	6.56836e+06	3.65618e+06	6.65707e+06	6.25127e+06	6.40259e+06	1.16524e+07	1.26471e+07	1.15198e+07	1.13549e+07	1.6036e+07	1.11186e+07	7.75716e+06	1.36975e+07	7.49178e+06	7.60205e+06	7.17021e+06	7.51969e+06	0	0	0	0	0	0	0
MW0014136	T3_negative	3-Hydroxyvalproic acid	Organic acid and Its derivatives	Organic acid and Its derivatives	C8H16O3	159.101	160.11	3.8071	[M-H]-	2.7383	1a	0.8892	rp	58888-84-9	134459	HMDB0013899	-	C16651	5.48002e+06	5.86926e+06	4.32697e+06	4.20787e+06	1.08072e+07	4.86662e+06	7.93693e+06	3.35356e+06	8.9862e+06	3.68547e+06	6.1657e+06	4.04023e+06	4.90483e+06	2.20477e+07	2.30322e+07	7.40286e+06	2.36078e+07	1.0829e+07	4.97388e+06	2.4761e+07	5.60478e+06	2.5294e+07	5.6672e+06	2.03141e+07	7.97872e+06	5.63224e+06	7.91005e+06	6.99522e+06	1.80586e+07	1.43954e+07	5.70196e+06
MEDN0110	T3_negative	Glycoursodeoxycholic acid	Bile acids	Bile acids	C26H43NO5	448.306	449.314	6.3223	[M-H]-	0.192067	1a	0.8138	rp	64480-66-6	12310288	HMDB0000708	5676	-	1.15738e+06	1.16089e+06	1.39873e+06	533583	702632	399593	592917	465998	367647	643956	313642	627263	1.22748e+06	2.08904e+06	1.93409e+06	2.0405e+06	295766	822070	846438	944258	325839	838117	954361	1.04041e+06	0	0	0	0	0	0	0
MW0105531	T3_positive	L-Alanine	Amino acid and Its metabolites	Amino acids	C3H7NO2	90.0534	89.0477	1.4917	[M+H]+	0.225793	1a	0.822	rp	56-41-7	5950	HMDB0000161	-	C00041	1.86507e+07	4.05074e+06	3.49265e+06	3.47859e+06	3.84776e+06	8.21389e+06	5.32057e+06	1.60778e+06	1.4573e+07	4.13201e+06	2.89954e+06	3.45701e+06	4.4315e+06	9.77462e+06	3.76701e+06	9.78579e+06	2.76009e+06	3.82382e+06	3.63219e+06	1.03998e+06	3.67129e+06	4.37611e+06	4.76594e+06	3.83314e+06	1.60454e+07	2.09709e+07	1.86681e+07	3.19261e+07	4.56589e+07	2.12893e+07	2.03951e+07
MW0106169	T3_positive	Citrulline	Amino acid and Its metabolites	Amino acids	C6H13N3O3	198.084	175.096	0.8404	[M+Na]+	1.98912	1a	0.9004	rp	372-75-8	9750	HMDB0000904	16	C00327	2.41072e+07	2.11726e+07	1.78083e+07	1.73302e+07	1.65262e+07	2.0162e+07	3.52641e+07	1.26712e+07	1.35104e+07	9.03129e+06	9.4668e+06	3.6727e+07	2.59063e+07	2.57693e+07	2.65615e+07	2.59757e+07	2.60867e+07	2.55295e+07	1.78969e+07	1.79656e+07	1.75197e+07	1.72699e+07	4.18271e+07	1.78763e+07	4.35264e+07	4.72586e+07	2.63346e+07	3.87637e+07	6.49625e+07	7.98468e+07	5.52775e+07
MW0006930	T3_positive	Dopamine	Alcohol and amines	Polyamines	C8H11NO2	136.062	153.079	1.1757	[M+H-H2O]+	2.88769	1a	0.906	rp	62-31-7	681	HMDB0000073	64	C03758	2.08975e+07	2.06951e+07	1.9546e+07	1.9112e+07	1.95132e+07	1.83675e+07	2.04919e+07	1.99477e+07	2.04124e+07	1.98192e+07	2.06204e+07	1.98874e+07	2.10465e+07	4.55045e+07	1.98084e+07	2.04932e+07	2.03922e+07	1.9458e+07	2.40023e+07	2.27292e+07	2.34523e+07	2.5677e+07	2.36494e+07	2.65162e+07	3.23611e+06	9.27646e+06	1.41542e+07	1.71276e+07	2.56127e+07	2.84517e+07	2.47746e+07
MW0107794	T3_positive	Leu-Gly	Amino acid and Its metabolites	Small Peptide	C8H16N2O3	189.123	188.116	1.5019	[M+H]+	1.93343	1a	0.907	rp	686-50-0	97364	HMDB0028929	24012	-	0	0	0	0	0	0	0	0	0	0	0	0	0	0	0	0	0	0	0	0	0	0	0	0	6.96468e+07	5.32332e+07	1.32939e+07	2.88667e+07	5.92455e+07	6.62867e+07	5.6121e+07
MEDN0305	T3_positive	Creatine	Organic acid and Its derivatives	Organic acid and Its derivatives	C4H9N3O2	132.065	131.07	0.8528	[M+H]+	1.12884	1a	0.9076	rp	57-00-1	586	HMDB0000064	7	C00300	5.55848e+06	1.28702e+06	3839966	2.76075e+06	2.50623e+06	1.68362e+07	4.54431e+06	3.15694e+06	3.55875e+06	3.41542e+06	2.75573e+06	2.92821e+06	1.13259e+07	1.25429e+07	3.92672e+07	8.93341e+06	7.9394e+06	9.95069e+06	8.63145e+06	7.33403e+06	6.2023e+06	3.42469e+06	2.06029e+06	2.2435e+07	3.92912e+06	6.94178e+06	6.22214e+06	5.66298e+06	3.12312e+06	4.55515e+06	5.62468e+06
MW0147201	T3_positive	Carnitine	FA	CAR	C7H15NO3	162.112	161.105	1.1819	[M+H]+	1.7442	1a	0.9076	rp	406-76-8 | 461-06-3	288	HMDB0000062	-	C00318	0	0	0	0	0	0	0	0	0	0	0	0	0	0	0	0	0	0	0	0	0	0	0	0	0	0	0	0	0	0	0
MW0117231	T3_positive	1-Methylnicotinamide	Alcohol and amines	Amines	C7H9N2O+	137.067	137.071	0.7909	[M+]+	7.26657	1a	0.908	rp	3106-60-3	457	HMDB0000699	5667	C02918	1.65786e+08	1.73376e+08	1.69953e+08	1.49757e+08	1.89893e+08	1.57047e+08	1.56538e+08	1.45911e+08	1.41139e+08	1.64399e+08	1.50143e+08	1.49806e+08	1.78726e+08	4.15948e+08	1.88725e+08	1.75738e+08	1.87072e+08	1.88139e+08	4.42973e+08	4.50882e+08	4.52094e+08	1.80314e+08	4.1482e+08	4.5137e+08	5.32787e+09	6.47845e+09	7.35859e+09	6.07413e+09	5.9387e+09	5.88712e+09	6.35128e+09
MW0111232	T3_positive	n-Oleoylethanolamine	Alcohol and amines	Amines	C20H39NO2	326.304	325.298	6.6184	[M+H]+	3.86623	1a	0.9116	rp	111-58-0	5283454	HMDB0002088	-	-	0	0	0	0	0	0	0	0	0	0	0	0	0	0	0	0	0	0	0	0	0	0	0	0	72191	118343	129712	55617.5	49038	17692.1	13585.7
MW0105103	T3_positive	3-Methyl-L-histidine	Amino acid and Its metabolites	Amino acid derivatives	C7H11N3O2	170.092	169.085	0.6649	[M+H]+	2.14379	1a	0.8187	rp	368-16-1	64969	HMDB0000479	5466	C01152	0	0	0	0	0	0	0	0	0	0	0	0	0	0	0	0	0	0	0	0	0	0	0	0	0	0	0	0	0	0	0
MW0194063	T3_positive	Trp-glu	Amino acid and Its metabolites	Small Peptide	C16H19N3O5	334.139	333.132	2.3329	[M+H]+	1.25715	1a	0.9117	rp	36099-95-3	7009663	HMDB0029082	-	-	1.07202e+06	1105067	1.96395e+06	651930	1.99701e+06	2.47684e+06	2.75741e+06	2.93795e+06	3.07135e+06	2.92031e+06	2.63592e+06	2.63314e+06	900004	912218	762933	926549	904879	764215	2.9146e+07	3.23998e+07	2.74074e+07	3.10961e+07	2.98632e+07	2.49491e+07	8.13155e+06	7.03903e+06	452162	745792	3.15493e+06	5.41945e+06	5.70747e+06
MW0102800	T3_positive	thromboxane B2	FA	Oxidized lipids	C20H34O6	393.223	370.236	5.1962	[M+Na]+	0.50106	1a	0.9127	rp	54397-85-2	5283137	HMDB0003252	422	C05963	5.07241e+06	4.69437e+06	4.88924e+06	5.40065e+06	4.54835e+06	4.64411e+06	8.92455e+06	9.68253e+06	9.44191e+06	8.92178e+06	8.79333e+06	9.6761e+06	2.86107e+06	3.44675e+06	4.60335e+06	3.85627e+06	3.84699e+06	3.65105e+06	5.95314e+06	6.60965e+06	8.0042e+06	8.07985e+06	6.92832e+06	7.21693e+06	0	0	0	0	0	0	0
MW0114220	T3_positive	Glucuronic Acid	Carbohydrates and Its metabolites	Sugar acids	C6H10O7	159.027	194.043	1.188	[M+H-2H2O]+	4.22339	1a	0.9129	rp	528-16-5	94715	HMDB0000127	161	C00191	1.04772e+08	1.0777e+08	1.10418e+08	1.16672e+08	4.14315e+07	4.43883e+07	4.94462e+07	5.26927e+07	1.24897e+08	4.60192e+07	4.73087e+07	4.93702e+07	2.56727e+08	2.68088e+08	2.54659e+08	2.8292e+08	2.47415e+08	2.46032e+08	361600380	4.40499e+08	3.50206e+08	3.37726e+08	3.48682e+08	3.52372e+08	8.26505e+07	6.73809e+07	5.62887e+07	1.86337e+08	6.82724e+07	5.5522e+07	9.16516e+07
FDATN01488	T3_positive	L-Glutamic acid	Amino acid and Its metabolites	Amino acids	C5H9NO4	148.06	147.053	0.8528	[M+H]+	1.53598	1a	0.9131	rp	56-86-0	33032	HMDB0000148	-	C00025	1.16382e+07	9.98197e+06	1.53149e+07	1.36054e+07	1.17509e+07	1.23686e+07	1.23872e+07	1.42268e+07	1.1054e+07	1.1861e+07	1.75289e+07	1.52099e+07	2.77405e+08	6.82298e+07	2.79618e+08	2.94125e+08	2.80846e+08	7.25943e+07	4.33321e+07	4.72832e+07	6.55989e+07	4.21975e+07	4.05597e+07	4.62249e+07	1.31481e+08	2.31056e+08	4.12771e+08	4.49741e+08	5.9366e+08	2.46204e+08	4.47021e+08
MEDN0579	T3_positive	N-lactoyl-phenylalanine	Amino acid and Its metabolites	Amino acids	C12H15NO4	238.107	237.1	3.7813	[M+H]+	2.4858	1a	0.9157	rp	183241-73-8	11075454	HMDB0062175	-	-	2.7183e+07	3.09334e+07	3.14969e+07	36933102	3.1726e+07	3.22447e+07	4.20244e+07	3.41931e+07	2.7554e+07	2.50274e+07	2.78703e+07	2.38712e+07	8.50916e+07	1.1141e+08	1.20584e+08	8.29292e+07	9.91536e+07	8.19085e+07	4.50996e+07	3.91269e+07	4.81283e+07	4.25927e+07	4.6355e+07	4.84166e+07	1.14682e+07	9.24672e+06	9.54096e+06	9.60345e+06	1.17701e+07	9.73149e+06	8.5753e+06
MW0107960	T3_positive	L-Threonine	Amino acid and Its metabolites	Amino acids	C4H9NO3	84.0376	119.058	0.6137	[M+H-2H2O]+	0.588131	1a	0.9202	rp	72-19-5	6288	HMDB0000167	32	C00188	0	0	0	0	0	0	0	0	0	0	0	0	0	0	0	0	0	0	0	0	0	0	0	0	3.31935e+07	2.94635e+07	2.801e+07	2.10553e+07	3.45104e+07	3.4517e+07	5.95454e+07
MEDN0061	T3_positive	N-Phenylacetylglycine	Amino acid and Its metabolites	Amino acid derivatives	C10H11NO3	194.081	193.074	3.32	[M+H]+	1.61759	1a	0.9207	rp	500-98-1	68144	HMDB0000821	4237	C05598	5.69136e+07	1.95158e+07	341424	7.4966e+07	1.61423e+07	1.72947e+07	312315	6.20379e+07	6.11347e+07	5.74523e+07	2.40682e+07	2.30132e+07	1.75293e+07	2.16008e+07	6.09634e+07	2.00582e+07	1.24142e+07	1.04908e+07	2.00903e+07	1.63504e+07	1.39233e+07	2.19898e+07	5.09005e+06	1.94294e+07	2.29228e+07	2.19795e+07	5.48283e+07	3.88836e+07	4.61106e+07	3.26057e+07	7.46208e+06
MW0103316	T3_positive	N2,N2-Dimethylguanosine	Nucleotide and Its metabolites	Nucleotide and Its metabolites	C12H17N5O5	312.128	311.123	2.2708	[M+H]+	2.36594	1a	0.9247	rp	2140-67-2	135501639	-	-	C74036	878854	324435	256628	1.42038e+06	905457	517815	396792	1.36323e+06	1.60116e+06	568630	428976	516409	2.72405e+06	1.9223e+06	2.05076e+06	2.06782e+06	2.28313e+06	2.00751e+06	8.00768e+06	6.71704e+06	7.08608e+06	6.85328e+06	6.75755e+06	7.06222e+06	0	0	0	0	0	0	0
MEDP1577	T3_positive	Norvaline	Amino acid and Its metabolites	Amino acids	C5H11NO2	118.086	117.079	1.835	[M+H]+	0.912482	1a	0.9249	rp	760-78-1	65098	HMDB0013716	-	C01799	3.39273e+07	3.36308e+07	2.88272e+07	3.41918e+07	2.73426e+07	3.40099e+07	3.73914e+07	3.47922e+07	3.13628e+07	3.45097e+07	3.22302e+07	3.8045e+07	2.32407e+07	6.38243e+07	6.08067e+07	6.1088e+07	2.73688e+07	2.13394e+07	5.6281e+07	5.53679e+07	2.35989e+07	6.1405e+07	7.32953e+06	5.631e+07	9.54213e+07	4.60748e+07	5.21703e+07	6.84504e+07	9.99546e+07	4.493e+07	4.3429e+07
MW0012919	T3_positive	LPE(18:0/0:0)	GP	LPE	C23H48NO7P	482.321	481.317	6.4681	[M+H]+	4.31857	1a	0.9254	rp	69747-55-3	9547068	HMDB0011130	-	C00157	564131	452327	395710	928294	158383	360930	514667	402954	116210	326354	476066	446197	1.47975e+06	1.29326e+06	2.55902e+06	1.09748e+06	1.04201e+06	1.45835e+06	1.26897e+06	1.14884e+06	977948	1.12378e+06	799663	793491	1.0362e+07	1.89213e+07	2.16899e+07	2.99414e+07	2.35889e+07	1.90526e+07	1.98439e+07
MEDL01942	T3_positive	Dibutyl phthalate	Benzene and substituted derivatives	Benzene and substituted derivatives	C16H22O4	279.159	278.152	7.3057	[M+H]+	2.69231	1a	0.9257	rp	84-74-2	3026	HMDB0033244	-	C14214	4.03683e+06	4.08405e+06	3.41343e+06	4.2511e+06	4.17661e+06	3.9721e+06	2.32599e+06	3.70661e+06	3.08572e+06	3.23547e+06	2.57329e+06	3.70165e+06	3.35002e+06	3.56753e+06	3.65103e+06	3.56367e+06	3.44201e+06	3.3396e+06	3.39014e+06	3.3665e+06	3.60868e+06	3.2141e+06	3.71073e+06	3.50976e+06	1.14234e+06	2.40298e+06	741695	679994	1.75741e+06	1.83225e+06	4.47063e+06
MW0107902	T3_positive	L-Leucyl-L-alanine	Amino acid and Its metabolites	Small Peptide	C9H18N2O3	203.138	202.132	2.3081	[M+H]+	1.67752	1a	0.9274	rp	7298-84-2	81721	HMDB0028922	44685	-	0	0	0	0	0	0	0	0	0	0	0	0	0	0	0	0	0	0	0	0	0	0	0	0	0	0	0	0	0	0	0
MEDL02151	T3_positive	3'-Adenylic acid	Nucleotide and Its metabolites	Nucleotide and Its metabolites	C10H14N5O7P	348.069	347.063	1.3367	[M+H]+	3.22929	1a	0.9325	rp	84-21-9	41211	HMDB0003540	-	C01367	2.52564e+07	3.0164e+07	2.43658e+07	3.04946e+07	2.62915e+07	2.83783e+07	2.64642e+07	3.0017e+07	2.2975e+07	3.07798e+07	2.24209e+07	2.7499e+07	9.02214e+07	8.95095e+07	9.09776e+07	8.88469e+07	1.2047e+08	1.09299e+08	5.07168e+07	5.7988e+07	4.77106e+07	5.61654e+07	5.91929e+07	5.06924e+07	8.49865e+06	5.08744e+06	8.22072e+06	5.17002e+06	6.70815e+06	7.6687e+06	1.02315e+07
MEDN0068	T3_positive	S-(5-Adenosy)-L-Homocysteine	Nucleotide and Its metabolites	Nucleotide and Its metabolites	C14H20N6O5S	385.127	384.122	1.2871	[M+H]+	3.57015	1a	0.9335	rp	979-92-0	439155	HMDB0000939	296	C00021	0	0	0	0	0	0	0	0	0	0	0	0	0	0	0	0	0	0	0	0	0	0	0	0	9.61916e+06	6.05482e+06	5.81087e+06	6.84387e+06	7.19677e+06	1.35449e+07	6.89036e+06
MEDP0250	T3_positive	Riboflavin	CoEnzyme and vitamins	CoEnzyme and vitamins	C17H20N4O6	377.146	376.138	3.1316	[M+H]+	4.02321	1a	0.8988	rp	83-88-5	493570	HMDB0000244	-	C00255	215306	470156	460884	583918	615757	667340	765580	709003	654650	655690	178749	645855	1.1834e+06	786013	1.21547e+06	1.5272e+06	875179	1.77554e+06	1.29252e+06	778064	366678	1.12436e+06	1.6314e+06	1.41352e+06	538045	502479	535778	561678	714310	586426	75195.4
MEDP0212	T3_positive	N-Acetylserotonin	Tryptamines,Cholines,Pigments	Tryptamines	C12H14N2O2	219.115	218.106	3.2438	[M+H]+	2.15381	1a	0.8981	rp	1210-83-9	903	HMDB0001238	366	C00978	0	0	0	0	0	0	0	0	0	0	0	0	0	0	0	0	0	0	0	0	0	0	0	0	0	0	0	0	0	0	0
MW0105438	T3_positive	Adenine	Nucleotide and Its metabolites	Nucleotide and Its metabolites	C5H5N5	136.061	135.054	2.8071	[M+H]+	1.17532	1a	0.8547	rp	73-24-5	190	HMDB0000034	85	C00147	600887	697796	648590	606940	320083	717316	723751	775792	124460	722411	676884	665158	314258	268407	339038	376419	1.28778e+07	469708	334336	189880	199429	311878	421773	410491	1.76748e+07	2.51955e+07	5.92273e+07	2.14894e+07	1.76638e+07	2.26416e+07	3.51247e+07
MEDP1589	T3_positive	Theonylleucine	Amino acid and Its metabolites	Small Peptide	C10H20N2O4	233.148	232.142	1.8041	[M+H]+	2.98336	1a	0.8569	rp	50299-12-2	7021827	HMDB0029065	-	-	0	0	0	0	0	0	0	0	0	0	0	0	0	0	0	0	0	0	0	0	0	0	0	0	0	0	0	0	0	0	0
MW0109096	T3_positive	Phe-Asp	Amino acid and Its metabolites	Small Peptide	C13H16N2O5	281.112	280.106	2.1582	[M+H]+	1.77878	1a	0.8648	rp	22828-05-3	6992643	HMDB0028991	23739	-	0	0	0	0	0	0	0	0	0	0	0	0	0	0	0	0	0	0	0	0	0	0	0	0	0	0	0	0	0	0	0
MW0126805	T3_positive	Thymine	Nucleotide and Its metabolites	Nucleotide and Its metabolites	C5H6N2O2	126.043	126.043	2.2207	[M+]+	2.4835	1a	0.8668	rp	65-71-4	1135	HMDB0000262	290	C00178	3.38969e+08	3.55041e+08	3.72202e+08	1.93925e+08	3.55358e+08	4.57224e+08	3.51868e+08	3.53737e+08	4.61322e+08	3.85214e+08	2.82662e+07	3.59556e+08	3.56906e+08	1.96631e+07	3.82591e+08	3.67615e+08	3.65367e+08	3.95842e+08	3.85208e+08	3.87755e+08	3.87574e+08	801592	3.6934e+08	4.0226e+08	6.65479e+07	1.08174e+08	2.33948e+08	9.25227e+07	1119600394	9.15533e+08	1.10846e+09
MW0111270	T3_positive	Putrescine	Alcohol and amines	Polyamines	C4H12N2	89.1075	88.1	1.1386	[M+H]+	0.380981	1a	0.8671	rp	110-60-1	1045	HMDB0001414	3226	C00134	0	0	0	0	0	0	0	0	0	0	0	0	0	0	0	0	0	0	0	0	0	0	0	0	0	0	0	0	0	0	0
MEDP1879	T3_positive	Phe-ala	Amino acid and Its metabolites	Amino acid derivatives	C12H16N2O3	237.122	236.116	2.0586	[M+H]+	2.75515	1a	0.8678	rp	3918-87-4	5488196	HMDB0028988	-	-	0	0	0	0	0	0	0	0	0	0	0	0	0	0	0	0	0	0	0	0	0	0	0	0	0	0	0	0	0	0	0
MEDP1817	T3_positive	2-Acetylpyrazine	Heterocyclic compounds	Heterocyclic compounds	C6H6N2O	123.055	122.048	3.4559	[M+H]+	0.73566	1a	0.8696	rp	22047-25-2	30914	HMDB0031861	-	-	3.04759e+07	2.56971e+06	4.41771e+06	1.60546e+07	4.25076e+07	275953	1.99872e+07	2.38319e+07	5.91087e+06	1.71607e+07	1.5798e+07	2.79582e+07	5.474e+06	3.85735e+06	2.97447e+07	5.87145e+06	4.85591e+06	3.78745e+06	5.46481e+06	3.64771e+06	1.18481e+07	7.02322e+06	3.0289e+07	4.37316e+06	1.00663e+08	1.19461e+08	1.1836e+08	1.38516e+08	1.61796e+08	1.25976e+08	6.87305e+07
MEDN0682	T3_positive	Octadecanamide	Alcohol and amines	Amines	C18H37NO	284.293	283.288	8.4539	[M+H]+	2.739	1a	0.8721	rp	124-26-5	31292	HMDB0034146	-	C13846	6.10808e+06	5.90993e+06	4.8414e+06	4.63393e+06	4.75889e+06	5.08095e+06	2.77626e+06	2.87582e+06	2.93188e+06	2.80977e+06	3.00995e+06	3.06273e+06	2.01669e+06	3.32339e+06	1.91307e+06	1.79414e+06	3.15961e+06	1.85206e+06	2.90931e+06	1.88231e+06	2.95931e+06	2.85247e+06	1.87288e+06	795536	9.33313e+06	8.95665e+06	6.17827e+06	7.33835e+06	8.28092e+06	8.17904e+06	7.24859e+06
MW0169682	T3_positive	Piperidine	Heterocyclic compounds	Heterocyclic compounds	C5H11N	86.0968	85.0891	1.5112	[M+H]+	0.409945	1a	0.8745	rp	110-89-4	8082	HMDB0034301	-	C01746	9.00654e+07	8.99635e+07	2.02485e+08	8.48397e+07	1.13477e+08	8.37449e+07	8.60279e+07	7.85049e+07	7.27102e+07	8.54001e+07	8.67813e+07	8.07846e+07	1.92286e+08	1.84168e+08	1.99753e+08	1.89961e+08	1.90307e+08	1.92376e+08	1.80146e+08	1.85071e+08	1.90139e+08	1.74697e+08	1.7911e+08	1.84046e+08	1.10531e+06	3.4416e+06	1.567e+06	2.69733e+06	7.43668e+06	6.46968e+06	2.97518e+06
MW0008802	T3_positive	N-Acetyl-Neuraminic Acid	Amino acid and Its metabolites	Amino acid derivatives	C11H19NO9	310.113	309.106	0.0741	[M+H]+	1.83758	1a	0.8818	rp	131-48-6 | 489-46-3	439197	HMDB0000230	-	C00270	1.99573e+06	1.20061e+06	765459	908211	937319	675162	963888	199691	1.13156e+06	945146	1.02194e+06	2.04273e+06	671644	1.76491e+06	770254	1.76855e+06	1422998	2.01382e+06	735182	1.01238e+06	442529	304678	182836	668418	3.74892e+07	2.15402e+07	2.12674e+07	4.78493e+07	1.08833e+08	3.90932e+07	4.33987e+07
MW0103660	T3_positive	S-adenosylmethionine	Nucleotide and Its metabolites	Nucleotide and Its metabolites	C15H22N6O5S	399.144	398.137	1.151	[M+H]+	2.99562	1a	0.8819	rp	29908-03-0 | 17176-17-9 | 485-80-3 | 78548-84-2 | 91279-78-6	34755	HMDB0001185	3289	C00019	0	0	0	0	0	0	0	0	0	0	0	0	0	0	0	0	0	0	0	0	0	0	0	0	0	0	0	0	0	0	0
MEDP1339	T3_positive	LPC(18:1/0:0)	GP	LPC	C26H52NO7P	522.355	521.356	7.1937	[M+]+	2.92176	1a	0.8974	rp	3542-29-8	53480465	HMDB0010385	-	C00157	3.21187e+08	3.27679e+08	3.62903e+08	3.20588e+08	2.82172e+08	5.15885e+08	3.18999e+08	3.05806e+08	2.94888e+08	3.0864e+08	4.35559e+08	2.34055e+08	1.71257e+08	1.70203e+08	1.3396e+08	1.08551e+08	8.4458e+07	8.3299e+07	1.31048e+08	1.22697e+08	1.06079e+08	1.16068e+08	1.7566e+08	1.31793e+08	1.40512e+09	1.37476e+09	1.39177e+09	1.45436e+09	1.23554e+09	1.01225e+09	9.64629e+08
MEDP0519	T3_positive	L-Norleucine	Amino acid and Its metabolites	Amino acids	C6H13NO2	132.102	131.095	3.1688	[M+H]+	1.29327	1a	0.8949	rp	327-57-1	21236	HMDB0001645	6334	C01933	1.21772e+07	1.04269e+08	1.15687e+08	8.52488e+07	8.90966e+07	8.36133e+07	1.13331e+08	1.14482e+08	1.05809e+08	8.19507e+07	1.15082e+08	1.04409e+08	1.17999e+07	1.01179e+07	9.66379e+07	9.07125e+07	1.24427e+08	1.1599e+08	9.08256e+07	9.25139e+07	1.03181e+08	1.03973e+07	8.11373e+06	1.10161e+08	3.79242e+07	4.37736e+07	1.57292e+07	2.29073e+07	4.43237e+07	2.67655e+07	2.31758e+07
MW0108641	T3_positive	N-Acetylleucine	Amino acid and Its metabolites	Amino acid derivatives	C8H15NO3	174.112	173.105	3.5055	[M+H]+	1.68211	1a	0.8923	rp	1188-21-2	70912	HMDB0011756	-	C02710	0	0	0	0	0	0	0	0	0	0	0	0	0	0	0	0	0	0	0	0	0	0	0	0	0	0	0	0	0	0	0
MW0107116	T3_positive	Glycine	Amino acid and Its metabolites	Amino acids	C2H5NO2	76.0397	75.032	2.1943	[M+H]+	0.577367	1a	0.8918	rp	56-40-6	750	HMDB0000123	20	C00037	6.50322e+06	7.99814e+06	6.547e+06	7.6398e+06	6.60493e+06	5.25655e+06	8.25815e+06	1.19318e+07	7.54119e+06	5.63216e+07	7.50493e+06	9.66583e+06	9.73399e+06	1.7999e+07	6.56559e+06	2.8115e+07	9.41145e+06	1.20048e+07	2.72564e+07	1.13901e+07	7.30324e+06	4.43648e+07	7.59594e+06	9.29158e+06	1.55773e+07	3.44226e+07	3.54065e+07	2.20499e+07	1.51605e+08	8.14428e+07	4.06767e+07
MW0150045	T3_positive	Glu-Leu	Amino acid and Its metabolites	Small Peptide	C11H20N2O5	261.163	260.137	2.5071	[M+H]+	3.19836	1a	0.8917	rp	5969-52-8	9813855	HMDB0028823	44684	-	0	0	0	0	0	0	0	0	0	0	0	0	0	0	0	0	0	0	0	0	0	0	0	0	2.17537e+07	1.29507e+07	1.33183e+07	1.7641e+07	2.75014e+07	3.85703e+07	1.91152e+07
MEDL00377	T3_positive	Glu-Phe	Amino acid and Its metabolites	Small Peptide	C14H18N2O5	295.128	294.122	2.7192	[M+H]+	2.83303	1a	0.8904	rp	20556-22-3	18653118	HMDB0029156	23756	-	0	0	0	0	0	0	0	0	0	0	0	0	0	0	0	0	0	0	0	0	0	0	0	0	0	0	0	0	0	0	0
MEDP2105	T3_positive	3,6,9,12,15,18,21-Heptaoxatricosane-21,23-diol	Benzene and substituted derivatives	Benzene and substituted derivatives	C16H34O9	388.252	370.22	3.1067	[M+NH4]+	4.40186	1a	0.8875	rp	5117-19-1	78798	-	-	-	774118	544147	639290	685851	634036	460436	368077	491147	450454	440932	522783	476517	318659	609457	972157	1.43726e+06	1.93336e+06	2.26291e+06	296365	314083	786602	890914	787671	793316	3.12311e+06	5.64351e+06	1.26143e+07	4.97685e+06	1.76325e+07	8.21739e+06	2.95695e+06
MEDP1540	T3_positive	1-Methyl-L-histidine	Amino acid and Its metabolites	Amino acid derivatives	C7H11N3O2	170.078	169.085	0.7785	[M+H]+	1.8465	1a	0.885	rp	332-80-9	92105	HMDB0000001	3741	C01152	2.1479e+07	2.46892e+07	2.31186e+07	2.60944e+07	2.56078e+07	2.33033e+07	3.00032e+07	3.62589e+07	2.34028e+07	3.51387e+07	3.12293e+07	3.49136e+07	2.59555e+07	2.3082e+07	2.93769e+07	2.29923e+07	3.09836e+07	2.57894e+07	3.35097e+07	3.07539e+07	3.37219e+07	2.70577e+07	2.86223e+07	3.39982e+07	8.936e+06	6.80011e+06	1.55136e+07	1.24982e+07	1.79637e+07	1.54956e+07	3.01518e+07
MW0106988	T3_positive	Glutamine	Amino acid and Its metabolites	Amino acids	C5H10N2O3	147.076	146.069	0.8528	[M+H]+	1.24802	1a	0.8845	rp	56-85-9	5961	HMDB0000641	5614	C00064	3.63216e+07	3.36728e+07	2.64153e+07	1.94842e+07	2.59423e+07	3.24034e+07	2.53898e+07	1.07093e+08	2.68424e+07	1.89936e+07	1.33434e+07	1.05723e+08	1.20275e+08	1.25843e+08	1.25699e+08	1.19176e+08	1.19077e+08	1.23771e+08	6.92027e+07	6.77125e+07	6.71317e+07	6.04474e+07	6.17246e+07	7.29685e+07	3.69382e+07	1.28569e+07	1.53792e+07	3.53116e+07	1.43484e+07	2.49678e+07	2.17428e+07
MW0107141	T3_positive	Glycyl-L-leucine	Amino acid and Its metabolites	Amino acid derivatives	C8H16N2O3	189.123	188.116	1.8226	[M+H]+	2.01974	1a	0.9341	rp	869-19-2	92843	HMDB0000759	5727	C02155	0	0	0	0	0	0	0	0	0	0	0	0	0	0	0	0	0	0	0	0	0	0	0	0	0	0	0	0	0	0	0
MW0012998	T3_positive	LPC(18:0/0:0)	GP	LPC	C26H54NO7P	546.35	523.364	6.5806	[M+Na]+	4.1022	1a	0.9363	rp	19420-57-6	497299	HMDB0010384	-	C00157	3.1569e+07	1.22293e+07	6.0656e+06	4.54683e+06	1.2399e+07	9.83815e+06	9.38874e+06	4.48416e+07	3.42069e+07	1.19351e+07	3.35642e+07	3.53001e+07	1.11285e+07	1.20862e+07	1.11063e+07	1.77256e+06	3.99446e+06	7.8607e+06	8.15436e+06	4.89248e+06	1.13782e+07	5.76737e+06	8.80745e+06	1.15705e+07	2.27785e+08	2.40981e+08	2.2586e+08	2.64084e+08	3.0866e+08	2.22175e+08	1.72008e+08
MW0169367	T3_positive	L-Proline	Amino acid and Its metabolites	Amino acids	C5H9NO2	116.07	115.063	0.8652	[M+H]+	0.622262	1a	0.9561	rp	147-85-3	145742	HMDB0000162	29	C00148	5.45088e+07	4.89517e+07	4.81724e+07	3.72272e+07	4.63309e+07	6.18386e+07	4.49709e+07	4.11314e+07	4.56167e+07	3.10858e+07	3.77306e+07	4.03921e+07	1.25529e+08	1.34461e+08	1.35139e+08	1.36314e+08	1.33296e+08	1.29166e+08	1.31161e+08	1.23936e+08	3.11255e+08	1.30208e+08	1.24166e+08	3.23639e+08	5.14743e+08	2.19587e+08	3.56525e+08	2.36362e+08	1.74712e+08	2.29002e+08	7.67177e+08
MW0111333	T3_positive	Triethanolamine	Alcohol and amines	Amines	C6H15NO3	150.112	149.105	0.7528	[M+H]+	1.45448	1a	0.9562	rp	102-71-6	7618	HMDB0032538	-	C06771	0	0	0	0	0	0	0	0	0	0	0	0	0	0	0	0	0	0	0	0	0	0	0	0	0	0	0	0	0	0	0
MW0016406	T3_positive	Carnosine	Amino acid and Its metabolites	Amino acid derivatives	C9H14N4O3	227.108	226.107	0.7685	[M+H]+	3.35293	1a	0.9571	rp	305-84-0	439224	HMDB0000033	38	C00386	9.24411e+06	1.05725e+07	1.71537e+07	5.19141e+07	1.00857e+07	2.22801e+07	1.57682e+07	1.00966e+07	1.85541e+07	1.83755e+07	2.32286e+07	1.96613e+07	1.64547e+07	9.61246e+06	1.79315e+07	1.66861e+07	1.14963e+07	1.59148e+07	9.83161e+06	1.92515e+07	4.72532e+07	4.89914e+07	4.80065e+07	9.21982e+06	1.4033e+07	1.16623e+07	2.81672e+07	7.08983e+06	7.85289e+06	2.36761e+07	2.60144e+07
MEDN1024	T3_positive	Piperidine acid	Organic acid and Its derivatives	Organic acid and Its derivatives	C6H11NO2	130.086	129.079	0.6401	[M+H]+	1.33327	1a	0.9584	rp	1723-00-8	439227	HMDB0005960	-	-	0	0	0	0	0	0	0	0	0	0	0	0	0	0	0	0	0	0	0	0	0	0	0	0	5.83895e+07	4.14111e+07	1.35668e+08	1.81064e+08	1.11598e+08	1.38782e+08	65425385
MEDP0577	T3_positive	Carnitine isoC4:0	FA	CAR	C11H21NO4	232.154	231.147	2.2083	[M+H]+	2.66038	1a	0.9585	rp	25518-49-4	10177002	HMDB0000736	-	-	0	0	0	0	0	0	0	0	0	0	0	0	0	0	0	0	0	0	0	0	0	0	0	0	4.43316e+08	3.25622e+08	3.43162e+08	4.71723e+08	1.07426e+09	809323429	4.39881e+08
MEDP0125	T3_positive	Choline	Tryptamines,Cholines,Pigments	Cholines	C5H14NO+	104.087	104.108	1.0582	[M+]+	1.03988	1a	0.9593	rp	62-49-7	305	HMDB0000097	56	C00114	2.39379e+06	1.46436e+06	3.7894e+06	2.61921e+06	2.0711e+06	2.19066e+06	2.66605e+06	2.95825e+06	2.34279e+06	4.19287e+06	3.4018e+06	3.26441e+06	9.40282e+06	1.1309e+07	8.60047e+06	8.19827e+06	1.06306e+07	9.53278e+06	7.2939e+06	8.74995e+06	1.03417e+07	9.29198e+06	1.005e+07	1.09788e+07	1.54737e+09	1.32847e+09	1.5936e+09	2.39852e+09	2.07913e+09	1.13259e+09	1.32223e+09
MW0106189	T3_positive	Creatinine	Organic acid and Its derivatives	Organic acid and Its derivatives	C4H7N3O	114.061	113.059	0.6277	[M+H]+	0.105084	1a	0.9594	rp	60-27-5	588	HMDB0000562	8	C00791	1.68411e+07	1.57443e+07	1.66923e+07	1.67247e+07	1.21458e+07	1.49264e+07	1.56785e+07	1.58574e+07	1.62258e+07	1.62346e+07	2.61645e+08	1.78503e+07	2.00882e+07	2.02555e+07	1.92647e+07	1.91766e+07	1.84976e+07	1.95917e+07	1.79745e+07	1.93572e+07	1.9745e+07	1.84816e+07	2.00151e+07	1.64674e+07	9.89796e+07	73883198	8.0457e+07	5.16474e+07	3.84067e+07	4.19348e+07	9.38722e+07
MW0159913	T3_positive	Inosine	Nucleotide and Its metabolites	Nucleotide and Its metabolites	C10H12N4O5	269.106	268.081	1.5856	[M+H]+	2.63038	1a	0.9607	rp	58-63-9	135398641	HMDB0000195	-	C00294	7.5116e+07	6.49228e+07	6.90191e+07	6.72091e+07	5.21933e+07	7.76192e+07	5.84305e+07	6.37714e+07	6.59296e+07	5.05559e+07	5.67546e+07	7.98144e+07	1.43734e+08	1.25855e+08	1.23432e+08	1.47661e+08	1.23758e+08	1.31756e+08	9.37938e+07	9.49746e+07	8.07147e+07	8.30206e+07	8.41354e+07	9.39282e+07	1.12781e+09	1.02909e+09	1.06234e+09	1.35824e+09	2.10389e+09	1.33802e+09	1.1576e+09
MW0169369	T3_positive	L-Lysine	Amino acid and Its metabolites	Amino acids	C6H14N2O2	147.098	146.106	0.6495	[M+H]+	1.72359	1a	0.9625	rp	56-87-1	5962	HMDB0000182	5200	C00047	6.83152e+07	1.36945e+08	1.3944e+08	1.25067e+08	1.03384e+08	1.04509e+08	1.29094e+08	1.36686e+08	1.56365e+08	8.98846e+07	1.89186e+08	1.48433e+08	1.90246e+08	1.2383e+08	1.8532e+08	1.22189e+08	1.83119e+08	2.60226e+08	2.29849e+08	1.32058e+08	2.08369e+08	1.27361e+08	2.00244e+08	1.99324e+08	2.25898e+06	4.52431e+06	2.61951e+06	3.24612e+06	1.63359e+06	1.10851e+06	1.25035e+06
MW0123207	T3_positive	Epsilon-caprolactam	Heterocyclic compounds	Heterocyclic compounds	C6H11NO	114.091	113.084	2.8444	[M+H]+	0.60009	1a	0.9631	rp	105-60-2	7768	HMDB0062769	-	C06593	1.4422e+07	1.10457e+07	6.87285e+06	1.27186e+07	8.34974e+06	14258271	8.63342e+06	1.70125e+07	9.04992e+06	9.03756e+06	1.1366e+07	7.69567e+06	1.44685e+07	9.8531e+07	1.48993e+07	2.57997e+07	1.11327e+07	1.27526e+07	9.25549e+06	7.74833e+06	1.10784e+07	7.24761e+06	2.21713e+07	9.13904e+06	8.2625e+06	6.04179e+06	6.57304e+06	9.91205e+06	967863	8.55136e+06	7.08917e+06
MW0010027	T3_positive	L-Valine	Amino acid and Its metabolites	Amino acids	C5H11NO2	118.086	117.079	0.8776	[M+H]+	0.781442	1a	0.9635	rp	72-18-4	6287	HMDB0000883	5842	C00183	1.92158e+07	1.34121e+07	2.56649e+07	1.92309e+07	1.27466e+07	9.4859e+06	1.89871e+07	1.85593e+07	1.9025e+07	1.91536e+07	2.98627e+07	1.66927e+07	1.63234e+07	2.35337e+07	2.32174e+07	1.70643e+07	1.70449e+07	1.92541e+07	1.77978e+07	14263322	3.22389e+07	2.07594e+07	2.44489e+07	3.28082e+07	1.27588e+08	7.39418e+07	2.72616e+07	2.70568e+07	1.1036e+08	1.43886e+08	6.47215e+07
MW0105870	T3_positive	L-Aspartyl-L-phenylalanine	Amino acid and Its metabolites	Small Peptide	C13H16N2O5	281.097	280.106	2.5567	[M+H]+	3.50148	1a	0.9651	rp	13433-09-5	93078	HMDB0000706	5674	-	0	0	0	0	0	0	0	0	0	0	0	0	0	0	0	0	0	0	0	0	0	0	0	0	0	0	0	0	0	0	0
MW0109196	T3_positive	L-Phenylalanine	Amino acid and Its metabolites	Amino acids	C9H11NO2	166.07	165.079	1.9265	[M+H]+	1.91943	1a	0.9741	rp	63-91-2	6140	HMDB0000159	28	C00079	1.09462e+06	1.66508e+06	1.48592e+06	854792	1.373e+06	889942	1.42001e+06	975078	1.424e+06	1.0349e+06	1.80755e+06	908851	393253	402623	1.91365e+06	1.71725e+06	2.71519e+06	2.57484e+06	2.27151e+06	1.90944e+06	258489	2.04264e+06	2.15878e+06	1.52325e+06	4.60394e+06	4.23987e+06	3.34094e+06	3.27513e+06	1.02867e+07	8.12264e+06	3.75574e+06
MW0193946	T3_positive	L-Tryptophan	Amino acid and Its metabolites	Amino acids	C11H12N2O2	205.096	204.09	2.4049	[M+H]+	2.17533	1a	0.9741	rp	73-22-3	6305	HMDB0000929	5879	C00078	1.69056e+09	1.64441e+09	1.30874e+09	1.46644e+09	1.16861e+09	1.35483e+09	1.5937e+09	1.70797e+09	1.62044e+09	1.60265e+09	1.7829e+09	1.50095e+09	1.4349e+09	1.79956e+09	1.54994e+09	1.83841e+09	1.46964e+09	1.53865e+09	1.95497e+09	2.33277e+09	2.27855e+09	1.91455e+09	1.94122e+09	1.87613e+09	1.71465e+08	1.31138e+08	7.28808e+07	1.09792e+08	1.37675e+08	1.0717e+08	1.08826e+08
MW0105709	T3_positive	Arginine	Amino acid and Its metabolites	Amino acids	C6H14N4O2	175.119	174.112	0.6898	[M+H]+	1.92904	1a	0.9736	rp	74-79-3	6322	HMDB0000517	5502	C00062	1.2654e+07	1.20748e+07	8.7407e+06	7.57221e+06	1.09124e+07	1.02325e+07	1.02811e+07	5.79364e+06	3.34831e+06	9.59547e+06	9.88865e+06	1.25172e+07	1.66795e+07	1.75416e+07	1.83268e+07	1.91166e+07	1.82288e+07	3.10121e+07	1.4143e+07	1.43838e+07	1.53823e+07	1.38158e+07	1.49479e+07	5.76158e+06	0	0	0	0	0	0	0
MW0169283	T3_positive	2-Amino-1-phenylethanol	Alcohol and amines	Alcohols	C8H11NO	120.08	137.084	1.9591	[M+H-H2O]+	0.710231	1a	0.9703	rp	7568-93-6	1000	HMDB0001065	59	C02735	2.48549e+08	2.40394e+08	2.82648e+08	1.9699e+08	2.24174e+08	2.66813e+08	1.85764e+08	2.35067e+08	2.64447e+08	2.03052e+08	2.59057e+08	2.69667e+08	4.35072e+08	3.49061e+08	3.5899e+08	4.65226e+08	4.46958e+08	4.408e+08	4.53729e+08	5.61836e+08	6.0865e+08	3.79715e+08	3.68989e+08	4.29369e+08	6.47011e+08	5.64364e+08	5.83676e+08	6.29528e+08	6.54994e+08	5.77152e+08	6.77778e+08
MW0103577	T3_positive	Guanosine	Nucleotide and Its metabolites	Nucleotide and Its metabolites	C10H13N5O5	284.098	283.092	1.2623	[M+H]+	3.00992	1a	0.9551	rp	118-00-3 | 26578-09-6 | 197227-95-5 | 103654-69-9 | 103654-70-2 | 146849-94-7 | 197227-93-3 | 202933-46-8 | 244769-87-7 | 247226-75-1 | 250586-91-5 | 250586-97-1 | 30747-23-0	135398635	-	-	C00387	4.25467e+07	3.09967e+07	3.41432e+07	3.10167e+07	2.6308e+07	3.28746e+07	2.47171e+07	2.65615e+07	2.53786e+07	2.23352e+07	2.60841e+07	2.56529e+07	1.31693e+08	1.34624e+08	1.28842e+08	1.27245e+08	1.26191e+08	1.36247e+08	7.52846e+07	7.65337e+07	7.33731e+07	7.55484e+07	7.54183e+07	7.26336e+07	1.79934e+07	1.82197e+07	2.31962e+07	2.05092e+07	1.95277e+08	1.99162e+07	2.36251e+07
MW0169549	T3_positive	Niacinamide	Alcohol and amines	Amines	C6H6N2O	123.066	122.048	1.736	[M+H]+	1.05495	1a	0.9691	rp	98-92-0	936	HMDB0001406	1497	C00153	1.12313e+08	9.44361e+07	9.31228e+07	6.44017e+07	7.66444e+07	1.00674e+08	9.32567e+07	9.35774e+07	9.5181e+07	6.23699e+07	6.28567e+07	5.76025e+07	1.39956e+08	1.41394e+08	1.34396e+08	1.98455e+08	1.44083e+08	1.39727e+08	1.2872e+08	1.03758e+08	1.68038e+08	1.20654e+08	1.23225e+08	1.26721e+08	0	0	0	0	0	0	0
MW0168692	T3_positive	Adenosine	Nucleotide and Its metabolites	Nucleotide and Its metabolites	C10H13N5O4	268.102	267.097	1.8845	[M+H]+	3.14624	1a	0.9686	rp	58-61-7	60961	HMDB0000050	86	C00212	0	0	0	0	0	0	0	0	0	0	0	0	0	0	0	0	0	0	0	0	0	0	0	0	2.39752e+06	1.57639e+06	3.65575e+06	8.27104e+06	6.04798e+06	2.88262e+06	1.86816e+06
MW0114590	T3_positive	Hexaethylene glycol	Alcohol and amines	Alcohols	C12H26O7	300.2	282.168	2.5133	[M+NH4]+	2.7147	1a	0.9684	rp	2615-15-8	17472	HMDB0061822	-	-	327992	361707	528756	264407	316141	341091	263774	379892	289816	221133	253950	254370	180563	371786	726638	1.24869e+06	1.57737e+06	1.59668e+06	313068	279994	674608	964019	1.10377e+06	1.03716e+06	5.37208e+06	8.74513e+06	2.49688e+07	1.16818e+07	3.64548e+07	1.83127e+07	7.73424e+06
MEDP0401	T3_positive	5'-Deoxy-5'-(Methylthio) Adenosine	Nucleotide and Its metabolites	Nucleotide and Its metabolites	C11H15N5O3S	298.095	297.09	2.8133	[M+H]+	3.30284	1a	0.9676	rp	2457-80-9	439176	HMDB0001173	3425	C00170	2.63253e+06	1.98954e+06	1.91002e+06	2.04007e+06	799720	959886	759387	2.10694e+06	733319	1.54962e+06	1.78427e+06	1.0279e+06	8.09839e+07	8.76703e+07	8.15932e+07	8.3573e+07	9.15518e+07	8.17157e+07	7.79308e+07	6.32305e+07	7.69841e+07	5.97182e+07	6.21407e+07	6.52854e+07	2.94769e+06	2.6844e+06	1.63187e+06	2.65926e+06	3.06224e+06	1.93468e+06	1.92569e+06
MW0106490	T3_positive	DL-2-Aminooctanoic acid	Organic acid and Its derivatives	Organic acid and Its derivatives	C8H17NO2	160.133	159.126	2.9943	[M+H]+	1.96057	1a	0.8542	rp	644-90-6	69522	HMDB0000991	5923	-	7.05123e+06	6.25932e+06	7.40634e+06	4.98586e+06	7.30568e+06	6.85012e+06	7.40231e+06	7.20089e+06	9.81609e+06	7.25362e+06	9.93191e+06	5.39523e+06	5.6912e+06	4.05241e+06	5.05856e+06	3.76081e+06	4.4851e+06	4.73083e+06	9.64734e+06	9.75359e+06	7.00844e+06	7.63428e+06	9.28926e+06	6.88219e+06	0	0	0	0	0	0	0
MW0124723	T3_positive	Lumichrome	Heterocyclic compounds	Heterocyclic compounds	C12H10N4O2	243.086	242.08	4.2345	[M+H]+	2.43334	1a	0.954	rp	1086-80-2	5326566	-	-	C01727	0	0	0	0	0	0	0	0	0	0	0	0	0	0	0	0	0	0	0	0	0	0	0	0	0	0	0	0	0	0	0
MW0169387	T3_positive	L-Carnitine	Amino acid and Its metabolites	Amino acids	C7H15NO3	162.095	161.105	0.7992	[M+H]+	1.97681	1a	0.954	rp	541-15-1	10917	HMDB0000062	52	C00318	4.57813e+07	4.01707e+07	4.09109e+07	3.98695e+07	3.59023e+07	4.43979e+07	5.2849e+07	4.91418e+07	5.54073e+07	4.77685e+07	4.69236e+07	5.20817e+07	7.27087e+07	7.47065e+07	7.24827e+07	7.15919e+07	7.18407e+07	7.37903e+07	6.8855e+07	6.84897e+07	6.67656e+07	6.8466e+07	7.32093e+07	6.7494e+07	1.16641e+09	5.83171e+08	1.11536e+09	8.79557e+08	8.40475e+08	4.0698e+08	1.11051e+09
MW0104236	T3_positive	1-Aminocyclobutanecarboxylic acid	Amino acid and Its metabolites	Amino acid derivatives	C5H9NO2	116.07	115.063	9.8934	[M+H]+	0.578458	1a	0.9367	rp	22264-50-2 | 22264-16-0 | 117259-24-2	89643	-	44305	-	6.75786e+07	7.85248e+07	5.99161e+07	7.13729e+07	8.38124e+07	7.84621e+07	6.50602e+07	7.66645e+07	7.64375e+07	72298222	7.53367e+07	8.65879e+07	7.43382e+07	6.39871e+07	7.94919e+07	7.17127e+06	8.88165e+07	9.7477e+07	8.99968e+07	9.5972e+06	7.21865e+06	8.77532e+07	9.12756e+07	8.52822e+07	1.82329e+07	3.36988e+07	3.36824e+07	3.89221e+07	7.15503e+07	2.61218e+07	3.16068e+07
MEDP2143	T3_positive	N,N-Bis(2-hydroxyethyl)dodecanamide	FA	Others	C16H33NO3	288.253	287.246	6.6558	[M+H]+	3.07034	1a	0.9368	rp	120-40-1	8430	HMDB0032358	-	C06179	0	0	0	0	0	0	0	0	0	0	0	0	0	0	0	0	0	0	0	0	0	0	0	0	0	0	0	0	0	0	0
mws4176	T3_positive	Alanylphenylalanine	Amino acid and Its metabolites	Small Peptide	C12H16N2O3	237.123	236.116	2.6693	[M+H]+	2.69566	1a	0.9371	rp	3061-90-3	96814	HMDB0028694	23975	-	0	0	0	0	0	0	0	0	0	0	0	0	0	0	0	0	0	0	0	0	0	0	0	0	0	0	0	0	0	0	0
MW0062224	T3_positive	Prostaglandin D1	Hormones and hormone related compounds	Hormones and hormone related compounds	C20H34O5	377.228	354.241	5.8409	[M+Na]+	2.83558	1a	0.9378	rp	17968-82-0	5280936	HMDB0005102	-	C06438	0	0	0	0	0	0	0	0	0	0	0	0	0	0	0	0	0	0	0	0	0	0	0	0	4.41457e+06	5.38786e+06	2.09794e+06	1.9064e+06	489156	1.45953e+06	2.84958e+06
MW0014906	T3_positive	6-Keto-prostaglandin F1alpha	Hormones and hormone related compounds	Hormones and hormone related compounds	C20H34O6	393.223	370.236	4.8137	[M+Na]+	2.07411	1a	0.9381	rp	58962-34-8	5280888	HMDB0002886	6782	C05961	0	0	0	0	0	0	0	0	0	0	0	0	0	0	0	0	0	0	0	0	0	0	0	0	0	0	0	0	0	0	0
MW0109026	T3_positive	Oxiglutatione	Amino acid and Its metabolites	Small Peptide	C20H32N6O12S2	613.154	612.152	1.3491	[M+H]+	4.03349	1a	0.9394	rp	27025-41-8	65359	HMDB0003337	-	C00127	0	0	0	0	0	0	0	0	0	0	0	0	0	0	0	0	0	0	0	0	0	0	0	0	0	0	0	0	0	0	0
MW0109139	T3_positive	Phenylalanyltyrosine	Amino acid and Its metabolites	Small Peptide	C18H20N2O4	329.148	328.142	2.6817	[M+H]+	1.7108	1a	0.9397	rp	17355-18-9	515709	HMDB0029007	23928	-	0	0	0	0	0	0	0	0	0	0	0	0	0	0	0	0	0	0	0	0	0	0	0	0	0	0	0	0	0	0	0
MEDN0428	T3_positive	N6-Succinyl Adenosine	Nucleotide and Its metabolites	Nucleotide and Its metabolites	C14H17N5O8	384.113	383.108	2.1706	[M+H]+	3.73386	1a	0.9402	rp	4542-23-8	20849086	HMDB0000912	-	-	0	0	0	0	0	0	0	0	0	0	0	0	0	0	0	0	0	0	0	0	0	0	0	0	9.0748e+06	5.97188e+06	1.07011e+07	10653835	9.55247e+06	7.38978e+06	7.37681e+06
MW0109211	T3_positive	Phenylalanylphenylalanine	Amino acid and Its metabolites	Small Peptide	C18H20N2O3	313.154	312.147	3.4621	[M+H]+	4.05957	1a	0.9402	rp	201023-39-4	65104	HMDB0013302	-	-	583761	556005	557298	428394	459946	244448	391913	445157	187384	399457	132350	269447	119250	265968	112563	86109.6	131922	97693.3	109916	133995	61058.9	88753.2	103455	117986	4.04197e+06	5.42882e+06	1.91256e+06	1.6569e+06	1.62598e+06	1.77588e+06	1.63136e+06
MW0114745	T3_positive	L-Kynurenine	Amino acid and Its metabolites	Amino acids	C10H12N2O3	209.102	208.085	2.1459	[M+H]+	1.90203	1a	0.9416	rp	2922-83-0	161166	HMDB0000684	72	C00328	666706	712213	834355	1.02387e+06	1.89387e+06	1.05308e+06	1.07187e+06	307753	859694	923530	2.0446e+06	1.02332e+06	1.26116e+06	1.00949e+06	1.36561e+06	752300	534901	1.86147e+06	1.29741e+06	906017	896552	2.76165e+06	759192	663378	0	0	0	0	0	0	0
MW0169988	T3_positive	Uracil	Nucleotide and Its metabolites	Nucleotide and Its metabolites	C4H4N2O2	113.034	112.027	1.2442	[M+H]+	0.0980774	1a	0.9418	rp	66-22-8	1174	HMDB0000300	258	C00106	4.36273e+06	2.30048e+06	3.7313e+06	5.07182e+06	4331617	4.45543e+06	4.08732e+06	4.52532e+06	3.69978e+06	4.00688e+06	4.45566e+06	4.33201e+06	4.48695e+06	5.5043e+06	5.56497e+06	6.82635e+06	3.70692e+06	8.03205e+06	4.3161e+06	3.41763e+06	5.00512e+06	6.04297e+06	4.62464e+06	7.35659e+06	1.27618e+08	1.39121e+08	1.27056e+08	1.61843e+08	2.054e+08	1.88253e+08	1.88586e+08
MEDP0792	T3_positive	Pyrrolidine	Heterocyclic compounds	Heterocyclic compounds	C4H9N	89.1075	71.0735	0.6145	[M+NH4]+	0.188202	1a	0.9424	rp	123-75-1	31268	HMDB0031641	-	-	0	0	0	0	0	0	0	0	0	0	0	0	0	0	0	0	0	0	0	0	0	0	0	0	0	0	0	0	0	0	0
MEDP0637	T3_positive	Phe-Pro	Amino acid and Its metabolites	Amino acids	C14H18N2O3	263.139	262.132	2.8933	[M+H]+	2.87575	1a	0.9534	rp	7669-65-0	7020642	HMDB0011177	-	-	2.83329e+07	3.24617e+07	3.06298e+07	2.44313e+07	2.94474e+07	2.57109e+07	3.59575e+07	3.4259e+07	3.69976e+07	3.8139e+07	4.25182e+07	9.81385e+06	1.44953e+07	1.5614e+07	14859151	1.20373e+07	1.37466e+07	1.72283e+07	2.51625e+07	2.33842e+07	1.70998e+07	2.60178e+07	2.33284e+07	2.14529e+07	0	0	0	0	0	0	0
MEDP0513	T3_positive	Palmitic amide	FA	Others	C16H33NO	256.263	255.256	7.7862	[M+H]+	3.09542	1a	0.9531	rp	629-54-9	69421	HMDB0012273	-	-	2.27553e+06	1.48143e+06	313897	338173	1.86085e+06	1.01142e+06	515586	278275	1.45658e+06	733090	996393	178963	131825	946568	775995	654051	1.05191e+06	475329	983077	999563	1.04675e+06	942048	1.14477e+06	730012	2.06592e+06	6193.47	167345	122784	1.53475e+06	376242	810215
MW0169424	T3_positive	Ornithine	Amino acid and Its metabolites	Amino acids	C5H12N2O2	133.105	132.09	0.8156	[M+H]+	1.28293	1a	0.9519	rp	3184-13-2	6262	HMDB0000214	27	C00077	1.73643e+07	2.58697e+07	1.81013e+07	1.91565e+07	2.62951e+07	2.5921e+07	2.72904e+07	2.87043e+07	2.59583e+07	2.80596e+07	1.90582e+07	2.97924e+07	1.13302e+07	1.24427e+07	1.75216e+07	1.15906e+07	1.62634e+07	1.69923e+07	1.29579e+07	1.33534e+07	2.0875e+07	1.29299e+07	2.03456e+07	1.31253e+07	3.85511e+07	3.5769e+07	3.41857e+07	4.15231e+07	4.27963e+07	3.88151e+07	3.328e+07
MEDP0827	T3_positive	Isophorone	Aldehyde,Ketones,Esters	Ketones	C9H14O	139.112	138.105	5.4534	[M+H]+	1.61466	1a	0.9498	rp	78-59-1	6544	HMDB0031195	-	C14743	4.66049e+06	6.33796e+06	2.24857e+07	7.34826e+06	5.91341e+06	7.73455e+06	5.51805e+07	6.1972e+06	7.6811e+06	8.20562e+06	1.73337e+07	9.82902e+06	6.79411e+06	5.57569e+06	7.79543e+06	1.37556e+07	5.91027e+06	7.99314e+06	7.417e+06	6.09124e+06	6.84807e+06	3.73283e+07	5.9142e+06	9.99327e+06	0	0	0	0	0	0	0
MW0108213	T3_positive	Methionine	Amino acid and Its metabolites	Amino acids	C5H11NO2S	150.058	149.051	1.1633	[M+H]+	1.50628	1a	0.9486	rp	63-68-3	6137	HMDB0000696	5664	C00073	1.23725e+06	1.17015e+06	1.10813e+06	1.05324e+06	927367	1.39353e+06	1008507	963026	949157	250473	1.53156e+06	958097	835193	578858	1.05619e+06	1.12529e+06	1.30953e+06	577760	1.06129e+06	427247	1.19898e+06	490166	1.01513e+06	1.05339e+06	3.32261e+07	3.51456e+07	3.77929e+07	3.70176e+07	4.07799e+07	3.82757e+07	3.54693e+07
MW0170020	T3_positive	Xanthosine	Nucleotide and Its metabolites	Nucleotide and Its metabolites	C10H12N4O6	285.082	284.076	1.7603	[M+H]+	2.92893	1a	0.9485	rp	146-80-5	64959	HMDB0000299	3408	C01762	0	0	0	0	0	0	0	0	0	0	0	0	0	0	0	0	0	0	0	0	0	0	0	0	3.63756e+06	3.54236e+06	3.62078e+06	4.61321e+06	4.84482e+06	3.90501e+06	4.512e+06
MW0063578	T3_positive	2-(((R)-2,3-Dihydroxypropyl)phosphoryloxy)-N,N,N-trimethylethanaminium	GP	PC	C8H21NO6P+	296.066	258.111	0.7156	[M+K]+	3.44472	1a	0.9458	rp	28319-77-9	439285	HMDB0000086	-	C00670	0	0	0	0	0	0	0	0	0	0	0	0	0	0	0	0	0	0	0	0	0	0	0	0	6.55592e+07	1.82801e+08	8.20463e+07	6.97877e+07	1.57654e+08	1.85247e+08	1.11281e+08
MEDN0006	T3_positive	L-Tyrosine	Amino acid and Its metabolites	Amino acids	C9H11NO3	182.081	181.074	1.3742	[M+H]+	1.82346	1a	0.9456	rp	60-18-4	6057	HMDB0000158	34	C00082	7.44761e+06	9.0006e+06	8.65552e+06	9.48524e+06	8.34839e+06	7815567	1.04224e+07	1.03117e+07	7.25585e+06	9.66838e+06	1.00592e+07	1.0918e+07	2.24066e+07	2.59581e+07	2.35296e+07	3.68994e+07	2.38873e+07	2.13871e+07	2.69347e+07	6.37793e+06	2.7347e+07	2.15325e+07	6.3599e+06	2.08063e+07	8.43679e+08	7.60196e+08	9.91883e+08	7.02621e+08	9.33822e+08	8.87684e+08	7.60953e+08
MEDL00860	T3_positive	D-Ornithine	Amino acid and Its metabolites	Amino acids	C5H12N2O2	133.097	132.09	0.6401	[M+H]+	1.62625	1a	0.9453	rp	348-66-3	71082	HMDB0003374	6910	C00515	0	0	0	0	0	0	0	0	0	0	0	0	0	0	0	0	0	0	0	0	0	0	0	0	0	0	0	0	0	0	0
MW0009449	T3_positive	Phthalic acid	Organic acid and Its derivatives	Organic acid and Its derivatives	C8H6O4	149.023	166.027	2.4422	[M+H-H2O]+	2.11941	1a	0.8534	rp	88-99-3	1017	HMDB0002107	6489	C01606	2.36711e+07	1.81048e+07	2.44735e+07	2.07303e+07	2.52922e+07	1.60668e+07	2.25734e+07	2.18432e+07	2.13846e+07	4.12762e+07	2.01935e+07	1.73018e+07	2.1212e+07	1.54332e+07	2.6421e+08	2.02557e+07	2.51998e+07	2.4234e+07	1.63902e+08	1.58031e+07	2.082e+07	2.30205e+07	2.42781e+07	2.66347e+07	4.38846e+07	3.32854e+07	2.79139e+07	3.75898e+07	8.07882e+07	3.73483e+07	3.40357e+07
MW0169991	T3_positive	Uridine	Nucleotide and Its metabolites	Nucleotide and Its metabolites	C9H12N2O6	245.088	244.07	1.3866	[M+H]+	2.80472	1a	0.8525	rp	58-96-8	6029	HMDB0000296	90	C00299	3.56806e+06	1.66648e+06	4.67542e+06	6.81517e+06	5.58635e+06	6.60328e+06	1.17493e+06	3.98206e+06	2.67749e+06	7.04333e+06	5.33002e+06	6.94982e+06	1.93679e+08	2.00829e+08	1.99908e+08	1.89638e+08	1.95421e+08	204548361	2.01001e+08	1.83653e+08	1.86116e+08	1.83891e+08	1.74795e+08	1.92157e+08	1.58414e+08	1.27283e+08	1.13789e+08	1.54394e+08	1.92797e+08	1.59776e+08	1.55299e+08
MW0106514	T3_positive	DL-Leucine	Amino acid and Its metabolites	Amino acids	C6H13NO2	132.101	131.095	0.8124	[M+H]+	1.18965	1a	0.8526	rp	328-39-2 | 25322-63-8 | 25988-64-1 | 7005-03-0	857	HMDB0062203	-	-	7.11762e+08	7.15439e+08	5.47257e+08	8.83381e+08	4.56907e+08	6.50561e+08	530899786	6.18168e+08	5.81951e+08	8.75099e+08	5.22547e+08	5.71444e+08	1.19796e+09	1.0556e+09	1.0718e+09	1.00175e+09	1.03363e+09	1.18749e+09	1.11044e+09	1.17797e+09	1.12078e+09	1.08082e+09	1.09854e+09	1.09459e+09	4.69784e+08	3.54166e+08	4.68407e+08	6.31321e+08	3.32586e+08	2.53526e+08	2.77308e+08
MW0108615	T3_positive	N-Acetyl-DL-methionine	Amino acid and Its metabolites	Amino acid derivatives	C7H13NO3S	192.068	191.062	2.6817	[M+H]+	1.61859	1a	0.8522	rp	1115-47-5	6180	-	62466	-	0	0	0	0	0	0	0	0	0	0	0	0	0	0	0	0	0	0	0	0	0	0	0	0	0	0	0	0	0	0	0
MW0159685	T3_positive	Glutathione	Amino acid and Its metabolites	Amino acid derivatives	C10H17N3O6S	308.09	307.084	3.6181	[M+H]+	4.52287	1a	0.8453	rp	70-18-8	124886	HMDB0000125	44	C00051	3.51069e+06	4.0787e+06	3.63698e+06	3.13439e+06	4.36832e+06	4.23366e+06	4.59469e+06	4.68824e+06	3.68354e+06	3.72258e+06	3.01158e+06	3.22789e+06	4.20387e+06	3.73079e+06	3.79716e+06	3.21917e+06	3.65215e+06	4.68624e+06	3.71904e+06	3.66551e+06	3.7159e+06	3.15211e+06	2.81097e+06	3.43495e+06	1.61305e+07	1.26422e+07	6.01913e+06	5.46585e+06	2.05884e+07	1.73505e+07	1.11331e+07
MW0000273	T3_positive	Harmaline	Alkaloids	Alkaloids	C13H14N2O	215.125	214.111	3.219	[M+H]+	16.8783	1a	0.8436	rp	304-21-2	3564	HMDB0030310	-	C06536	0	0	0	0	0	0	0	0	0	0	0	0	0	0	0	0	0	0	0	0	0	0	0	0	0	0	0	0	0	0	0
MEDL02028	T3_positive	Spermidine	Alkaloids	Phenolamine	C7H19N3	146.165	145.158	1.8754	[M+H]+	1.84693	1a	0.8285	rp	124-20-9	1102	HMDB0001257	254	C00315	0	0	0	0	0	0	0	0	0	0	0	0	0	0	0	0	0	0	0	0	0	0	0	0	9.67407e+07	1.47077e+08	9.37424e+07	1.04295e+08	8.09431e+07	8.70422e+07	6.74317e+07
MW0107880	T3_positive	L-Homophenylalanine	Amino acid and Its metabolites	Amino acids	C10H13NO2	197.128	179.095	2.594	[M+NH4]+	2.14428	1a	0.8233	rp	943-73-7	2724505	-	43203	C17235	3.47024e+07	3.44629e+07	3.60973e+07	4.33656e+07	2.9728e+07	3.16152e+07	3.07847e+07	4.37858e+07	4.17692e+07	3.22591e+07	3.54109e+07	4.30142e+07	2.69337e+07	3.56472e+07	2.61848e+07	2.79015e+07	2.72709e+07	2.74987e+07	3.80424e+07	3.70521e+07	3.70552e+07	4.35167e+07	3.46969e+07	3.7242e+07	2.15132e+07	1.57477e+07	1.76239e+07	2.31188e+07	2.94516e+07	2.16724e+07	2.29304e+07
MW0052998	T3_positive	gamma-Linolenic Acid	FA	FFA	C18H30O2	279.231	278.225	6.1919	[M+H]+	2.5863	1a	0.8393	rp	506-26-3	5280933	HMDB0003073	386	C06426	1.98725e+07	2.36891e+07	2.20423e+07	2.49719e+07	2.43685e+07	1.79665e+07	35434758	3.76692e+07	3.37597e+07	3.37373e+07	3.51454e+07	4.00137e+07	1.83171e+07	1.8885e+07	1.78821e+07	1.84021e+07	2.28985e+07	1.74213e+07	3.25473e+07	2.753e+07	2.46398e+07	1.96117e+07	1.89055e+07	1.69828e+07	9.3424e+06	9.54147e+06	1.03471e+07	1.27044e+07	5.63954e+06	8.28808e+06	8.9436e+06
MW0109274	T3_positive	Pipecolic acid	Organic acid and Its derivatives	Organic acid and Its derivatives	C6H11NO2	147.112	129.079	1.0026	[M+NH4]+	1.89354	1a	0.8229	rp	535-75-1	849	HMDB0000070	50	C00408	9.56964e+06	4.79026e+07	9.86079e+06	7.74759e+06	2.64071e+07	1.02167e+07	9.5554e+06	9.78788e+06	1.03178e+07	1.09529e+07	8.79433e+06	9.38215e+06	6.60323e+07	1.26342e+07	1.31903e+07	6.35193e+07	1.26625e+07	1.3973e+07	7.28612e+07	9.0376e+07	1.61939e+07	1.29533e+07	1.18121e+07	1.32479e+07	3.1325e+07	2.03507e+07	2.51862e+07	1.81578e+07	2.68331e+07	2.02265e+07	2.61437e+07
MW0103685	T3_negative	Uridine diphosphate glucuronic acid	Nucleotide and Its metabolites	Nucleotide and Its metabolites	C15H22N2O18P2	579.027	580.034	0.6523	[M-H]-	0.390344	1b	0.8962	rp	2616-64-0	17473	HMDB0000935	-	C00167	0	0	0	0	0	0	0	0	0	0	0	0	0	0	0	0	0	0	0	0	0	0	0	0	4.18138e+06	2.12885e+06	2.34825e+06	859243	492265	1.50087e+06	3.11276e+06
MW0014628	T3_negative	5,6-DHET	FA	Oxidized lipids	C20H34O4	319.23	338.246	5.3597	[M-H2O-H]-	7.30979	1b	0.8447	rp	213382-49-1	5283142	HMDB0002343	-	C14772	2.50612e+06	3.51772e+06	2.43868e+07	2.39497e+06	2.98887e+07	4.39268e+07	2.67629e+07	5.2077e+06	3.09346e+07	3.03524e+07	4.03993e+07	3.22051e+07	3.74301e+07	3.57719e+07	3.62112e+07	3.65055e+07	3.43527e+07	3.55397e+07	1.82818e+08	1.78953e+08	1.78163e+08	1.83125e+08	1.85126e+08	1.79577e+08	0	0	0	0	0	0	0
MW0007325	T3_negative	Homogentisic acid	Amino acid and Its metabolites	Amino acids	C8H8O4	184.061	168.042	2.3665	[M+NH4-2H]-	2.15	1b	0.9032	rp	451-13-8	780	HMDB0000130	331	C00544	0	0	0	0	0	0	0	0	0	0	0	0	0	0	0	0	0	0	0	0	0	0	0	0	8.20674e+06	7.50093e+06	7.84275e+06	7.73401e+06	7.78787e+06	7.02027e+06	7.93001e+06
MW0106165	T3_negative	cis-4-Hydroxy-D-proline	Amino acid and Its metabolites	Amino acid derivatives	C5H9NO3	112.039	131.058	0.8104	[M-H2O-H]-	3.1	1b	0.917	rp	2584-71-6	440014	HMDB0060460	-	C03440	1.00073e+07	7.2747e+06	1.14326e+07	1.23515e+07	8.2785e+06	1.42951e+07	7.04975e+06	1.38648e+07	9.18892e+06	8.62965e+06	1.68385e+07	1.69202e+07	7.19111e+06	1.68138e+07	1.43933e+07	1.17937e+07	1.97347e+07	1.25387e+07	1.12323e+07	1.08457e+07	1.19201e+07	1.32649e+07	7.20626e+06	8.74756e+06	0	0	0	0	0	0	0
MEDL00096	T3_negative	2-Methylglutaric acid	Organic acid and Its derivatives	Organic acid and Its derivatives	C6H10O4	198.053	146.058	2.5045	[M+Cl+NH3]-	2.15	1b	0.9252	rp	617-62-9	12046	HMDB0000422	5411	-	0	0	0	0	0	0	0	0	0	0	0	0	0	0	0	0	0	0	0	0	0	0	0	0	0	0	0	0	0	0	0
MW0148293	T3_negative	(4S,5R)-4-hydroxy-5-(hydroxymethyl)dihydrofuran-2(3H)-one	Aldehyde,Ketones,Esters	Ketones	C5H8O4	148.06	132.042	9.208	[M+NH4-2H]-	3.15	1b	0.8957	rp	34371-14-7 | 73209-20-8	161815	HMDB0001900	-	C02674	0	0	0	0	0	0	0	0	0	0	0	0	0	0	0	0	0	0	0	0	0	0	0	0	0	0	0	0	0	0	0
Hmfn000531	T3_negative	Ascorbic acid	CoEnzyme and vitamins	CoEnzyme and vitamins	C6H8O6	211.001	176.032	0.7165	[M+Cl]-	1.975	1b	0.8762	rp	50-81-7	54670067	HMDB0000044	249	C00072	9.06166e+06	8.83944e+06	9.12315e+06	7.78838e+06	8.46768e+06	1.22913e+07	1.157e+07	1.37317e+07	1.23483e+07	1.16453e+07	1.05967e+07	1.3135e+07	5.22867e+07	4.86979e+07	5.18598e+07	5.20047e+07	5.35641e+07	5.17388e+07	8.49817e+07	8.74537e+07	8.47655e+07	8.26077e+07	7.84338e+07	8.79917e+07	0	0	0	0	0	0	0
MEDL01870	T3_negative	1-(4-Hydroxy-3-methoxyphenyl)-3-decanone	Benzene and substituted derivatives	Phenolics	C17H26O3	277.184	278.188	6.4206	[M-H]-	7.14077	1b	0.8688	rp	27113-22-0	94378	HMDB0030801	-	C10482	4.28845e+06	4.00215e+06	2.66205e+06	1.79275e+06	2.7894e+06	3.9144e+06	1.26097e+06	3.79648e+06	5.4426e+06	1.54032e+06	5.03615e+06	1.42102e+06	9.10359e+06	9.57901e+06	9.86842e+06	9.13688e+06	9.50319e+06	8914424	5.75276e+06	5.7441e+06	5.9125e+06	302556	5.67911e+06	5.7615e+06	5.02102e+06	3.05328e+06	2.11951e+06	1.46713e+06	2.59114e+06	4.01334e+06	3.56349e+06
MW0003114	T3_negative	4-Methylsalicylic acid	Benzene and substituted derivatives	Benzene and substituted derivatives	C8H8O3	151.039	152.047	9.8961	[M-H]-	2.76617	1b	0.8606	rp	50-85-1	5788	-	-	-	3.83267e+06	3.3123e+06	1.26179e+07	3.3114e+06	4.19216e+06	5.06351e+06	2.8181e+06	2.99454e+06	5.26603e+06	6.86329e+06	4.17434e+06	1.60902e+07	6.35868e+06	3.79772e+06	1.47146e+07	1.48746e+07	3.48835e+06	9.88923e+06	1.17145e+07	8.08369e+06	6.24232e+06	3.52825e+06	6.0026e+06	2.81728e+06	1.40872e+06	2.10017e+06	2.2678e+06	3.00575e+06	1.45263e+06	1.03897e+07	1.57734e+06
MW0013242	T3_negative	20-hydroxy-PGF2alpha	Hormones and hormone related compounds	Hormones and hormone related compounds	C20H34O6	405.206	370.236	4.8085	[M+Cl]-	0.949521	1b	0.8595	rp	57930-92-4	5283040	-	-	-	0	0	0	0	0	0	0	0	0	0	0	0	0	0	0	0	0	0	0	0	0	0	0	0	0	0	0	0	0	0	0
MW0109774	T3_negative	Suberylglycine	Amino acid and Its metabolites	Amino acid derivatives	C10H17NO5	247.13	231.111	2.7175	[M+NH4-2H]-	0.325	1b	0.8439	rp	60317-54-6	6453952	HMDB0000953	5899	-	0	0	0	0	0	0	0	0	0	0	0	0	0	0	0	0	0	0	0	0	0	0	0	0	0	0	0	0	0	0	0
MW0132744	T3_negative	Sinapic acid	Organic acid and Its derivatives	Organic acid and Its derivatives	C11H12O5	223.06	224.069	5.5094	[M-H]-	1.56781	1b	0.8171	rp	7362-37-0	637775	HMDB0032616	-	C00482	0	0	0	0	0	0	0	0	0	0	0	0	0	0	0	0	0	0	0	0	0	0	0	0	0	0	0	0	0	0	0
MW0103980	T3_negative	(r)-3-Amino-4-methylpentanoic acid	Amino acid and Its metabolites	Amino acid derivatives	C6H13NO2	130.086	131.095	6.9382	[M-H]-	3.575	1b	0.8315	rp	75992-50-6	2761558	HMDB0003640	-	C02486	1.59945e+08	1.31756e+08	1.76611e+08	1.57167e+08	1.59841e+08	1.75926e+08	1.61917e+08	1.49187e+08	1.19257e+08	1.10586e+08	1.61809e+08	1.14856e+08	1.57405e+08	1.57632e+08	1.94772e+08	1.9536e+08	1.93909e+08	2.00646e+08	1.5285e+08	1.70082e+08	2.10001e+08	1.99847e+08	202065759	2.05738e+08	5.72332e+07	4.41897e+07	5.89664e+07	5.66411e+07	5.25127e+07	2.70086e+08	6.54337e+07
MW0104824	T3_negative	2-Ketobutyric acid	Organic acid and Its derivatives	Organic acid and Its derivatives	C4H6O3	101.023	102.032	0.1249	[M-H]-	3.16335	1b	0.8247	rp	600-18-0	58	HMDB0000005	-	C00109	2.15243e+07	1.11282e+07	3.54682e+07	1.01544e+07	1.57047e+07	1.392e+07	1.03316e+07	1.62064e+07	1.15946e+07	2.01201e+07	1.49738e+07	1.60242e+07	1.12077e+07	1.43112e+07	1.2709e+07	1.67926e+07	1.81797e+07	2.25779e+07	4.58431e+07	1.54142e+07	1.76923e+07	1.54036e+07	2.08838e+07	1.72301e+07	4.78103e+08	4.63068e+08	4.61759e+08	4.61016e+08	4.70497e+08	4.88184e+08	4.87744e+08
MEDL01939	T3_negative	3,4-Dihydroxyhydrocinnamic acid	Organic acid and Its derivatives	Organic acid and Its derivatives	C9H10O4	181.05	182.058	3.4186	[M-H]-	2.22637	1b	0.8231	rp	1078-61-1	348154	HMDB0000423	5412	C10447	1.59759e+07	5.57739e+07	1.82108e+07	1.73408e+07	1.4808e+07	1.72094e+07	2.07683e+07	1.85924e+07	5.99643e+07	2.11933e+07	2.00461e+07	2.2908e+07	2.86401e+07	3.179e+07	2.50695e+07	2.26895e+07	4.00268e+07	2.82045e+07	2.97535e+06	1.77561e+06	235468	1.86353e+07	1.75033e+07	1.76591e+07	1.76458e+07	2.40319e+07	9.78569e+07	1.97422e+07	1.5045e+07	2.15437e+07	3.00892e+07
MEDN0781	T3_negative	6-keto-PGF1α	Hormones and hormone related compounds	Hormones and hormone related compounds	C20H34O6	386.255	370.236	5.6094	[M+NH4-2H]-	0.9	1b	0.9555	rp	58962-34-8	5280888	HMDB0002886	6782	C05961	4.4233e+06	4.61661e+06	4.15564e+06	4.47161e+06	3.78327e+06	4.71505e+06	1.03458e+06	741367	1.09542e+06	1.06286e+06	1.11804e+06	934167	9.90078e+06	9.64796e+06	9.41225e+06	9.53107e+06	9.5601e+06	9.52261e+06	1.69582e+06	1.74707e+06	1.78028e+06	1.62508e+06	1.75821e+06	1.7228e+06	1.57717e+06	724914	1.71885e+06	135692	358001	1.43145e+06	622895
MW0120328	T3_negative	4-Carboxypyrazole	Heterocyclic compounds	Heterocyclic compounds	C4H4N2O2	111.019	112.027	1.1651	[M-H]-	3.17218	1b	0.8035	rp	37718-11-9	3015937	HMDB0060760	-	-	1.11604e+07	1.9618e+07	1.85939e+07	1.42786e+07	1.79275e+07	1.40506e+07	1.40856e+07	2.04902e+07	1.58847e+07	7.34184e+06	1.82903e+07	1.28797e+07	1.65355e+07	3.42579e+07	2.9678e+07	8.3744e+06	3.06269e+07	2.21353e+07	3.58584e+07	4.59681e+07	7.26012e+07	6.82661e+07	4.81452e+07	6.53216e+06	8.26256e+06	1.0823e+07	2.48463e+07	6.97886e+06	1.11788e+07	5.88937e+06	5.42623e+06
MW0106488	T3_negative	2,3-Diaminopropionic acid	Amino acid and Its metabolites	Amino acids	C3H8N2O2	125.035	104.059	9.8304	[M+Na-2H]-	3.55	1b	0.7996	rp	4033-39-0	97328	HMDB0002006	6429	C06393	3.36839e+07	1.1583e+07	4.99901e+07	1.1105e+07	1.24581e+07	4.05372e+07	3.11505e+07	4.34822e+07	4.50226e+07	6.48203e+06	2.98118e+07	3.23732e+07	1.85591e+07	3.36179e+07	1.25663e+07	3.10431e+07	1.28977e+07	3.30143e+07	1.75329e+07	1.54025e+07	4.48456e+07	9.84948e+06	4.16831e+07	4.04706e+07	8.2531e+06	3.89832e+06	9.69715e+06	2.15322e+06	3.82385e+06	3175322	4.03814e+06
MEDN0506	T3_negative	N-Acetylglucosamine 1-Phosphate	Carbohydrates and Its metabolites	Phosphate sugars	C8H16NO9P	360.071	301.056	1.5208	[M+CH3COO]-	1.84618	1b	0.7994	rp	6866-69-9	440272	HMDB0001367	6194	C04256	0	0	0	0	0	0	0	0	0	0	0	0	0	0	0	0	0	0	0	0	0	0	0	0	1.49722e+06	2.5805e+06	4.38034e+06	4.52102e+06	5.96597e+06	5.54452e+06	2.19828e+06
MEDN0048	T3_negative	L-Homocystine	Amino acid and Its metabolites	Amino acids	C8H16N2O4S2	313.041	268.055	1.0906	[M+HCOO]-	0.668823	1b	0.7986	rp	626-72-2	439579	HMDB0000676	-	C01817	0	0	0	0	0	0	0	0	0	0	0	0	0	0	0	0	0	0	0	0	0	0	0	0	0	0	0	0	0	0	0
MW0109254	T3_negative	Phosphoenolpyruvate	Organic acid and Its derivatives	Phosphoric acids	C3H5O6P	226.995	167.982	1.0968	[M+CH3COO]-	1.37189	1b	0.7975	rp	138-08-9	1005	HMDB0000263	-	C00074	0	0	0	0	0	0	0	0	0	0	0	0	0	0	0	0	0	0	0	0	0	0	0	0	1.05684e+08	3.62307e+07	8.58728e+07	4.88203e+07	3.40497e+08	8.14209e+07	6.03748e+07
MW0104284	T3_negative	N-Methylhydantoin	Heterocyclic compounds	Heterocyclic compounds	C4H6N2O2	113.034	114.043	1.2023	[M-H]-	3.14244	1b	0.797	rp	616-04-6	69217	HMDB0003646	-	C02565	6.75274e+06	5.42275e+06	5.46291e+06	4.08825e+06	3.80354e+06	1.17605e+07	5.05956e+06	2.47689e+07	9.23489e+06	1.44638e+07	3.02159e+07	5.81867e+07	4.49458e+06	2.12843e+07	58883705	7.09309e+06	1.78818e+07	8919203	3.18103e+07	2.25243e+07	5.75807e+06	1.01316e+08	4.76319e+06	5.60819e+06	1.83041e+07	1.83232e+07	1.15716e+07	1.23464e+07	1.33324e+07	1.0168e+07	1.10406e+07
MW0163338	T3_negative	L-2-amino-4-(aminooxy)butyrate	Others	Others	C4H10N2O3	174.088	134.069	0.8223	[M-H+CH3CN]-	0.9	1b	0.7968	rp	496-93-5	25246035	-	-	-	0	0	0	0	0	0	0	0	0	0	0	0	0	0	0	0	0	0	0	0	0	0	0	0	0	0	0	0	0	0	0
MEDP0773	T3_negative	Norambreinolide	Aldehyde,Ketones,Esters	Esters	C16H26O2	249.185	250.193	7.3841	[M-H]-	1.46453	1b	0.8345	rp	564-20-5	61129	HMDB0035293	-	-	0	0	0	0	0	0	0	0	0	0	0	0	0	0	0	0	0	0	0	0	0	0	0	0	0	0	0	0	0	0	0
MW0052448	T3_negative	Docosahexaenoic acid	FA	FFA	C22H32O2	655.473	328.24	7.6376	[2M-H]-	0.366148	1b	0.9627	rp	6217-54-5	445580	HMDB0002183	3457	C06429	0	0	0	0	0	0	0	0	0	0	0	0	0	0	0	0	0	0	0	0	0	0	0	0	61012.6	65400.2	65197.9	97229.2	56185.7	48047.1	32298.1
MEDP0603	T3_positive	Cuminaldehyde	Benzene and substituted derivatives	Benzene and substituted derivatives	C10H12O	187.045	148.089	9.745	[M+K]+	16.9317	1b	0.5165	rp	122-03-2	326	HMDB0002214	-	C06577	4.29031e+06	1.81925e+07	4.99152e+06	7.13054e+06	1.02706e+07	5.94952e+06	8.32264e+06	5.82429e+06	5.56633e+06	5966659	5.51273e+06	3.97834e+06	9.50115e+06	4.80014e+06	1.08627e+07	6.21601e+06	5.30972e+06	9.96942e+06	6.16753e+06	7.34226e+06	9.51693e+06	1.45878e+07	4.59232e+06	6.39526e+06	0	0	0	0	0	0	0
MW0160183	T3_negative	2-amino-9-[(2R,4S,5R)-4-hydroxy-5-(hydroxymethyl)oxolan-2-yl]-3H-purin-6-one	Others	Others	C10H13N5O4	266.089	267.097	1.8775	[M-H]-	2.125	1b	0.9737	rp	961-07-9	187790	HMDB0000085	3395	C00330	0	0	0	0	0	0	0	0	0	0	0	0	0	0	0	0	0	0	0	0	0	0	0	0	0	0	0	0	0	0	0
MEDL02046	T3_negative	2-Indolecarboxylic acid	Heterocyclic compounds	Indole and Its derivatives	C9H7NO2	161.044	161.048	5.6594	[M-]-	9.36102	1b	0.7528	rp	1477-50-5	72899	HMDB0002285	6593	-	2.09025e+06	1.65773e+06	1.44759e+06	1.87615e+06	1.40402e+06	2.15755e+06	1.04014e+06	2.61858e+06	2.02994e+06	757024	1.37282e+06	2.16728e+06	972159	1.47908e+06	1.08024e+06	988302	1.24691e+06	876355	1.52209e+06	1.32997e+06	1.14599e+06	643901	975591	899539	5.40074e+06	4.62229e+06	5.63175e+06	4.67685e+06	6.00871e+06	7.85019e+06	4.77472e+06
MW0114686	T3_negative	Tartaric acid	Organic acid and Its derivatives	Organic acid and Its derivatives	C4H6O6	149.011	150.016	0.7136	[M-H]-	5.24988	1b	0.7349	rp	87-69-4	444305	HMDB0000956	-	C00898	3.72647e+06	3.8407e+06	3.86396e+06	5.2549e+06	4.67849e+06	3.64678e+06	4.4639e+06	3.68658e+06	5.12653e+06	5.5821e+06	4.05077e+06	4.2353e+06	3.38301e+06	4.05036e+06	4.41859e+06	4.00874e+06	4.10617e+06	3.70012e+06	3.66129e+06	3.81066e+06	4.10737e+06	3.70947e+06	4.00843e+06	3.60677e+06	5.76386e+06	5.4636e+06	6.25075e+06	7.57422e+06	7.15323e+06	5.27903e+06	7.6752e+06
MW0055311	T3_negative	Nicotinuric acid	Organic acid and Its derivatives	Organic acid and Its derivatives	C8H8N2O3	201.025	180.054	9.7576	[M+Na-2H]-	8.225	1b	0.7364	rp	583-08-4	68499	HMDB0003269	1499	C05380	1.8334e+08	1.34437e+08	1.44363e+08	1.36906e+08	1.5044e+08	1.78936e+08	1.49569e+08	1.37811e+08	1.43519e+08	1.42154e+08	1.2615e+08	1.30552e+08	1.35423e+08	1.37425e+08	1.92208e+08	1.36919e+08	1.37244e+08	1.88784e+08	1.4574e+08	1.38495e+08	1.36948e+08	1.50104e+08	1.33506e+08	1.37363e+08	6.41305e+06	5.52885e+06	5.4581e+06	6.55449e+06	3.41238e+06	3.08824e+06	1.28831e+07
MEDN0622	T3_negative	Porphobilinogen	Organic acid and Its derivatives	Organic acid and Its derivatives	C10H14N2O4	451.182	226.095	3.1819	[2M-H]-	1.07561	1b	0.7463	rp	487-90-1	1021	HMDB0000245	-	C00931	0	0	0	0	0	0	0	0	0	0	0	0	0	0	0	0	0	0	0	0	0	0	0	0	1.15326e+06	584154	176932	240837	177260	879092	550109
MW0103486	T3_negative	Nicotinamide mononucleotide	Nucleotide and Its metabolites	Nucleotide and Its metabolites	C11H15N2O8P	667.09	334.057	1.4212	[2M-H]-	21.5827	1b	0.7465	rp	1094-61-7	14180	HMDB0000229	4167	C00455	0	0	0	0	0	0	0	0	0	0	0	0	0	0	0	0	0	0	0	0	0	0	0	0	4.81316e+06	3.81369e+06	7.26904e+06	7.21238e+06	726191	2.17991e+06	3.20631e+06
MEDN0092	T3_negative	3,4-Dihydroxybenzeneacetic acid	Benzene and substituted derivatives	Phenolic acids	C8H8O4	168.046	168.042	1.1899	[M-]-	7.13574	1b	0.709	rp	102-32-9	547	HMDB0001336	6170	C01161	0	0	0	0	0	0	0	0	0	0	0	0	0	0	0	0	0	0	0	0	0	0	0	0	1.32348e+08	1.41585e+08	1.69698e+08	1.99799e+08	1.42436e+08	1.60518e+08	1.49845e+08
MW0103599	T3_negative	Inosine triphosphate	Nucleotide and Its metabolites	Nucleotide and Its metabolites	C10H15N4O14P3	567.007	507.98	0.6293	[M+CH3COO]-	21.5072	1b	0.644	rp	132-06-9	135398643	HMDB0000189	-	C00081	0	0	0	0	0	0	0	0	0	0	0	0	0	0	0	0	0	0	0	0	0	0	0	0	7.2999e+06	6.52754e+06	1.10452e+07	1.18492e+07	8.36003e+06	9.8016e+06	3.20416e+06
MEDN1540	T3_negative	Gluceptate	Organic acid and Its derivatives	Sulfonic acids	C7H14O8	225.062	226.069	8.3246	[M-H]-	0.388888	1b	0.6614	rp	87-74-1	25588	HMDB0252766	-	-	0	0	0	0	0	0	0	0	0	0	0	0	0	0	0	0	0	0	0	0	0	0	0	0	18368.7	13885.6	4421.73	11618	11783.7	2884.97	10416.8
MW0013617	T3_negative	2-Oleoyl-sn-glycero-3-phosphocholine	GP	PC	C26H52NO7P	580.362	521.348	8.8537	[M+CH3COO]-	0.79924	1b	0.6618	rp	22248-65-3	24779494	HMDB0061701	-	C00157	510110	459043	741223	755437	346595	230450	558536	413269	847083	734962	565027	447179	217304	202875	116164	285560	157432	183520	170144	257458	134739	302282	132180	187378	2.63099e+06	2.35676e+06	2.7485e+06	3.10453e+06	2.67309e+06	590025	1.37844e+06
MW0008025	T3_negative	N-(2-Cyclohexyloxy-4-nitrophenyl)methanesulfonamide	Benzene and substituted derivatives	Benzene and substituted derivatives	C13H18N2O5S	313.099	314.094	2.8394	[M-H]-	19.0017	1b	0.6626	rp	123653-11-2	4553	-	63036	C71930	0	0	0	0	0	0	0	0	0	0	0	0	0	0	0	0	0	0	0	0	0	0	0	0	1.78505e+06	1.25548e+06	1.5452e+06	1.41285e+06	2.98512e+06	1.27097e+06	1.99371e+06
MEDP0151	T3_negative	2-Hydroxy-6-Aminopurine	Nucleotide and Its metabolites	Nucleotide and Its metabolites	C5H5N5O	132.029	151.049	2.3727	[M-H2O-H]-	3.68794	1b	0.6645	rp	3373-53-3	76900	HMDB0000403	5392	-	17273.4	17273.6	17273.4	17273.4	17274.3	19825.2	17273.4	17273.4	17269	17273.2	17273.4	17272.8	1.51314e+06	1.91264e+06	1.73125e+06	1.58441e+06	1.61629e+06	1.55411e+06	1.73528e+06	1.82926e+06	1.81368e+06	1.70155e+06	1.83557e+06	1.88663e+06	2.11503e+06	2.07331e+06	4.27599e+06	1.69451e+06	1.68612e+06	791377	1.97264e+06
MW0004174	T3_negative	3-Phenylphenol	Benzene and substituted derivatives	Benzene and substituted derivatives	C12H10O	169.06	170.073	2.6943	[M-H]-	12.3463	1b	0.6746	rp	580-51-8	11381	-	-	-	0	0	0	0	0	0	0	0	0	0	0	0	0	0	0	0	0	0	0	0	0	0	0	0	6.36477e+06	5.90933e+06	6.5775e+06	5.77682e+06	5.972e+06	7.1235e+06	1.02319e+07
MW0168600	T3_negative	Vanillin	Benzene and substituted derivatives	Phenolics	C8H8O3	151.052	152.047	4.5454	[M-H]-	2.35	1b	0.9665	rp	121-33-5	1183	HMDB0012308	-	C00755	0	0	0	0	0	0	0	0	0	0	0	0	0	0	0	0	0	0	0	0	0	0	0	0	5.58543e+06	4.60861e+06	2.5001e+06	4.07366e+06	4.63982e+06	5.05806e+06	5.51284e+06
MW0108608	T3_negative	Spaglumic acid	Amino acid and Its metabolites	Amino acid derivatives	C11H16N2O8	341.035	304.091	1.1764	[M+K-2H]-	9.675	1b	0.6801	rp	3106-85-2	188803	HMDB0001067	-	C12270	0	0	0	0	0	0	0	0	0	0	0	0	0	0	0	0	0	0	0	0	0	0	0	0	1.68341e+07	1.2061e+07	2.02117e+07	2.16735e+07	3.11358e+07	2.34986e+07	2.56262e+07
MW0110322	T3_negative	Urea	Alcohol and amines	Amines	CH4N2O	119.058	60.0324	4.3062	[2M-H]-	3.89449	1b	0.7023	rp	57-13-6	1176	HMDB0000294	6	C00086	2.89766e+07	7.44763e+06	1.00555e+07	9.4925e+06	1.21185e+07	3.33031e+07	7.93273e+06	3.04779e+07	2.86403e+07	6.85953e+06	7.67077e+06	8.66601e+06	1.05914e+07	1.12202e+07	1.31711e+07	10986139	1.10192e+07	1.19331e+07	8.103e+06	3.38041e+07	9.13247e+06	8.91772e+06	7.14402e+06	9892049	1.52065e+07	9.53268e+06	2.26789e+06	6.90908e+06	7.47441e+06	4.59397e+06	2.99752e+07
MEDP0495	T3_negative	LPC(0:0/18:2)	GP	LPE	C26H50NO7P	564.306	519.332	7.0649	[M+HCOO]-	1.5409	1b	0.7533	rp	27304-12-7	71768169	HMDB0061700	-	C04438	249320	202240	110553	473575	256670	386029	335306	130177	105687	128420	240944	500680	439990	425250	416140	406786	346732	317427	207699	367194	274798	347084	318309	217313	294277	244502	230525	305856	303405	257646	354261
MW0142999	T3_negative	3-Hydroxystachydrine	Alkaloids	Alkaloids	C7H13NO3	158.082	159.089	0.2349	[M-H]-	2.36737	1b	0.8092	rp	51795-35-8	46173781	-	-	C10151	3.71574e+06	2.702e+06	3.68603e+06	2.94994e+06	4.73332e+06	4.00902e+06	2.15492e+06	2.20084e+06	3.55016e+06	3.39276e+06	837817	3.25475e+06	2.42951e+06	1.78327e+06	2.72993e+06	1.30616e+06	2.88473e+06	2.61878e+06	3.99577e+06	3108755	2.70447e+06	2.74835e+06	4.17912e+06	2.77764e+06	1.84788e+07	2.02288e+07	3.25168e+07	1.79952e+07	1.70316e+07	1.2867e+06	1.63223e+07
MEDL02514	T3_negative	8-Hydroxy-2'-deoxyguanosine	Nucleotide and Its metabolites	Nucleotide and Its metabolites	C10H13N5O5	565.176	283.092	1.4524	[2M-H]-	0.769691	1b	0.8215	rp	88847-89-6	135440064	HMDB0003333	-	-	0	0	0	0	0	0	0	0	0	0	0	0	0	0	0	0	0	0	0	0	0	0	0	0	2.02732e+06	2.78883e+06	1.53016e+06	3.60218e+06	3.92057e+06	3.3684e+06	469817
MW0114223	T3_negative	D-glucosamine 6-phosphate	Organic acid and Its derivatives	Organic acid and Its derivatives	C6H14NO8P	318.06	259.046	0.8258	[M+CH3COO]-	2.56917	1b	0.8225	rp	6815-93-6	440997	HMDB0001254	3390	C00352	0	0	0	0	0	0	0	0	0	0	0	0	0	0	0	0	0	0	0	0	0	0	0	0	5.38808e+06	7.13099e+06	4.92068e+06	3.29391e+06	8.08019e+06	7.61694e+06	4.24768e+06
MW0005105	T3_negative	4-Hydroxyisophthalic acid	Benzene and substituted derivatives	Phenolic acids	C8H6O5	218.972	182.022	8.9267	[M+K-2H]-	3.7	1b	0.8385	rp	636-46-4	12490	-	-	C21168	0	0	0	0	0	0	0	0	0	0	0	0	0	0	0	0	0	0	0	0	0	0	0	0	317662	430958	782931	576025	378047	238017	588256
MW0012492	T3_negative	15-oxoETE	FA	Oxidized lipids	C20H30O3	317.212	318.219	7.1597	[M-H]-	0.275	1b	0.8722	rp	81416-72-0	5280701	HMDB0010210	-	C04577	0	0	0	0	0	0	0	0	0	0	0	0	0	0	0	0	0	0	0	0	0	0	0	0	1.04697e+06	405691	486670	383389	489521	353653	345020
MW0193968	T3_negative	Phosphoserine	Amino acid and Its metabolites	Amino acid derivatives	C3H8NO6P	204.004	185.009	0.8573	[M+F]-	9.8	1b	0.8826	rp	407-41-0	68841	HMDB0000272	5270	C01005	0	0	0	0	0	0	0	0	0	0	0	0	0	0	0	0	0	0	0	0	0	0	0	0	5.1258e+06	5.46795e+06	8.66735e+06	8.54737e+06	1.22008e+07	8.82846e+06	4.43401e+06
MW0114604	T3_negative	Hydroxyacetone	Aldehyde,Ketones,Esters	Ketones	C3H6O2	114.055	74.0368	0.7508	[M-H+CH3CN]-	1.75	1b	0.894	rp	116-09-6	8299	HMDB0006961	-	C05235	0	0	0	0	0	0	0	0	0	0	0	0	0	0	0	0	0	0	0	0	0	0	0	0	7.89536e+06	9.56698e+06	8.59743e+06	1.00884e+07	8.45611e+06	1.49481e+07	1.14242e+07
MW0063386	T3_negative	Bovinic acid	FA	Oxidized lipids	C18H32O2	279.233	280.24	7.7955	[M-H]-	1.175	1b	0.9371	rp	2540-56-9	5280644	HMDB0003797	-	C04056	0	0	0	0	0	0	0	0	0	0	0	0	0	0	0	0	0	0	0	0	0	0	0	0	4.27865e+07	4.06876e+07	3.56125e+07	4.3371e+07	3.66911e+07	3.74983e+07	3.5322e+07
MEDN0751	T3_negative	(±)12-HETE	FA	Oxidized lipids	C20H32O3	355.204	320.235	7.1698	[M+Cl]-	1.625	1b	0.9922	rp	71030-37-0	5312983	HMDB0006111	-	C14777	0	0	0	0	0	0	0	0	0	0	0	0	0	0	0	0	0	0	0	0	0	0	0	0	0	0	0	0	0	0	0
MW0054663	T3_negative	Maleamic acid	Alcohol and amines	Amines	C4H5NO3	155.045	115.027	9.8088	[M-H+CH3CN]-	0.65	1b	0.9786	rp	557-24-4 | 29996-04-1	5280451	-	-	C01596	14523.2	13362.6	15074.2	11593.7	25263.8	10673.2	25670.2	25118.8	14886.4	21319.4	23741.3	23523.3	2.52508e+06	2.43729e+06	2.70911e+06	2.31928e+06	2.67423e+06	2.10745e+06	116730	1.46254e+06	1.924e+06	1.55024e+06	1.4674e+06	1.11421e+06	7.66257e+06	7.60959e+06	5.98076e+06	7.21987e+06	7.72495e+06	1.5896e+07	2.39499e+07
MW0108666	T3_negative	2-Acetamido-3-methylbutanoic acid	Amino acid and Its metabolites	Amino acid derivatives	C7H13NO3	158.082	159.089	5.227	[M-H]-	2.66561	1b	0.6899	rp	3067-19-4	227752	HMDB0011757	73550	-	7.88249e+06	7.00392e+06	7.64084e+06	6.94562e+06	7.73195e+06	5.36764e+06	5.5385e+06	4.16816e+06	4.1771e+06	2.52833e+06	4.90687e+06	4.24176e+06	2.14142e+07	2.23232e+07	2.32812e+07	2.19293e+07	2.21916e+07	2.32573e+07	2.38642e+07	2.36892e+07	1.21477e+06	4.2525e+06	6.18505e+06	4.65433e+06	10659778	8.0865e+06	1.17371e+07	8.75651e+06	8.49625e+06	8.49901e+06	9.35008e+06
MW0169520	T3_negative	Nadide	Nucleotide and Its metabolites	Nucleotide and Its metabolites	C21H27N7O14P2	662.098	663.109	1.1639	[M-H]-	0.282848	1b	0.8977	rp	53-84-9	5892	HMDB0000902	-	C00003	0	0	0	0	0	0	0	0	0	0	0	0	0	0	0	0	0	0	0	0	0	0	0	0	2.81296e+07	2.02922e+07	4.00112e+07	6.35385e+07	5.20083e+07	1.46058e+07	4.01944e+07
MW0125992	T3_negative	Orotic acid	Organic acid and Its derivatives	Organic acid and Its derivatives	C5H4N2O4	201.016	156.017	0.8036	[M+HCOO]-	4.98503	1b	0.7922	rp	65-86-1	967	HMDB0000226	318	C00295	2.38061e+07	9.41552e+07	5.94081e+07	2.60518e+07	1.12353e+08	2.55682e+07	6.85612e+07	9.01395e+07	1.83067e+07	5.34806e+07	1.93574e+07	4.6611e+07	1.23597e+08	3.89622e+07	6.33259e+07	5.19376e+07	4.58214e+07	5.8338e+07	1.95216e+07	4.37783e+07	3.7563e+07	5.47184e+07	4.67986e+07	3.86996e+07	1.21852e+07	1.17633e+07	1.81687e+07	9.48794e+06	9.35976e+06	1.45276e+07	8.09648e+06
MW0115106	T3_negative	Pentitol	Carbohydrates and Its metabolites	Sugar alcohols	C5H12O5	151.06	152.069	0.753	[M-H]-	1.95178	1b	0.7941	rp	6917-36-8	827	HMDB0000568	-	-	3.86966e+07	4.27295e+07	4.24906e+07	4.14205e+07	4.77696e+07	3.86786e+07	4.14273e+07	4.29027e+07	3.59786e+07	4.53136e+07	4.67755e+07	4.17741e+07	2.61451e+07	2.68525e+07	2.51437e+07	2.87871e+07	2.8796e+07	2.93932e+07	2.53754e+07	2.33346e+07	2.59385e+07	2.19222e+07	2.24904e+07	2.19248e+07	7.07269e+07	7.15503e+07	6.8768e+07	7.05174e+07	5.52088e+07	6.1824e+07	6.49508e+07
MEDN0413	T3_negative	Ethylmalonic acid	Organic acid and Its derivatives	Organic acid and Its derivatives	C5H8O4	153.018	132.042	2.2284	[M+Na-2H]-	2.85	1b	0.7622	rp	601-75-2	11756	HMDB0000622	4180	-	0	0	0	0	0	0	0	0	0	0	0	0	0	0	0	0	0	0	0	0	0	0	0	0	0	0	0	0	0	0	0
MW0132537	T3_negative	3,4,5-Trimethoxycinnamic acid	Organic acid and Its derivatives	Organic acid and Its derivatives	C12H14O5	237.079	238.084	5.9353	[M-H]-	7.47184	1b	0.7614	rp	90-50-6	735755	HMDB0002511	6705	-	7.498e+06	7.46711e+06	7.60403e+06	8.09655e+06	6.5202e+06	6.9679e+06	6.23906e+06	5.57579e+06	6.46545e+06	5.7854e+06	6.34136e+06	6.23293e+06	2.20955e+06	2.92381e+06	2.2408e+06	3.0183e+06	3.0865e+06	3.04521e+06	3.99774e+06	3.69136e+06	3.58921e+06	3.31065e+06	5.42968e+06	3.46587e+06	0	0	0	0	0	0	0
MW0124412	T3_negative	3-Indolebutyric acid	Organic acid and Its derivatives	Organic acid and Its derivatives	C12H13NO2	202.089	203.095	3.9071	[M-H]-	6.55621	1b	0.7612	rp	133-32-4	8617	HMDB0002096	6485	C11284	0	0	0	0	0	0	0	0	0	0	0	0	0	0	0	0	0	0	0	0	0	0	0	0	1.1393e+07	9.42016e+06	3.62682e+06	3.87901e+06	5.51857e+06	4.34768e+06	6.41953e+06
MW0004299	T3_negative	4,4'-Oxydianiline	Benzene and substituted derivatives	Benzene and substituted derivatives	C12H12N2O	199.089	200.095	8.8776	[M-H]-	4.48199	1b	0.7585	rp	101-80-4 | 121509-79-3 | 287476-22-6	7579	-	-	-	0	0	0	0	0	0	0	0	0	0	0	0	0	0	0	0	0	0	0	0	0	0	0	0	0	0	0	0	0	0	0
MW0126012	T3_negative	Oxypurinol	Nucleotide and Its metabolites	Nucleotide and Its metabolites	C5H4N4O2	133.013	152.033	1.2147	[M-H2O-H]-	6.24264	1b	0.7575	rp	2465-59-0 | 184764-63-4 | 187486-05-1 | 187486-06-2	135398752	HMDB0000786	-	C07599	0	0	0	0	0	0	0	0	0	0	0	0	0	0	0	0	0	0	0	0	0	0	0	0	2.14642e+07	8.80174e+07	4.93617e+07	2.25014e+07	2.57439e+07	2.48923e+07	9.45095e+07
MW0108403	T3_negative	N-(2-Furoyl)glycine	Amino acid and Its metabolites	Amino acid derivatives	C7H7NO4	204	169.037	0.5646	[M+Cl]-	7.99595	1b	0.757	rp	5657-19-2	21863	HMDB0000439	5428	-	3.81947e+06	4.69322e+06	4.06495e+06	3.90678e+06	4.31804e+06	4.80877e+06	9.06532e+06	3.89806e+06	4.66977e+06	5.05224e+06	4.73918e+06	4.65797e+06	4.51142e+06	4.26754e+06	4.46131e+06	4.68958e+06	4.13106e+06	3.94276e+06	4.23842e+06	4.75329e+06	4.32374e+06	4.96563e+06	5.25568e+06	4.38472e+06	245868	298818	118800	112239	284949	2.10223e+06	49872.6
MEDN1370	T3_negative	2-Methylhexanoic acid	Organic acid and Its derivatives	Organic acid and Its derivatives	C7H14O2	189.113	130.099	4.5454	[M+CH3COO]-	2.08569	1b	0.7557	rp	4536-23-6	20653	HMDB0031594	-	-	0	0	0	0	0	0	0	0	0	0	0	0	0	0	0	0	0	0	0	0	0	0	0	0	0	0	0	0	0	0	0
MW0106090	T3_negative	Caffeic acid	Organic acid and Its derivatives	Organic acid and Its derivatives	C9H8O4	359.078	180.042	2.8181	[2M-H]-	0.994385	1b	0.755	rp	501-16-6	689043	HMDB0001964	-	C01481	0	0	0	0	0	0	0	0	0	0	0	0	0	0	0	0	0	0	0	0	0	0	0	0	6.00337e+06	7.10329e+06	6.75652e+06	8.22466e+06	7.20631e+06	8.01852e+06	8.13809e+06
MEDN0766	T3_negative	11-deoxy PGE1	Hormones and hormone related compounds	Hormones and hormone related compounds	C20H34O4	337.238	338.246	6.7426	[M-H]-	0.678863	1b	0.7543	rp	37786-00-8	5283055	-	36125	-	0	0	0	0	0	0	0	0	0	0	0	0	0	0	0	0	0	0	0	0	0	0	0	0	0	0	0	0	0	0	0
MW0053479	T3_negative	Geranic acid	Organic acid and Its derivatives	Organic acid and Its derivatives	C10H16O2	227.128	168.115	5.0086	[M+CH3COO]-	0.686255	1b	0.7542	rp	459-80-3	5275520	HMDB0036103	-	C16461	0	0	0	0	0	0	0	0	0	0	0	0	0	0	0	0	0	0	0	0	0	0	0	0	0	0	0	0	0	0	0
MW0062212	T3_negative	Prostaglandin A1 ethyl ester	Hormones and hormone related compounds	Hormones and hormone related compounds	C22H36O4	345.234	364.261	7.0944	[M-H2O-H]-	1.3426	1b	0.7538	rp	93464-24-5	12149511	-	45366	-	0	0	0	0	0	0	0	0	0	0	0	0	0	0	0	0	0	0	0	0	0	0	0	0	0	0	0	0	0	0	0
MEDN0732	T3_negative	12-HOME	FA	Oxidized lipids	C18H34O3	297.245	298.251	8.8714	[M-H]-	7.85767	1b	0.7515	rp	141-22-0	5312769	HMDB0034297	-	C08365	947201	1.01856e+06	1.85355e+06	2.57599e+06	2.05398e+06	1.74015e+06	3.64505e+06	2.95829e+06	2.87704e+06	2.84476e+06	2771826	2.88449e+06	751854	1.69345e+06	1.11636e+06	982160	763856	1.09954e+06	911458	3.22806e+06	560919	632561	935036	433721	0	0	0	0	0	0	0
MEDN0445	T3_negative	Orotidine	CoEnzyme and vitamins	CoEnzyme and vitamins	C10H12N2O8	333.059	288.059	0.6547	[M+HCOO]-	12.8914	1b	0.7625	rp	314-50-1	92751	HMDB0000788	5754	C01103	0	0	0	0	0	0	0	0	0	0	0	0	0	0	0	0	0	0	0	0	0	0	0	0	7.26619e+06	575202	1.12455e+06	4.69512e+06	4.62103e+06	5.37424e+06	2.87695e+06
MW0114186	T3_negative	Deoxycytidine diphosphate	Nucleotide and Its metabolites	Nucleotide and Its metabolites	C9H15N3O10P2	387.026	387.023	0.6225	[M-]-	4.63866	1b	0.7501	rp	800-73-7	150855	HMDB0001245	6105	C00705	0	0	0	0	0	0	0	0	0	0	0	0	0	0	0	0	0	0	0	0	0	0	0	0	0	0	0	0	0	0	0
MW0107688	T3_negative	L-Cysteinesulfinic acid	Amino acid and Its metabolites	Amino acid derivatives	C3H7NO4S	205.007	153.01	0.6978	[M+Cl+NH3]-	3.925	1b	0.7484	rp	1115-65-7	1549098	HMDB0000996	-	C00606	0	0	0	0	0	0	0	0	0	0	0	0	0	0	0	0	0	0	0	0	0	0	0	0	0	0	0	0	0	0	0
MW0144012	T3_negative	8,9-Epoxyeicosatrienoic acid	FA	Oxidized lipids	C20H21D11O3	319.23	331.304	6.4143	[M-H]-	7.6682	1b	0.7476	rp	81246-85-7	5283203	HMDB0002232	96452	C14769	0	0	0	0	0	0	0	0	0	0	0	0	0	0	0	0	0	0	0	0	0	0	0	0	0	0	0	0	0	0	0
MW0000898	T3_negative	CAY-10583	Benzene and substituted derivatives	Benzene and substituted derivatives	C25H25NO3	446.197	387.183	4.5075	[M+CH3COO]-	2.64362	1b	0.7459	rp	862891-27-8	51529932	-	45347	-	0	0	0	0	0	0	0	0	0	0	0	0	0	0	0	0	0	0	0	0	0	0	0	0	0	0	0	0	0	0	0
MW0122844	T3_negative	Ammeline	Heterocyclic compounds	Heterocyclic compounds	C3H5N5O	126.034	127.049	4.3079	[M-H]-	18.6051	1b	0.7454	rp	645-92-1	135408770	-	-	C08733	2.11329e+07	2.02022e+07	2.50957e+07	1.76718e+07	6.55818e+06	1.16443e+07	1.86035e+07	1.09286e+07	1.99932e+07	2.08339e+07	2.3794e+07	1.183e+07	2.16676e+07	1.81545e+07	1.28695e+07	1.99038e+07	2.03883e+07	1.96899e+07	2.15131e+07	2.04897e+07	2.54759e+07	2.5565e+07	2.00161e+07	2.3231e+07	1.66356e+08	3.59501e+07	7.38061e+07	1.45882e+08	2.41589e+07	1.43894e+08	1.23931e+08
MW0003649	T3_negative	3,4-Dimethylbenzoic acid	Benzene and substituted derivatives	Benzene and substituted derivatives	C9H10O2	149.059	150.068	9.9196	[M-H]-	2.72949	1b	0.7451	rp	619-04-5	12073	HMDB0002237	6565	-	397158	238806	237465	404683	337510	435952	408763	476680	481347	267689	331720	449541	2.92522e+06	3.33443e+06	2.67076e+06	3.687e+06	3.12559e+06	3.0182e+06	626151	597267	532265	605580	409976	596694	3.00982e+07	2.33391e+07	2.93813e+07	2.13733e+07	3.32549e+07	1.73147e+07	1.79846e+07
MEDP2280	T3_negative	CCT-018159	Benzene and substituted derivatives	Benzene and substituted derivatives	C20H20N2O4	351.132	352.142	1.9024	[M-H]-	7.09894	1b	0.7447	rp	171009-07-7	984170	-	45356	-	0	0	0	0	0	0	0	0	0	0	0	0	0	0	0	0	0	0	0	0	0	0	0	0	0	0	0	0	0	0	0
MW0114971	T3_negative	Acetyl-N-formyl-5-methoxykynurenamine	Alcohol and amines	Amines	C13H16N2O4	263.106	264.111	4.9327	[M-H]-	3.26287	1b	0.7444	rp	52450-38-1	171161	HMDB0004259	-	C05642	0	0	0	0	0	0	0	0	0	0	0	0	0	0	0	0	0	0	0	0	0	0	0	0	0	0	0	0	0	0	0
MW0106221	T3_negative	Cyclohexanecarboxylic acid	Organic acid and Its derivatives	Organic acid and Its derivatives	C7H12O2	187.097	128.084	3.4438	[M+CH3COO]-	1.89831	1b	0.7427	rp	98-89-5	7413	HMDB0031342	-	C09822	0	0	0	0	0	0	0	0	0	0	0	0	0	0	0	0	0	0	0	0	0	0	0	0	0	0	0	0	0	0	0
MW0054328	T3_negative	leukotriene E4	FA	Oxidized lipids	C23H37NO5S	460.213	439.239	4.8707	[M+Na-2H]-	2.91169	1b	0.7414	rp	75715-89-8	5280879	HMDB0002200	-	C05952	0	0	0	0	0	0	0	0	0	0	0	0	0	0	0	0	0	0	0	0	0	0	0	0	0	0	0	0	0	0	0
MEDL00853	T3_negative	Oxfenicine	Amino acid and Its metabolites	Amino acid derivatives	C8H9NO3	333.112	167.058	3.3812	[2M-H]-	8.63495	1b	0.7403	rp	32462-30-9	36143	-	43209	-	0	0	0	0	0	0	0	0	0	0	0	0	0	0	0	0	0	0	0	0	0	0	0	0	0	0	0	0	0	0	0
MW0143395	T3_negative	4-(Methylamino)butanoic acid	Organic acid and Its derivatives	Organic acid and Its derivatives	C5H11NO2	116.071	117.079	5.4218	[M-H]-	3.15369	1b	0.7402	rp	1119-48-8	70703	-	-	-	1.3082e+07	1.85829e+07	16440213	1.4032e+07	1.73875e+07	1.78705e+07	1.38008e+07	1.3521e+07	1.11419e+07	1.35603e+07	1.62759e+07	1.38897e+07	1.18082e+07	1.24081e+07	1.67645e+07	1.97522e+07	1.93451e+07	1.66257e+07	1.70751e+07	1.54037e+07	1.72626e+07	1.26477e+07	8.55894e+07	3.50158e+07	1.25416e+07	1.3336e+07	1.2465e+07	1.93849e+07	3.19774e+07	4.01286e+07	1.22534e+07
MEDN1719	T3_negative	Tetradecylphosphonic acid	Organic acid and Its derivatives	Organic acid and Its derivatives	C14H31O3P	277.184	278.201	8.8714	[M-H]-	23.6696	1b	0.7396	rp	4671-75-4	78401	-	45066	-	2.0889e+06	1826360	1.79234e+06	2.52016e+06	1.82746e+06	1.44598e+06	2.04827e+06	3.4223e+06	3.25563e+06	658586	1.43033e+06	4.92724e+06	627778	1.12761e+06	795750	948778	903648	1.1074e+06	1.6608e+06	2.58597e+06	2.13713e+06	4.11913e+06	1.6108e+06	1.43469e+06	0	0	0	0	0	0	0
MW0143007	T3_negative	3-Isopropylcatechol	Benzene and substituted derivatives	Benzene and substituted derivatives	C9H12O2	151.073	152.084	4.5577	[M-H]-	8.77062	1b	0.7497	rp	2138-48-9	16498	-	-	C01014	0	0	0	0	0	0	0	0	0	0	0	0	0	0	0	0	0	0	0	0	0	0	0	0	0	0	0	0	0	0	0
MW0005064	T3_negative	4-Hydroxy-3-methylbenzoic acid	Benzene and substituted derivatives	Benzene and substituted derivatives	C8H8O3	151.039	152.047	3.3948	[M-H]-	2.49607	1b	0.7961	rp	499-76-3	68138	HMDB0004815	-	-	0	0	0	0	0	0	0	0	0	0	0	0	0	0	0	0	0	0	0	0	0	0	0	0	7.32148e+06	2.81055e+06	9.48261e+06	1.69128e+06	2.87949e+06	2.7843e+07	5.31875e+06
MW0104774	T3_negative	2-Hydroxyethanesulfonic acid	Organic acid and Its derivatives	Sulfonic acids	C2H6O4S	125	125.999	0.8036	[M-H]-	21.1825	1b	0.7646	rp	107-36-8	7866	HMDB0003903	6987	C05123	4.78921e+07	4.21736e+07	4.58395e+07	4.47903e+07	4.89327e+07	4.31663e+07	5.35831e+07	5.7626e+07	4.30394e+07	5.91213e+07	6.482e+07	6.03541e+07	1.4157e+08	1.43504e+08	1.59962e+08	1.41038e+08	1.60214e+08	1.53678e+08	2.04765e+08	2.52336e+08	3.48368e+08	2.47719e+08	2.10352e+08	2.44797e+08	0	0	0	0	0	0	0
MW0133248	T3_negative	Hydrocinnamic acid	Organic acid and Its derivatives	Organic acid and Its derivatives	C9H10O2	149.059	150.068	5.3974	[M-H]-	12.8951	1b	0.765	rp	501-52-0	107	HMDB0000764	4153	C05629	2.15094e+07	2.18441e+07	2.17617e+07	2.3457e+07	2.16654e+07	2.28134e+07	2.3026e+07	2.22416e+07	2.24837e+07	2.13697e+07	2.31055e+07	2.37346e+07	1.6376e+07	1.67231e+07	1.72577e+07	1.64747e+07	1.75027e+07	1.77925e+07	2.11605e+07	3.09315e+07	3.25697e+07	3.49751e+07	3.28971e+07	3.28113e+07	0	0	0	0	0	0	0
MEDN1159	T3_negative	FFA(15:1)	FA	FFA	C15H28O2	285.206	240.209	7.1325	[M+HCOO]-	1.67736	1b	0.794	rp	84743-29-3	5312411	-	-	-	0	0	0	0	0	0	0	0	0	0	0	0	0	0	0	0	0	0	0	0	0	0	0	0	0	0	0	0	0	0	0
MW0015782	T3_negative	Androstanedione	Hormones and hormone related compounds	Hormones and hormone related compounds	C19H28O2	307.21	288.209	8.6156	[M+F]-	4.425	1b	0.7926	rp	846-46-8	222865	HMDB0000899	5855	C00674	0	0	0	0	0	0	0	0	0	0	0	0	0	0	0	0	0	0	0	0	0	0	0	0	0	0	0	0	0	0	0
MW0139250	T3_negative	p-Coumaraldehyde	Benzene and substituted derivatives	Benzene and substituted derivatives	C9H8O2	148.05	148.052	2.6631	[M-]-	6.01894	1b	0.7176	rp	20711-53-9	641301	HMDB0040986	-	C05608	0	0	0	0	0	0	0	0	0	0	0	0	0	0	0	0	0	0	0	0	0	0	0	0	4.98682e+06	4.21917e+06	5.05986e+06	6.58222e+06	3.06345e+06	3.76486e+06	4.03145e+06
MEDN0152	T3_negative	Adenosine 5'-Diphosphate	Nucleotide and Its metabolites	Nucleotide and Its metabolites	C10H15N5O10P2	426.022	427.029	1.1775	[M-H]-	1.08689	1b	0.7908	rp	58-64-0	6022	HMDB0001341	6175	C00008	0	0	0	0	0	0	0	0	0	0	0	0	0	0	0	0	0	0	0	0	0	0	0	0	2.89244e+06	2.17045e+06	4.39947e+06	3.40013e+06	3.86374e+06	2.85905e+06	3.64088e+06
MEDN0167	T3_negative	Purine	Nucleotide and Its metabolites	Nucleotide and Its metabolites	C5H4N4	119.034	120.044	0.9032	[M-H]-	6.42523	1b	0.7904	rp	120-73-0	1044	HMDB0001366	6193	C15587	0	0	0	0	0	0	0	0	0	0	0	0	0	0	0	0	0	0	0	0	0	0	0	0	5.63507e+06	8.65733e+06	1.01372e+07	9.07754e+06	7.9228e+06	4.00181e+07	1.81616e+07
MW0114377	T3_negative	Xylose	Carbohydrates and Its metabolites	Sugars	C5H10O5	131.045	150.053	0.8161	[M-H2O-H]-	2.81514	1b	0.7902	rp	58-86-6	135191	HMDB0000098	314	C00181	1.60483e+07	1.52618e+07	1.8194e+07	2.31883e+07	3.07833e+07	2.08623e+07	2.22663e+07	2.15767e+07	1.74774e+07	1.92827e+07	1.9038e+07	1.64878e+07	3.22493e+07	3.6082e+07	6.84874e+07	3.39454e+07	3.3096e+07	3.30653e+07	2.59177e+07	2.89276e+07	2.99361e+07	2.57946e+07	2.7204e+07	2.6376e+07	1.25732e+08	9.76388e+07	1.78601e+08	7.1873e+07	6.7505e+07	7.42384e+07	1.97142e+08
MW0168068	T3_negative	D-Allose	Carbohydrates and Its metabolites	Sugars	C6H12O6	180.066	180.063	1.9525	[M-]-	4.62251	1b	0.7899	rp	579-36-2 | 478529-45-2	439507	HMDB0001151	-	C01487	3.46254e+06	1.7421e+06	2.01326e+06	6.19064e+06	2.36146e+06	4.90646e+06	3.80211e+06	4.0435e+06	3.07913e+06	9.41435e+06	4.64871e+06	3.71916e+06	739932	5.29133e+06	3.864e+06	4.76243e+06	3.68347e+06	3.84561e+06	3.93162e+06	2.37278e+06	2.21024e+06	2.16937e+06	3.9079e+06	1.17467e+06	0	0	0	0	0	0	0
MW0140008	T3_negative	13,14-Dihydro-15-keto-PGE2	Hormones and hormone related compounds	Hormones and hormone related compounds	C20H32O5	333.207	352.225	6.5027	[M-H2O-H]-	2.19324	1b	0.7895	rp	363-23-5	5280711	HMDB0002776	2311	C04671	928159	802435	1.40479e+06	973361	660307	1.4342e+06	964526	514344	482497	562366	739790	826898	681857	1.03918e+06	692885	1.58097e+06	813022	714369	576371	674379	620169	488111	535601	808132	0	0	0	0	0	0	0
MEDN0084	T3_negative	Benzoic acid	Benzene and substituted derivatives	Benzene and substituted derivatives	C7H6O2	121.019	122.037	1.3018	[M-H]-	3.24313	1b	0.7892	rp	65-85-0	243	HMDB0001870	1297	C00539	4.03861e+07	4.08078e+07	3.55887e+07	4.29036e+07	5.29576e+07	2.43183e+07	3.42583e+07	1.51293e+07	2.71014e+07	2.50565e+07	2.85763e+07	1.89144e+07	4.37802e+06	4.22584e+06	4.05978e+06	3.71414e+06	3.50629e+06	4.56426e+06	5.40287e+06	4.80113e+06	5.82651e+06	5.61563e+06	9.08022e+06	3.45259e+06	9.30136e+07	9.68704e+07	1.07996e+08	4.32615e+06	9.53955e+07	8.22051e+07	7.0701e+07
MW0104831	T3_negative	2-Oxovaleric acid	Organic acid and Its derivatives	Organic acid and Its derivatives	C5H8O3	115.039	116.047	1.4522	[M-H]-	3.01717	1b	0.7882	rp	1821-02-9	74563	HMDB0001865	-	C06255	1.41484e+08	1.37908e+08	3.12656e+08	5.57789e+07	1.46198e+08	4.51018e+08	1.53106e+08	1.77151e+08	1.83902e+08	2.60405e+08	1.93191e+08	1.87746e+08	1.63094e+08	1.78329e+08	1.70695e+08	1.4051e+08	1.748e+08	2.15028e+08	4.03619e+08	1.03954e+08	7.6377e+07	1.21642e+08	4.46348e+08	6.18963e+08	7.90534e+06	9.23401e+06	1.00203e+07	4.46625e+06	1.17855e+07	1.14338e+07	1.05852e+07
MW0003209	T3_negative	2-Methoxybenzoic acid	Benzene and substituted derivatives	Benzene and substituted derivatives	C8H8O3	151.039	152.047	7.0023	[M-H]-	2.91251	1b	0.7847	rp	579-75-9	11370	HMDB0032604	-	-	0	0	0	0	0	0	0	0	0	0	0	0	0	0	0	0	0	0	0	0	0	0	0	0	0	0	0	0	0	0	0
MW0139971	T3_negative	Xanthotoxol	Heterocyclic compounds	Heterocyclic compounds	C11H6O4	201.022	202.027	4.8831	[M-H]-	6.75793	1b	0.7843	rp	2009-24-7	65090	HMDB0029457	-	C00841	1.53347e+08	1.38863e+08	1.74007e+08	2.19387e+08	1.47018e+08	2.07466e+08	1.10577e+08	1.63677e+08	1.87757e+08	1.28276e+08	8.94684e+07	7.8013e+07	1.93311e+08	1.86958e+08	1.82525e+08	1.90003e+08	2.36336e+08	2.4261e+08	3.59654e+08	3.02179e+08	1.44085e+08	3.04396e+08	2.79692e+08	3.06873e+08	3.68189e+06	3.2829e+06	3.88287e+06	1.08407e+07	3.21861e+06	3.15055e+06	4617148
MW0010672	T3_negative	Theophylline	Heterocyclic compounds	Heterocyclic compounds	C7H8N4O2	179.07	180.065	5.4342	[M-H]-	3.6788	1b	0.7649	rp	58-55-9	2153	HMDB0001889	1458	C07130	289216	116374	80473.7	847875	508159	132416	668393	78912.7	133026	414579	575192	610858	731823	841818	282474	352061	346081	364462	403416	485438	985180	341452	1.10386e+06	786046	0	0	0	0	0	0	0
MEDL02156	T3_negative	Isoeugenol	Benzene and substituted derivatives	Phenolics	C10H12O2	223.097	164.084	5.083	[M+CH3COO]-	1.48862	1b	0.7829	rp	5932-68-3	853433	HMDB0005802	-	C10469	0	0	0	0	0	0	0	0	0	0	0	0	0	0	0	0	0	0	0	0	0	0	0	0	0	0	0	0	0	0	0
MEDN0335	T3_negative	Methylmalonic Acid	Organic acid and Its derivatives	Organic acid and Its derivatives	C4H6O4	117.018	118.027	1.9525	[M-H]-	3.09315	1b	0.7816	rp	516-05-2	487	HMDB0000202	3712	C02170	0	0	0	0	0	0	0	0	0	0	0	0	0	0	0	0	0	0	0	0	0	0	0	0	0	0	0	0	0	0	0
MW0016123	T3_negative	3-Hydroxyisovaleric acid	Organic acid and Its derivatives	Organic acid and Its derivatives	C5H10O3	117.055	118.063	2.4415	[M-H]-	3.06265	1b	0.78	rp	625-08-1	69362	HMDB0000754	5722	-	2.62538e+06	3.25707e+06	5.01946e+06	2.96933e+06	3.09835e+06	9.0447e+06	3.42042e+06	3.99723e+06	2.21824e+06	9.35693e+06	3.37905e+06	4.90853e+06	4.95564e+06	4.2781e+06	3.74018e+06	3.69521e+06	2.52482e+06	3.86773e+06	2.86325e+06	4.84052e+06	3.74794e+06	3.24647e+06	4.52979e+06	9.99584e+06	3.63336e+06	2.35346e+06	4.69415e+06	4.72306e+06	9.25896e+06	7.67738e+06	9.07872e+06
MW0138137	T3_negative	Eupatilin	Flavonoids	Flavonoid	C18H16O7	343.083	344.09	6.0488	[M-H]-	1.21417	1b	0.7781	rp	22368-21-4	5273755	HMDB0029469	-	C10040	0	0	0	0	0	0	0	0	0	0	0	0	0	0	0	0	0	0	0	0	0	0	0	0	0	0	0	0	0	0	0
MW0118549	T3_negative	2-Furoic acid	Organic acid and Its derivatives	Organic acid and Its derivatives	C5H4O3	111.019	112.016	1.9899	[M-H]-	24.9767	1b	0.7775	rp	88-14-2	6919	HMDB0000617	2266	C01546	3.15094e+07	2.33816e+07	2.0756e+07	2.14201e+07	2.42827e+07	3.28079e+07	1.97054e+07	1.99411e+07	28913566	2.25178e+07	2.54801e+07	2.75095e+07	2.04443e+07	5.34233e+07	3.39618e+07	3.08842e+07	5.05153e+07	3.44611e+07	3.44445e+07	6.77345e+07	2.86708e+07	2.68536e+07	2.73147e+07	3.49712e+07	7.01759e+07	3.55732e+07	5.04286e+07	9.90403e+07	3.73487e+07	3.3725e+07	2.24171e+07
MW0007367	T3_negative	Imidazoleacetic acid	Benzene and substituted derivatives	Benzene and substituted derivatives	C5H6N2O2	125.035	126.043	2.0776	[M-H]-	2.87291	1b	0.7768	rp	645-65-8	96215	HMDB0002024	6445	C02835	9.19056e+06	7.53793e+06	6.90886e+06	5.53186e+06	1.27558e+07	7.7733e+06	4.92213e+06	6.49597e+06	2.80494e+07	1.9777e+07	5.7524e+06	2.60507e+07	5.00469e+06	5.32136e+06	2.51844e+07	2.05108e+07	7.74052e+06	5.30507e+06	1.52187e+07	4.59497e+06	4.99623e+06	2.29175e+07	5.14073e+06	8.88303e+06	2.38445e+06	1.05619e+07	1.34518e+07	1.3563e+07	3.58503e+06	4.58241e+06	2.54523e+06
MEDN0202	T3_negative	α-Ketoglutaric Acid (α-KG)	Organic acid and Its derivatives	Organic acid and Its derivatives	C5H6O5	126.997	146.022	0.7912	[M-H2O-H]-	7.97106	1b	0.7758	rp	328-50-7	51	HMDB0000208	5218	C00026	2.09277e+07	2.17277e+07	1.96177e+07	2.21284e+07	2.41739e+07	2.18439e+07	2.61516e+07	2.57668e+07	18781882	2.41577e+07	27779608	2.3614e+07	3.79133e+07	3.50299e+07	3.63872e+07	3.51257e+07	3.6421e+07	3.62655e+07	2.10833e+07	2.07437e+07	2.37974e+07	2.1027e+07	1.89429e+07	1.98912e+07	0	0	0	0	0	0	0
MW0156581	T3_negative	Inositol	Alcohol and amines	Alcohols	C6H12O6	180.058	180.063	0.8161	[M-]-	4.59476	1b	0.7754	rp	87-89-8 | 643-12-9 | 488-59-5 | 6917-35-7 | 488-58-4 | 551-72-4 | 41546-34-3 | 643-10-7 | 488-55-1 | 488-54-0 | 576-63-6 | 38876-99-2	892	HMDB0000211	144	C00137 | C06151 | C06152 | C06153 | C19891	0	0	0	0	0	0	0	0	0	0	0	0	0	0	0	0	0	0	0	0	0	0	0	0	0	0	0	0	0	0	0
MW0053869	T3_negative	Heptanoic acid	FA	FFA	C7H14O2	189.112	130.099	4.7451	[M+CH3COO]-	1.88008	1b	0.7736	rp	111-14-8	8094	HMDB0000666	5636	C17714	0	0	0	0	0	0	0	0	0	0	0	0	0	0	0	0	0	0	0	0	0	0	0	0	0	0	0	0	0	0	0
MW0109723	T3_negative	s-Hexylglutathione	Amino acid and Its metabolites	Small Peptide	C16H29N3O6S	426.145	391.178	2.8181	[M+Cl]-	4.4454	1b	0.7719	rp	24425-56-7	97536	-	24067	C02886	0	0	0	0	0	0	0	0	0	0	0	0	0	0	0	0	0	0	0	0	0	0	0	0	0	0	0	0	0	0	0
MEDN1863	T3_negative	Carbocyclic thromboxane A2	Hormones and hormone related compounds	Hormones and hormone related compounds	C22H36O3	347.262	348.266	7.2771	[M-H]-	3.76409	1b	0.7709	rp	74034-56-3	5311387	-	45632	-	0	0	0	0	0	0	0	0	0	0	0	0	0	0	0	0	0	0	0	0	0	0	0	0	0	0	0	0	0	0	0
MW0054387	T3_negative	Lipoxin B4	FA	Oxidized lipids	C20H32O5	351.217	352.225	5.9287	[M-H]-	0.239293	1b	0.7688	rp	98049-69-5	5280915	HMDB0005082	-	C06315	0	0	0	0	0	0	0	0	0	0	0	0	0	0	0	0	0	0	0	0	0	0	0	0	0	0	0	0	0	0	0
MW0169676	T3_negative	Pinolenic acid	FA	Others	C18H30O2	277.216	278.225	8.9335	[M-H]-	0.785069	1b	0.7678	rp	16833-54-8	5312495	-	35008	-	5.33192e+06	3.6278e+06	2.78585e+06	2.16006e+06	4.77591e+06	3.52007e+06	1.61173e+06	943290	4.51066e+06	1.74934e+06	3.2639e+06	1.24018e+06	5.08954e+06	5.8075e+06	4.35332e+06	5.26176e+06	4.38219e+06	4.57912e+06	4.15596e+06	3.94872e+06	3.58597e+06	4.14759e+06	3.98858e+06	4.30026e+06	3.7269e+06	480382	1.07967e+06	688056	1.92714e+06	1.7814e+06	942366
MEDN1466	T3_negative	11-keto-TXB2	FA	Oxidized lipids	C20H32O6	367.212	368.22	5.5467	[M-H]-	0.691845	1b	0.7824	rp	67910-12-7	5280891	-	-	-	0	0	0	0	0	0	0	0	0	0	0	0	0	0	0	0	0	0	0	0	0	0	0	0	0	0	0	0	0	0	0
MW0120553	T3_negative	4-Hydroxymethylpyrazole	Heterocyclic compounds	Heterocyclic compounds	C4H6N2O	157.061	98.048	2.3411	[M+CH3COO]-	2.40192	1b	0.733	rp	25222-43-9	3015210	HMDB0060768	-	-	0	0	0	0	0	0	0	0	0	0	0	0	0	0	0	0	0	0	0	0	0	0	0	0	9.53843e+06	5.72532e+06	6.42481e+07	6.80465e+06	6.68503e+06	1.15244e+07	1.02303e+07
MADN0523	T3_positive	1-Methyl-3-nitro-1-nitrosoguanidine	Others	Others	C2H5N5O3	147.031	147.039	9.109	[M+]+	21.7149	1b	0.536	rp	70-25-7	135436526	-	-	-	0	0	0	0	0	0	0	0	0	0	0	0	0	0	0	0	0	0	0	0	0	0	0	0	2.55746e+08	2.5188e+08	2.49955e+08	2.46698e+08	1.64569e+08	2.51514e+08	2.48837e+08
MW0119641	T3_positive	3-Indoleacrylic acid	Organic acid and Its derivatives	Organic acid and Its derivatives	C11H9NO2	170.065	187.063	5.1322	[M+H-H2O]+	10.1448	1b	0.7601	rp	29953-71-7	5375048	HMDB0000734	-	-	0	0	0	0	0	0	0	0	0	0	0	0	0	0	0	0	0	0	0	0	0	0	0	0	2.77451e+06	5.1469e+06	3.02547e+06	2.78388e+06	3.12418e+06	2.2547e+06	3186289
MW0108629	T3_positive	N-Acetylhistidine	Amino acid and Its metabolites	Amino acid derivatives	C8H11N3O3	198.097	197.08	3.0067	[M+H]+	23.8882	1b	0.7325	rp	-	75619	HMDB0032055	-	C02997	2.34652e+08	2.5567e+08	3.25193e+08	2.38812e+08	3.46149e+08	3.23629e+08	3.31557e+08	2.71779e+08	2.60382e+08	2.37396e+08	3.32221e+08	2.91241e+08	3.36533e+08	2.68344e+08	2.63603e+08	2.52374e+08	2.6162e+08	2.63893e+08	2.88281e+08	2.64017e+08	2.4043e+08	2.54074e+08	2.67633e+08	2.40332e+08	8.24885e+08	8.58692e+08	9.38675e+08	8.56228e+08	8.74318e+08	8.90899e+08	8.63047e+08
MEDP0060	T3_positive	Methionine sulfoxide	Amino acid and Its metabolites	Amino acid derivatives	C5H11NO3S	165.033	165.046	1.086	[M+]+	10.7183	1b	0.7318	rp	-	847	HMDB0250776	-	-	2.17347e+07	7.5583e+07	7.95612e+07	8.06385e+07	1.5703e+08	4.81646e+07	1.71209e+08	1.43311e+08	3.47876e+07	1.22745e+08	1.00352e+08	1.16352e+08	1.09812e+07	1.6232e+07	2.20428e+07	9.16508e+06	2.01236e+07	14217935	8.78784e+06	2.359e+07	8.26196e+06	7.42419e+06	8.15994e+06	1.6361e+07	4.08616e+07	3.40602e+07	5.79974e+07	5.56755e+07	2.10513e+08	6.55992e+07	4.20453e+07
MW0122532	T3_positive	7-Nitroindazole	Heterocyclic compounds	Heterocyclic compounds	C7H5N3O2	186.033	163.038	9.2718	[M+Na]+	15.019	1b	0.7282	rp	-	1893	HMDB0247275	-	-	5.59944e+06	4.97135e+06	8.77583e+06	4.44348e+06	5.12963e+06	7.11361e+06	6.36816e+06	5.85144e+06	3.90489e+06	5.47369e+06	1.52136e+07	5.48953e+06	6.29687e+06	6.08456e+06	2.06596e+06	6.39369e+06	3.01053e+06	3.83594e+06	1.46664e+07	4.70377e+06	6.72405e+06	4.35679e+06	4.41067e+06	1.80639e+06	3.22409e+06	3.18874e+07	9.03353e+06	1.08888e+07	9.41678e+06	8.76354e+06	1.08618e+07
MW0150781	T3_positive	Palmitic acid	FA	FFA	C16H32O2	274.273	256.24	6.1045	[M+NH4]+	2.97962	1b	0.7142	rp	-	985	HMDB0000220	187	C00249	697375	514774	471320	308353	410471	81275.7	471241	138971	427555	422687	793780	452896	211588	429044	73149.2	166668	377657	105830	285664	240695	128108	232181	210573	506254	0	0	0	0	0	0	0
MW0107212	T3_positive	Guanidine	Alcohol and amines	Polyamines	CH5N3	98.0137	59.0483	9.8809	[M+K]+	5.375	1b	0.7141	rp	-	3520	HMDB0001842	6342	C17349	0	0	0	0	0	0	0	0	0	0	0	0	0	0	0	0	0	0	0	0	0	0	0	0	0	0	0	0	0	0	0
MW0156992	T3_positive	Serylarginine	Amino acid and Its metabolites	Small Peptide	C9H19N5O4	261.143	261.144	2.1459	[M+]+	0.559522	1b	0.7108	rp	-	9856515	HMDB0029033	-	-	0	0	0	0	0	0	0	0	0	0	0	0	0	0	0	0	0	0	0	0	0	0	0	0	0	0	0	0	0	0	0
MW0009421	T3_positive	Phenylethylmalonamide	Benzene and substituted derivatives	Benzene and substituted derivatives	C11H14N2O2	207.112	206.106	1.9468	[M+H]+	3.36747	1b	0.7072	rp	-	23611	HMDB0245113	-	C07499	0	0	0	0	0	0	0	0	0	0	0	0	0	0	0	0	0	0	0	0	0	0	0	0	0	0	0	0	0	0	0
MW0000472	T3_positive	Tropine	Benzene and substituted derivatives	Benzene and substituted derivatives	C8H15NO	142.122	141.115	3.4621	[M+H]+	1.44607	1b	0.7067	rp	-	8424	HMDB0259297	-	C02066	914981	1.57251e+06	1.58928e+06	2.08389e+06	1.12477e+06	629756	881530	1.2183e+06	1.22235e+06	286371	2.35412e+06	635865	348030	563727	468714	391227	469811	429565	432144	278413	335431	368418	367335	822912	0	0	0	0	0	0	0
MW0110082	T3_positive	Trp-Thr	Amino acid and Its metabolites	Small Peptide	C15H19N3O4	305.155	305.138	2.1959	[M+]+	8.43013	1b	0.7019	rp	-	17773480	HMDB0029093	23712	-	0	0	0	0	0	0	0	0	0	0	0	0	0	0	0	0	0	0	0	0	0	0	0	0	0	0	0	0	0	0	0
MEDP1740	T3_positive	Acrylamide	Alcohol and amines	Amines	C3H5NO	181.027	71.0371	2.1067	[2M+K]+	25.05	1b	0.6902	rp	-	6579	HMDB0004296	-	C01659	1.78554e+08	1.38195e+08	1.97537e+08	1.37712e+08	1.44653e+08	1.77904e+08	1.36781e+08	1.41279e+08	1.91307e+08	1.84261e+08	6.66772e+08	1.39435e+08	1.77019e+08	3.21967e+08	1.9706e+08	3.55245e+08	6.99143e+08	1.5981e+08	1.41808e+08	1.73397e+08	1.38057e+08	2.20104e+08	6.57486e+08	1.60378e+08	1.82286e+08	1.67581e+08	2.57815e+08	1.17452e+08	2.32223e+08	2.29138e+08	2.17438e+08
MW0105496	T3_positive	Alanylarginine	Amino acid and Its metabolites	Small Peptide	C9H19N5O3	210.112	245.149	2.0958	[M+H-2H2O]+	18.1296	1b	0.6847	rp	-	9964828	HMDB0028681	-	-	4.19228e+08	3.83334e+08	3.82459e+08	3.95777e+08	4.56413e+08	3.76431e+08	3.87443e+08	4.73191e+08	3.64943e+08	3.84127e+08	3.95958e+08	3.71874e+08	3.93806e+08	3.91539e+08	411371044	4.82162e+08	4.23133e+08	4.1609e+08	3.94845e+08	3.98847e+08	3.99502e+08	4.20052e+08	4.19767e+08	4.06141e+08	1.28519e+09	9.68923e+08	1.09995e+09	1.31219e+09	1.15682e+09	1.35705e+09	1.35624e+09
MW0159907	T3_positive	4-aminobenzoate	Benzene and substituted derivatives	Benzene and substituted derivatives	C7H6NO2-	137.045	136.04	1.4237	[M+]+	4.58905	1b	0.6778	rp	-	4876	HMDB0304171	-	-	0	0	0	0	0	0	0	0	0	0	0	0	0	0	0	0	0	0	0	0	0	0	0	0	3.90396e+07	1.19599e+08	1.2185e+08	9.77854e+07	7.03031e+07	6.57594e+07	1.68689e+08
MW0111256	T3_positive	Phosphocholine	Organic acid and Its derivatives	Phosphoric acids	C5H15NO4P+	183.06	184.074	0.5775	[M+]+	11.8033	1b	0.6764	rp	-	1014	HMDB0001565	6326	C00588	0	0	0	0	0	0	0	0	0	0	0	0	0	0	0	0	0	0	0	0	0	0	0	0	5.5988e+07	2.3253e+07	1.81704e+07	3.02025e+07	2.9147e+07	2.14721e+07	4.83761e+06
MW0108665	T3_positive	N-Acetyl-DL-tryptophan	Amino acid and Its metabolites	Amino acid derivatives	C13H14N2O3	246.105	246.1	0.8032	[M+]+	11.1865	1b	0.6671	rp	-	2002	HMDB0255052	-	-	0	0	0	0	0	0	0	0	0	0	0	0	0	0	0	0	0	0	0	0	0	0	0	0	0	0	0	0	0	0	0
MW0110339	T3_positive	Val-Gln	Amino acid and Its metabolites	Small Peptide	C10H19N3O4	210.125	245.138	3.8945	[M+H-2H2O]+	2.55891	1b	0.641	rp	-	5253209	-	23738	-	3.40727e+06	1.78514e+06	1.89751e+07	3.51725e+06	2.55962e+06	2.70934e+06	2.82363e+06	3.07596e+06	2.29901e+06	2.51104e+06	2.92711e+06	3.97866e+06	1.51907e+06	2.91004e+06	8.25143e+06	4.75566e+06	2.77242e+06	2.44252e+06	2.45085e+06	2.11926e+06	2.27421e+06	2.77832e+06	2.89227e+06	2.78901e+06	0	0	0	0	0	0	0
MADP0515	T3_positive	6-Aminonicotinamide	Nucleotide and Its metabolites	Nucleotide and Its metabolites	C6H7N3O	137.06	137.059	9.9183	[M+]+	22.714	1b	0.6272	rp	-	9500	HMDB0247034	-	-	0	0	0	0	0	0	0	0	0	0	0	0	0	0	0	0	0	0	0	0	0	0	0	0	0	0	0	0	0	0	0
MEDN1810	T3_positive	Tyrphostin 23	Benzene and substituted derivatives	Phenolics	C10H6N2O2	186.033	186.043	0.0413	[M+]+	22.4505	1b	0.6203	rp	-	2052	HMDB0259354	-	-	8.13925e+06	8.26426e+06	9.61066e+06	8.97616e+06	1.57129e+07	8.17313e+06	1.50562e+07	1.04109e+07	6.14737e+07	9.08503e+06	1.49589e+07	9.90257e+06	8.65449e+06	1.40489e+07	2.05638e+07	1.47972e+07	9.30841e+06	1.05941e+07	8.53476e+06	5.57766e+07	7.31048e+06	9.07873e+06	1.17722e+07	9.36746e+06	3.64352e+07	1.32925e+08	4.0006e+07	6.39646e+07	5.60266e+07	1.21107e+08	4.77488e+07
MEDTN02450	T3_positive	N-(Cyclopropylmethyl)-7-[3,5-dihydroxy-2-(3-hydroxy-5-phenylpent-1-EN-1-YL)cyclopentyl]hept-5-enamide	Hormones and hormone related compounds	Hormones and hormone related compounds	C27H39NO4	424.282	441.288	6.9563	[M+H-H2O]+	9.07807	1b	0.6062	rp	-	53393950	-	64708	-	0	0	0	0	0	0	0	0	0	0	0	0	0	0	0	0	0	0	0	0	0	0	0	0	1.12987e+08	1.11994e+08	1.8339e+08	2.09868e+08	1.30088e+08	1.22059e+08	1.40818e+08
MEDN0709	T3_positive	Carbazole	Heterocyclic compounds	Heterocyclic compounds	C12H9N	132.076	167.073	7.2933	[M+H-2H2O]+	13.9656	1b	0.6038	rp	-	6854	HMDB0249614	-	C08060	18298.4	18298.5	18298.5	18284.4	18298.5	18298.4	18298.5	18298.5	18298.5	18298.5	18298.6	18298.5	414882	505738	1.29172e+06	558895	898223	450413	228776	91492.5	18298.5	18298.5	18298.5	18298.5	0	0	0	0	0	0	0
MEDL02411	T3_positive	5-hydroxy-L-tryptophan	Amino acid and Its metabolites	Amino acid derivatives	C11H12N2O3	185.074	220.085	2.9446	[M+H-2H2O]+	6.03049	1b	0.6008	rp	-	439280	HMDB0000472	-	C00643	0	0	0	0	0	0	0	0	0	0	0	0	0	0	0	0	0	0	0	0	0	0	0	0	0	0	0	0	0	0	0
MW0109000	T3_positive	O-Phospho-L-tyrosine	Organic acid and Its derivatives	Phosphoric acids	C9H12NO6P	300.009	261.04	2.7551	[M+K]+	14.95	1b	0.5938	rp	-	30819	HMDB0006049	-	C06501	0	0	0	0	0	0	0	0	0	0	0	0	0	0	0	0	0	0	0	0	0	0	0	0	1.52541e+07	1.46555e+07	1.93749e+07	2.43405e+07	2.22133e+07	9.6573e+06	7.08607e+06
MW0155569	T3_positive	2-Phenylethynesulfonamide	Benzene and substituted derivatives	Benzene and substituted derivatives	C8H7NO2S	181.027	181.02	3.5369	[M+]+	21.0847	1b	0.5931	rp	-	327653	HMDB0256545	-	-	5.99052e+07	7.5403e+07	7.37701e+07	4.734e+07	4.58468e+07	6.92711e+07	2.04132e+08	4.69745e+07	8.0961e+07	4.93911e+07	5.35229e+07	6.80736e+07	7.53081e+07	3.15689e+07	8.15516e+07	1.18797e+08	5.93344e+07	1.05201e+08	5.20458e+07	4.89177e+07	4.24603e+07	9.01311e+07	9.56062e+07	8.29061e+07	3.06672e+08	7.95752e+08	8.7479e+08	3.44144e+08	2.74229e+08	3.24341e+08	3.2738e+08
MW0002641	T3_positive	L-Phenylalaninol	Benzene and substituted derivatives	Benzene and substituted derivatives	C9H13NO	151.096	151.1	2.5195	[M+]+	7.13687	1b	0.7342	rp	-	76652	HMDB0253909	-	-	0	0	0	0	0	0	0	0	0	0	0	0	0	0	0	0	0	0	0	0	0	0	0	0	0	0	0	0	0	0	0
MW0126295	T3_positive	Pyrazin-2-carboxylic acid	Organic acid and Its derivatives	Organic acid and Its derivatives	C5H4N2O2	124.024	124.027	0.6023	[M+]+	7.32003	1b	0.7358	rp	-	1047	HMDB0059734	-	C19915	0	0	0	0	0	0	0	0	0	0	0	0	0	0	0	0	0	0	0	0	0	0	0	0	8.01315e+06	1.72303e+07	9.74255e+06	1.19649e+07	1.31587e+07	1.98334e+07	1.6757e+07
MEDP0535	T3_positive	TRIETHYL PHOSPHATE	Organic acid and Its derivatives	Phosphoric acids	C6H15O4P	205.063	182.071	1.6859	[M+Na]+	8.41326	1b	0.7383	rp	-	6535	HMDB0259191	-	-	0	0	0	0	0	0	0	0	0	0	0	0	0	0	0	0	0	0	0	0	0	0	0	0	0	0	0	0	0	0	0
MW0137276	T3_positive	4-Hydroxytamoxifen	Heterocyclic compounds	Heterocyclic compounds	C26H29NO2	388.224	387.22	5.2149	[M+H]+	4.42165	1b	0.7476	rp	-	449459	HMDB0060530	-	C05011	0	0	0	0	0	0	0	0	0	0	0	0	0	0	0	0	0	0	0	0	0	0	0	0	1.14034e+07	1.29865e+07	574297	4.81909e+06	1.32836e+07	5.85538e+06	6.47905e+06
MW0151663	T3_positive	Ile-Ala	Amino acid and Its metabolites	Small Peptide	C9H18N2O3	203.138	202.132	1.3866	[M+H]+	1.19484	1b	0.8577	rp	24787-73-3	7009577	-	64994	-	0	0	0	0	0	0	0	0	0	0	0	0	0	0	0	0	0	0	0	0	0	0	0	0	0	0	0	0	0	0	0
MW0107335	T3_positive	Histidylalanine	Amino acid and Its metabolites	Small Peptide	C9H14N4O3	226.104	226.107	0.9148	[M+]+	5.37127	1b	0.7916	rp	16874-75-2	101180	HMDB0028878	-	-	0	0	0	0	0	0	0	0	0	0	0	0	0	0	0	0	0	0	0	0	0	0	0	0	0	0	0	0	0	0	0
MW0105468	T3_positive	Ala-ile	Amino acid and Its metabolites	Small Peptide	C9H18N2O3	203.138	202.132	1.9839	[M+H]+	1.84334	1b	0.7651	rp	29727-65-9	7408079	-	23844	-	0	0	0	0	0	0	0	0	0	0	0	0	0	0	0	0	0	0	0	0	0	0	0	0	0	0	0	0	0	0	0
MW0110113	T3_positive	Tryptophylglycine	Amino acid and Its metabolites	Small Peptide	C13H15N3O3	406.096	261.111	2.1706	[M+Na]+	14.8588	1b	0.747	rp	7360-09-0	97054	HMDB0029083	65065	-	0	0	0	0	0	0	0	0	0	0	0	0	0	0	0	0	0	0	0	0	0	0	0	0	0	0	0	0	0	0	0
MW0015339	T3_positive	9S,11R-dihydroxy-15-oxo-5Z-prostaenoic acid-cyclo[8S,12R]	Hormones and hormone related compounds	Hormones and hormone related compounds	C20H34O5	319.226	354.241	5.8409	[M+H-2H2O]+	2.1823	1b	0.652	rp	191919-02-5	5283214	HMDB0006562	-	-	0	0	0	0	0	0	0	0	0	0	0	0	0	0	0	0	0	0	0	0	0	0	0	0	0	0	0	0	0	0	0
MW0115536	T3_positive	Glucose	Carbohydrates and Its metabolites	Sugars	C6H12O6	244.078	180.063	0.8776	[M+CH3CN+Na]+	2.975	1b	0.86	rp	-	5793	HMDB0304632	-	C00031	5.22254e+07	5.23195e+07	5.04908e+07	5.5774e+07	4.15392e+07	5.70017e+07	1.2226e+08	1.22282e+08	1.24117e+08	1.5066e+08	1.11251e+08	1.20937e+08	7.02165e+07	6.76077e+07	6.9298e+07	7.04079e+07	6.70463e+07	6.98666e+07	1.61239e+08	1.6537e+08	1.63141e+08	1.69065e+08	1.65499e+08	1.67055e+08	4.13052e+07	4.36132e+07	4.74728e+07	4.37311e+07	4.49274e+07	4.5343e+07	5.14536e+07
MEDN1306	T3_positive	Ureidosuccinic acid	Amino acid and Its metabolites	Amino acid derivatives	C5H8N2O5	221.018	176.043	0.7032	[M-H+2Na]+	7.2	1b	0.8025	rp	-	93072	HMDB0000828	5791	C00438	8.24857e+06	9.82506e+06	9.30945e+06	1.18835e+07	1.91893e+07	1.14888e+07	9.94335e+06	1.09621e+07	7.95049e+06	9.21772e+06	8.32468e+06	7.46874e+06	1.77776e+07	2.10028e+07	1.86917e+07	1.79161e+07	1.87431e+07	1.89153e+07	1.59919e+07	1.3756e+07	1.50606e+07	1.45498e+07	1.51738e+07	1.53439e+07	0	0	0	0	0	0	0
MW0108001	T3_positive	Lys-Gly	Amino acid and Its metabolites	Small Peptide	C8H17N3O3	312.116	203.127	0.7909	[M+H]+	6.94465	1b	0.7927	rp	-	7022320	HMDB0028951	23747	-	0	0	0	0	0	0	0	0	0	0	0	0	0	0	0	0	0	0	0	0	0	0	0	0	0	0	0	0	0	0	0
MEDN1854	T3_positive	9,10-Dihydroxystearic acid	FA	FFA	C18H36O4	334.294	316.261	5.1589	[M+NH4]+	3.09821	1b	0.5912	rp	-	89377	HMDB0302281	-	C19622	1.41525e+06	1.5409e+06	1.74056e+06	1.36688e+06	1.33454e+06	8834.81	1.14609e+06	792093	895410	1.29875e+06	1.45341e+06	1.14117e+06	4.60583e+07	4.66898e+07	4.98856e+07	4.78696e+07	5.32176e+07	4.86999e+07	965697	736626	796350	761968	738789	379500	0	0	0	0	0	0	0
MW0058014	T3_positive	LPE(14:0/0:0)	GP	PE	C19H40NO7P	426.259	425.254	6.5681	[M+H]+	3.86587	1b	0.7922	rp	-	9547070	HMDB0011500	-	C00350	0	0	0	0	0	0	0	0	0	0	0	0	0	0	0	0	0	0	0	0	0	0	0	0	2.91588e+07	3.43751e+07	1.09699e+06	3.52096e+07	3.16382e+07	2.66749e+07	2.08417e+07
MWS-04-329g_p	T3_positive	Zebularine	Nucleotide and Its metabolites	Nucleotide and Its metabolites	C9H12N2O5	246.105	228.075	1.1757	[M+NH4]+	10.2685	1b	0.7845	rp	-	100016	-	96475	-	0	0	0	0	0	0	0	0	0	0	0	0	0	0	0	0	0	0	0	0	0	0	0	0	7.20591e+07	1.02393e+08	6.50327e+07	6.96006e+07	8.39932e+07	1.19828e+08	5.17347e+07
MW0110063	T3_positive	Trp-His	Amino acid and Its metabolites	Small Peptide	C17H19N5O3	306.135	341.149	3.2248	[M+H-2H2O]+	0.375708	1b	0.774	rp	-	10154381	-	23887	-	224528	313015	101955	124450	410987	168375	326638	169815	101675	36717.7	226673	52690.8	229537	88712.9	218761	181765	168998	213136	456446	185070	439930	460233	196314	188693	450011	301497	162520	195400	270413	283877	237980
MW0111237	T3_positive	Octylamine	Alcohol and amines	Amines	C8H19N	130.159	129.152	2.8506	[M+H]+	1.22988	1b	0.7738	rp	-	8143	HMDB0255916	-	C01740	0	0	0	0	0	0	0	0	0	0	0	0	0	0	0	0	0	0	0	0	0	0	0	0	1.83927e+08	1.28071e+08	1.83289e+08	1.67004e+08	6.8918e+07	1.34491e+08	8.07149e+07
MW0195169	T3_positive	Glutathione Reducedform	Amino acid and Its metabolites	Small Peptide	C10H17N3O6S	308.095	307.084	2.3747	[M+H]+	4.36133	1b	0.7737	rp	-	-	-	-	C00051	0	0	0	0	0	0	0	0	0	0	0	0	0	0	0	0	0	0	0	0	0	0	0	0	1.04888e+08	1.06646e+08	4.09926e+07	4.09362e+07	1.23037e+08	9.38842e+07	5.90049e+07
MW0120974	T3_positive	5,6-Dihydroxyindole-2-carboxylic acid	Organic acid and Its derivatives	Organic acid and Its derivatives	C9H7NO4	176.037	193.037	1.536	[M+H-H2O]+	6.84932	1b	0.7555	rp	-	119405	HMDB0001253	6110	C04185	0	0	0	0	0	0	0	0	0	0	0	0	0	0	0	0	0	0	0	0	0	0	0	0	0	0	0	0	0	0	0
MW0158296	T3_positive	Trp-Asn	Amino acid and Its metabolites	Small Peptide	C15H18N4O4	319.135	318.133	0.89	[M+H]+	3.70134	1b	0.7551	rp	-	7020170	HMDB0029078	23668	-	0	0	0	0	0	0	0	0	0	0	0	0	0	0	0	0	0	0	0	0	0	0	0	0	0	0	0	0	0	0	0
MW0168683	T3_positive	Aconitic acid	Organic acid and Its derivatives	Organic acid and Its derivatives	C6H6O6	197	174.016	1.1201	[M+Na]+	14.2084	1b	0.7536	rp	-	309	HMDB0247961	-	-	0	0	0	0	0	0	0	0	0	0	0	0	0	0	0	0	0	0	0	0	0	0	0	0	5.89011e+08	3.95201e+06	6.61336e+08	6.34909e+08	5.08141e+08	4.80611e+08	2.62255e+08
MW0106328	T3_positive	Cys-Phe	Amino acid and Its metabolites	Small Peptide	C12H16N2O3S	268.086	268.088	1.1633	[M+]+	3.86304	1b	0.7504	rp	-	18218198	HMDB0028782	23839	-	1.11002e+07	1.24753e+07	1.27909e+07	1.1809e+07	916195	1.06906e+07	1.38333e+07	1.31094e+07	1.20525e+07	1.42654e+07	1.74201e+07	1.50393e+07	9.17571e+06	9.80269e+06	8.50239e+06	9.67896e+06	9.88619e+06	9.3889e+06	8.44326e+06	8.29712e+06	7.30366e+06	9.01764e+06	9.00397e+06	8.83858e+06	2.73083e+06	5.3287e+07	5.52875e+07	3.68855e+07	9.45805e+07	6.29684e+07	5.39661e+07
MW0110280	T3_positive	Tyr-Cys	Amino acid and Its metabolites	Small Peptide	C12H16N2O4S	249.064	284.083	1.5895	[M+H-2H2O]+	14.7495	1b	0.7485	rp	-	18642383	HMDB0029102	24025	-	0	0	0	0	0	0	0	0	0	0	0	0	0	0	0	0	0	0	0	0	0	0	0	0	0	0	0	0	0	0	0
MW0114355	T3_negative	Ribonolactone	Carbohydrates and Its metabolites	Sugar acids	C5H8O5	207.043	148.037	4.0047	[M+CH3COO]-	20.2307	1b	0.5526	rp	-	111064	HMDB0001900	6380	C02674	7.11053e+06	6.77258e+06	5.38602e+06	5.75201e+06	4.03124e+06	6.11784e+06	3.05565e+06	3.22638e+06	4.13517e+06	2.90873e+06	4.69884e+06	4.35267e+06	5.60613e+06	4.75211e+06	4.116e+06	5.47309e+06	4.42875e+06	4.17945e+06	3.18854e+06	4.7494e+06	4.08901e+06	3.74446e+06	4.88481e+06	3.93902e+06	0	0	0	0	0	0	0
MW0015407	T3_positive	(9S,10S,12Z)-9,10-Dihydroxy-12-octadecenoic acid	FA	Oxidized lipids	C18H34O4	297.241	314.246	6.6717	[M+H-H2O]+	2.94954	1b	0.7866	rp	-	25320858	HMDB0004704	-	-	0	0	0	0	0	0	0	0	0	0	0	0	0	0	0	0	0	0	0	0	0	0	0	0	0	0	0	0	0	0	0
MEDP0685	T3_positive	Methylcysteine	Amino acid and Its metabolites	Amino acid derivatives	C4H9NO2S	136.05	135.035	1.0787	[M+H]+	18.7917	1b	0.6323	rp	1187-84-4	225710	HMDB0002108	6490	-	0	0	0	0	0	0	0	0	0	0	0	0	0	0	0	0	0	0	0	0	0	0	0	0	2.50009e+07	2.25697e+07	3.07199e+07	4.14225e+07	3.60221e+07	4.2828e+07	4.00714e+07
MW0126152	T3_positive	Piperazine	Heterocyclic compounds	Heterocyclic compounds	C4H10N2	87.0919	86.0844	0.0496	[M+H]+	0.280334	1b	0.6376	rp	110-85-0	4837	HMDB0014730	-	C07973	4.42353e+07	4.17387e+07	4.21592e+07	4.64789e+07	3.8869e+07	4.33876e+07	4.54596e+07	4.72658e+07	4.6767e+07	4.5651e+07	4.75998e+07	4.62778e+07	6.45218e+07	6.07149e+07	6.43755e+07	6.70859e+07	6.34689e+07	6.44214e+07	7.87078e+07	8.2931e+07	7.83601e+07	7.84965e+07	7.26046e+07	7.6947e+07	1.5135e+07	1.01588e+07	1.24932e+07	8.99057e+06	1.12852e+07	1.19973e+07	6.21679e+06
MW0054697	T3_positive	Medicagenic acid	Terpenoids	Triterpene	C30H46O6	503.332	502.329	8.0995	[M+H]+	6.05638	1b	0.6473	rp	599-07-5	65048	-	-	-	1.8049e+07	1.90456e+07	1.80822e+07	1.82468e+07	2.14246e+07	1.59735e+07	2.45521e+07	1.80797e+07	1.6175e+07	2.33142e+07	1.76295e+07	1.45583e+07	1.97876e+07	1.39465e+07	2.7619e+07	2.47067e+07	1.27153e+07	1.93996e+07	1.59825e+07	1.58637e+07	7.13969e+06	8.81494e+06	375806	8.11022e+06	93342.9	60682.5	67043.2	80548.1	72270	122692	95089.9
MEDP0815	T3_positive	N-Ethylacetamide	Alcohol and amines	Amines	C4H9NO	88.0759	87.0684	1.104	[M+H]+	0.463582	1b	0.7354	rp	625-50-3	12253	HMDB0031215	-	-	7.23497e+06	7.58173e+06	8.39505e+06	1.00703e+07	8.61964e+06	4.62998e+06	6.26684e+06	6204483	5.21735e+06	7.31005e+06	8.70695e+06	5.81347e+06	5.59661e+06	6.34944e+06	6.49169e+06	7.12439e+06	4.64431e+06	4.2671e+06	4.19999e+06	6.48526e+06	6.55027e+06	5.47966e+06	7.88492e+06	5.43041e+06	1.06554e+07	2.3367e+07	7.7375e+06	6.65569e+07	7.39612e+07	2.64868e+07	2.13063e+07
MW0013751	T3_positive	Senecioic acid	Organic acid and Its derivatives	Organic acid and Its derivatives	C5H8O2	139.017	100.052	4.513	[M+K]+	4.06998	1b	0.7253	rp	541-47-9	10931	HMDB0000509	5495	-	4.41503e+07	5.51903e+07	4.03592e+07	1.80856e+08	4.25665e+07	7.54348e+07	3.42695e+07	3.44824e+07	6.55271e+07	6.09215e+07	4.42147e+07	5.05844e+07	9.10769e+07	4.84995e+07	2.64588e+07	3.71777e+07	48094404	3.4285e+07	3.5086e+07	3.70308e+07	4.33518e+07	4.35555e+07	4.73751e+07	4.42937e+07	2.90177e+08	3.11162e+08	7.1117e+08	1.56352e+08	2.3512e+08	4.17722e+08	3.38902e+08
MW0130917	T3_positive	Tyrphostin A46	Alcohol and amines	Amines	C10H8N2O3	187.045	204.054	9.1587	[M+H-H2O]+	12.72	1b	0.7071	rp	122520-85-8 | 118409-59-9	5328768	-	45248	-	4.58555e+07	4.21347e+07	5.26991e+07	1.86367e+08	1.62585e+08	1.44262e+08	1.87945e+08	1.45908e+08	1.80146e+08	1.82261e+08	4.00106e+07	6.16222e+07	1.62803e+08	1.93487e+08	4.45225e+07	1.93984e+08	1.90373e+08	1.69222e+08	4.83418e+07	1.95544e+08	1.84941e+08	5.04516e+07	4.12715e+07	1.84552e+08	7.10772e+08	1.30653e+08	9.83524e+07	3.6057e+08	1.34116e+08	1.36484e+08	7.0576e+08
MW0107162	T3_positive	Glycylglycine	Amino acid and Its metabolites	Small Peptide	C4H8N2O3	115.05	132.054	0.4652	[M+H-H2O]+	0.493944	1b	0.7117	rp	556-50-3	11163	HMDB0011733	-	C02037	1.24135e+07	1.22487e+07	1.07154e+07	1.22499e+07	1.63229e+07	1.86228e+07	8.18497e+06	1.60588e+07	2.7024e+07	1.19762e+07	1.56506e+07	9.64599e+06	1.1226e+07	1.15743e+07	1.54256e+07	1.23983e+07	1.71133e+07	1.63291e+07	1.37936e+07	1.14764e+07	1.61718e+07	1.28755e+07	1.54473e+07	1.18258e+07	1.63093e+07	2.83619e+07	2.44406e+07	1.10992e+07	1.31106e+07	1.69968e+07	1.8541e+07
MEDL01891	T3_positive	3-Hydroxycinnamic acid	Organic acid and Its derivatives	Organic acid and Its derivatives	C9H8O3	165.051	164.047	3.3472	[M+H]+	10.7196	1b	0.7442	rp	14755-02-3	637541	HMDB0001713	305	C12621	3.7881e+06	1.74841e+07	1.58483e+07	1.49056e+07	1.34713e+07	1.75773e+07	1.64116e+07	7.73946e+06	9.70664e+06	2.17345e+07	1.26051e+07	1.94372e+07	1.24544e+07	1.02439e+07	1.24793e+07	1.80765e+07	1.1553e+07	1.42366e+07	1.43881e+07	1.37137e+07	1.14851e+07	2.60767e+07	2.62978e+07	2.16926e+07	6.62701e+06	1.10737e+07	5.58965e+06	1.10991e+07	6.77693e+07	9.48112e+06	1.27094e+07
MW0063582	T3_positive	sn-Glycerol 3-phosphate	GP	GP	C3H9O6P	195.003	172.014	0.7293	[M+Na]+	4.46679	1b	0.7456	rp	17989-41-2	439162	HMDB0000126	5161	C00093	6.92487e+06	4.88976e+06	5.18337e+06	1.08415e+07	6.59292e+06	7.17015e+06	6.72448e+06	1.0972e+07	6.09002e+06	7.18597e+06	1.12435e+07	7.35359e+06	6.00754e+06	6.28127e+06	6.17129e+06	6.56581e+06	5.95362e+06	5.81202e+06	6.67425e+06	6.03904e+06	5.47837e+06	6.19912e+06	1.08025e+07	6.42276e+06	7.8453e+06	5.07242e+06	5.22402e+06	5.96008e+06	5.30519e+06	1.05391e+07	4.70225e+06
MEDL02165	T3_positive	1,4-Dihydro-1-methyl-4-oxo-3-pyridinecarboxamide	Alcohol and amines	Amines	C7H8N2O2	152.056	152.059	1.1666	[M+]+	5.18425	1b	0.7512	rp	769-49-3	440810	HMDB0004194	-	C05843	0	0	0	0	0	0	0	0	0	0	0	0	0	0	0	0	0	0	0	0	0	0	0	0	2.96399e+08	2.70813e+08	3.29136e+08	1.66091e+08	1.99479e+08	1.69196e+08	2.62836e+08
MEDL01840	T3_positive	Vanillylamine	Alkaloids	Alkaloids	C8H11NO2	153.076	153.079	0.8042	[M+]+	3.46008	1b	0.6486	rp	1196-92-5	70966	HMDB0012309	-	C16666	0	0	0	0	0	0	0	0	0	0	0	0	0	0	0	0	0	0	0	0	0	0	0	0	1.63282e+08	7.90149e+07	2.91211e+08	6.78226e+07	6.15336e+07	3.60706e+07	8.01704e+07
MW0122029	T3_positive	6-Bromoindirubin-3'-oxime	Heterocyclic compounds	Heterocyclic compounds	C16H10BrN3O2	354.988	354.996	8.9578	[M+]+	17.7236	1b	0.6503	rp	667463-62-9 | 710323-58-3	448949	-	45461	-	0	0	0	0	0	0	0	0	0	0	0	0	0	0	0	0	0	0	0	0	0	0	0	0	3.18346e+06	3.07895e+06	2.72136e+06	6.23874e+06	1.90151e+06	6.0211e+06	1.6833e+06
MW0124391	T3_positive	Imidazole-4-methanol	Heterocyclic compounds	Heterocyclic compounds	C4H6N2O	99.0552	98.048	0.055	[M+H]+	0.147217	1b	0.6523	rp	822-55-9	1745	-	-	C05562	593469	669136	1.06641e+06	962796	985715	1.04833e+06	940551	682449	563704	297445	647306	541353	3.05185e+06	3.09729e+06	2.41336e+06	3.74784e+06	3.43754e+06	2.88405e+06	1.90314e+06	1.87934e+06	1.83771e+06	1.7567e+06	1.83963e+06	1.36774e+06	2.27817e+06	3.25925e+06	6.44289e+06	3.77177e+06	3.66862e+06	3.36307e+06	3.42564e+06
MW0105140	T3_positive	Ureidopropionic acid	Organic acid and Its derivatives	Organic acid and Its derivatives	C4H8N2O3	115.05	132.054	1.9828	[M+H-H2O]+	0.549591	1b	0.5238	rp	462-88-4	111	HMDB0000026	-	C02642	4.4876e+06	4.2704e+06	7.15179e+06	4.11279e+06	4.83098e+06	5.19237e+06	5.69376e+06	5.19684e+06	7.40848e+06	4.75117e+06	4.22142e+06	3.6028e+06	6.51759e+06	4.50102e+06	5.85275e+06	8.9157e+06	6.4806e+06	4.20923e+06	2.1482e+06	4.28193e+06	1.05089e+07	8.16074e+06	6.6894e+06	1.06012e+07	815167	1.52968e+07	4.0319e+06	4.46907e+06	1.26539e+07	1.21889e+07	9.5879e+06
MEDP2112	T3_positive	2-Phenylbutyramide	Benzene and substituted derivatives	Benzene and substituted derivatives	C10H13NO	202.056	163.1	0.654	[M+K]+	18.9897	1b	0.5883	rp	90-26-6	7011	-	43876	-	0	0	0	0	0	0	0	0	0	0	0	0	0	0	0	0	0	0	0	0	0	0	0	0	3.3796e+06	7.64854e+06	5.11609e+06	4.57094e+06	5.66821e+06	9.2117e+06	7.6627e+06
MW0108905	T3_positive	N-Phenylacetylphenylalanine	Amino acid and Its metabolites	Amino acids	C17H17NO3	322.077	283.121	8.7089	[M+K]+	18.547	1b	0.5269	rp	738-75-0	47579	HMDB0002372	-	-	0	0	0	0	0	0	0	0	0	0	0	0	0	0	0	0	0	0	0	0	0	0	0	0	125800	13889.3	43777.8	4130.7	70617.3	5559.7	147875
MEDL01931	T3_positive	Alternariol	Others	Others	C14H10O5	241.048	258.053	6.0081	[M+H-H2O]+	2.96039	1b	0.5294	rp	641-38-3	5359485	HMDB0030831	-	C16838	0	0	0	0	0	0	0	0	0	0	0	0	0	0	0	0	0	0	0	0	0	0	0	0	2.99741e+07	4.30537e+07	3.07665e+07	3.05126e+07	2.76178e+07	3.76977e+07	3.09656e+07
MW0121600	T3_negative	5-Methoxytryptophol	Amino acid and Its metabolites	Amino acids	C11H13NO2	172.079	191.095	5.5966	[M-H2O-H]-	6.15306	1b	0.7375	rp	712-09-4	12835	HMDB0001896	-	-	3.53101e+07	3.71034e+07	3.47593e+07	3.7197e+07	3.44552e+07	3.43891e+07	2.8049e+07	2.61514e+07	26695970	2.41729e+07	2.76215e+07	2.47098e+07	4.71745e+06	9.03471e+06	9.71709e+06	5.6401e+06	7.50896e+06	7.17107e+06	6.86623e+06	5602473	6354749	5.41356e+06	5.90659e+06	6.64482e+06	0	0	0	0	0	0	0
MW0006873	T3_positive	Dinitolmide	Benzene and substituted derivatives	Benzene and substituted derivatives	C8H7N3O5	225.029	225.039	4.6781	[M+]+	23.8791	1b	0.551	rp	148-01-6	3092	HMDB0032558	-	-	0	0	0	0	0	0	0	0	0	0	0	0	0	0	0	0	0	0	0	0	0	0	0	0	1.71019e+08	2.44122e+07	1.19359e+08	1.76206e+07	1.79422e+07	1.91498e+08	1.47214e+07
MW0005822	T3_positive	6-Hydroxynicotinic acid	Organic acid and Its derivatives	Organic acid and Its derivatives	C6H5NO3	139.017	139.027	3.4614	[M+]+	22.6962	1b	0.5513	rp	5006-66-6	72924	HMDB0002658	-	C01020	5.62954e+07	5.96804e+07	1.07447e+08	3.55114e+07	5.51591e+07	4.78347e+07	8.31209e+07	3.9729e+07	5.16249e+07	1.52926e+08	3.74791e+07	4.35383e+07	4.34703e+07	4.43326e+07	4.49702e+07	5.25634e+07	50675160	4.70797e+07	5.03406e+07	5.71616e+07	4.81415e+07	3.72847e+07	3.92324e+07	7.94512e+07	1.37225e+08	7.22373e+08	1.52697e+08	7.98104e+08	1.48508e+08	4.14692e+08	1.46797e+08
MW0160313	T3_positive	Sulfolithocholic acid	Organic acid and Its derivatives	Organic acid and Its derivatives	C24H40O6S	520.278	456.255	6.5558	[M+CH3CN+Na]+	14.4925	1b	0.5638	rp	34669-57-3	451489	-	-	-	0	0	0	0	0	0	0	0	0	0	0	0	0	0	0	0	0	0	0	0	0	0	0	0	4.32179e+06	1.07691e+06	943818	787634	2.03361e+06	1.37214e+06	1.69731e+06
MW0109260	T3_positive	Phosphonoacetate	Organic acid and Its derivatives	Organic acid and Its derivatives	C2H5O5P	158.012	139.988	9.6261	[M+NH4]+	22.9	1b	0.5698	rp	4408-78-0	546	HMDB0004110	7018	C05682	1.3903e+07	1.0556e+07	7.60168e+07	1.35579e+07	1.01605e+07	1.88114e+07	1.22604e+07	9.00171e+07	7.50368e+06	1.97974e+07	9.26981e+07	1.8856e+07	8.16636e+06	1.35052e+08	8.02007e+06	7.79859e+07	1.27097e+07	1.13378e+07	1.27685e+07	1.10925e+08	9.94557e+06	1.40804e+07	1.15401e+07	9.6919e+06	2.8783e+07	2.66795e+07	2.40577e+07	4.74453e+07	1.33454e+08	1.87021e+07	3.3459e+07
MW0102874	T3_positive	3-Hexenedioic acid	FA	FFA	C6H8O4	162.075	144.042	0.9847	[M+NH4]+	2.04425	1b	0.5751	rp	29311-53-3	5351896	HMDB0000393	5382	-	0	0	0	0	0	0	0	0	0	0	0	0	0	0	0	0	0	0	0	0	0	0	0	0	8.00912e+07	1.86758e+08	2.93262e+08	2.98362e+08	3.18996e+08	2.70148e+08	3.2387e+08
MW0153750	T3_positive	Met-Asp	Amino acid and Its metabolites	Small Peptide	C9H16N2O5S	355.068	264.078	8.3302	[M+H-H2O]+	21.9779	1b	0.6319	rp	14595-65-4	7009610	-	23718	-	4270.23	58543.1	4906.34	2562.15	60330.6	80662.7	83745.1	4318.24	67145.9	98870	56393.4	79658.1	12116.5	24111	165177	85464.1	158223	167556	9217.43	25273.1	144052	197817	248987	224350	8185.53	2028.09	19068.6	8493.42	24988.3	28676.8	2055.98
MW0119709	T3_positive	3-Methylindole	Heterocyclic compounds	Indole and Its derivatives	C9H9N	132.081	131.073	6.624	[M+H]+	11.4559	1b	0.6266	rp	83-34-1	6736	HMDB0000466	5453	C08313	0	0	0	0	0	0	0	0	0	0	0	0	0	0	0	0	0	0	0	0	0	0	0	0	2.26835e+06	2.44691e+06	2.72708e+06	2.37723e+06	582020	2.86471e+06	2.09718e+06
MW0108999	T3_positive	O-Phospho-DL-threonine	Organic acid and Its derivatives	Phosphoric acids	C4H10NO6P	200.022	199.025	0.6664	[M+H]+	24.2946	1b	0.6261	rp	27530-80-9	1016	HMDB0011185	-	-	3.59074e+06	2.67191e+06	3.14311e+06	1.94893e+06	2.35946e+06	2.2793e+06	3.11539e+06	2.63306e+06	2.83454e+06	1.60199e+06	3.24722e+06	1.68199e+06	5.79249e+06	7.64455e+06	1.19096e+07	4.33588e+06	1.20244e+07	1.24287e+07	2.77871e+06	2.96359e+06	3.13172e+06	2.10896e+06	2.14173e+06	2.71738e+06	1.50567e+07	1.31421e+07	1.75706e+07	2.61008e+07	1.99774e+07	1.22901e+07	3.70255e+07
MEDP1138	T3_positive	1-Methylhistamine	Alcohol and amines	Polyamines	C6H11N3	126.102	125.095	9.595	[M+H]+	0.508461	1b	0.7644	rp	501-75-7	3614	HMDB0000898	5854	C05127	0	0	0	0	0	0	0	0	0	0	0	0	0	0	0	0	0	0	0	0	0	0	0	0	2.76413e+06	818378	2.92697e+06	4.14491e+06	2.05921e+06	2.04235e+06	4.53949e+06
MW0107763	T3_positive	Leu-Tyr	Amino acid and Its metabolites	Small Peptide	C15H22N2O4	312.19	294.158	2.2192	[M+NH4]+	4.12172	1b	0.7778	rp	-	273262	HMDB0028941	-	-	0	0	0	0	0	0	0	0	0	0	0	0	0	0	0	0	0	0	0	0	0	0	0	0	0	0	0	0	0	0	0
MW0110121	T3_positive	Trp-Leu	Amino acid and Its metabolites	Small Peptide	C17H23N3O3	300.175	317.174	1.3491	[M+H-H2O]+	7.4258	1b	0.7214	rp	-	6997509	HMDB0029087	-	-	2.88843e+07	4.92837e+07	2.2521e+07	4.5964e+07	5.05276e+08	3.90787e+07	3.99564e+07	2.9661e+07	5.18572e+07	4.24444e+07	4.62912e+07	5.07216e+07	2.55367e+07	3.15628e+07	1.93837e+07	2.49919e+07	2.24698e+07	2.65628e+07	2.48653e+08	2.38971e+08	2.29992e+08	2.14777e+08	2.1778e+08	2.06784e+08	0	0	0	0	0	0	0
MW0148894	T3_positive	Endomorphin 2	Heterocyclic compounds	Heterocyclic compounds	C32H37N5O5	536.27	571.279	4.4616	[M+H-2H2O]+	5.0935	1b	0.7154	rp	-	-	HMDB0005774	-	-	0	0	0	0	0	0	0	0	0	0	0	0	0	0	0	0	0	0	0	0	0	0	0	0	0	0	0	0	0	0	0
MW0145984	T3_positive	Asparaginyl-Lysine	Amino acid and Its metabolites	Small Peptide	C10H20N4O4	262.163	260.149	1.188	[M+H]+	1.91443	1b	0.665	rp	-	21451266	HMDB0028736	-	-	0	0	0	0	0	0	0	0	0	0	0	0	0	0	0	0	0	0	0	0	0	0	0	0	0	0	0	0	0	0	0
MW0157906	T3_positive	(Z)-7-[(2R,3S,4S,6S)-4,6-dihydroxy-2-[(E,3S)-3-hydroxyoct-1-enyl]oxan-3-yl]hept-5-enoic acid	FA	FFA	C20H34O6	415.211	370.236	6.6872	[M-H+2Na]+	9.05573	1b	0.6315	rp	-	5280890	HMDB0003252	-	C05963	0	0	0	0	0	0	0	0	0	0	0	0	0	0	0	0	0	0	0	0	0	0	0	0	0	0	0	0	0	0	0
MW0194187	T3_positive	[(1S,2S,4S,9S,10S,12R,15S)-4-acetyloxy-1,9,12-trihydroxy-15-[(2R,3S)-2-hydroxy-3-[(2-methylpropan-2-yl)oxycarbonylamino]-3-phenylpropanoyl]oxy-10,14,17,17-tetramethyl-11-oxo-6-oxatetracyclo[11.3.1.03,10.04,7]heptadec-13-en-2-yl] benzoate	Benzene and substituted derivatives	Benzene and substituted derivatives	C43H53NO14	825.379	807.347	8.3428	[M+NH4]+	6.75154	1b	0.5828	rp	-	44408087	HMDB0015378	-	-	0	0	0	0	0	0	0	0	0	0	0	0	0	0	0	0	0	0	0	0	0	0	0	0	0	0	0	0	0	0	0
MW0125626	T3_positive	N-Acetyl-L-tryptophanamide	Alcohol and amines	Amines	C13H15N3O2	263.145	245.116	0.8104	[M+NH4]+	12.8084	1b	0.5905	rp	2382-79-8	94230	-	44265	-	0	0	0	0	0	0	0	0	0	0	0	0	0	0	0	0	0	0	0	0	0	0	0	0	5.13804e+07	1.78889e+07	1.52181e+07	1.26342e+07	2.86137e+07	1.74873e+07	2.94482e+07
MW0154795	T3_positive	Oxaceprol	Organic acid and Its derivatives	Organic acid and Its derivatives	C7H11NO4	173.078	173.069	1.6295	[M+]+	23.7065	1b	0.5916	rp	33996-33-7	65784	-	-	-	0	0	0	0	0	0	0	0	0	0	0	0	0	0	0	0	0	0	0	0	0	0	0	0	1.74757e+07	3.47013e+07	4.0871e+07	1.91351e+07	5.11781e+07	4.48358e+07	1.07328e+07
MW0003838	T3_positive	3-Aminosalicylic acid	Organic acid and Its derivatives	Organic acid and Its derivatives	C7H7NO3	153.034	153.043	0.8663	[M+]+	20.6988	1b	0.5923	rp	570-23-0	68443	HMDB0001972	6409	-	0	0	0	0	0	0	0	0	0	0	0	0	0	0	0	0	0	0	0	0	0	0	0	0	9.88933e+07	5.70987e+07	4.11782e+07	5.63404e+07	8.80891e+07	3.99806e+07	1.59754e+07
MW0010102	T3_positive	2-Cyclohexyl-2-hydroxy-2-phenylacetic acid	Benzene and substituted derivatives	Benzene and substituted derivatives	C14H18O3	235.132	234.126	5.5544	[M+H]+	1.34816	1b	0.5987	rp	4335-77-7 | 50896-04-3	97700	-	1688	-	0	0	0	0	0	0	0	0	0	0	0	0	0	0	0	0	0	0	0	0	0	0	0	0	9.67168e+06	1.10068e+07	6.19862e+06	4.91154e+06	3.9363e+06	3.00832e+06	7.38433e+06
MW0106578	T3_positive	Ectoine	Organic acid and Its derivatives	Organic acid and Its derivatives	C6H10N2O2	181.028	142.074	9.1711	[M+K]+	23.575	1b	0.609	rp	96702-03-3	126041	-	43384	C06231	1.06049e+07	7.22145e+06	6.4448e+06	5.69485e+06	5.92051e+06	6.37179e+06	1.38346e+07	5.67856e+06	4.56511e+06	4.69641e+06	1.48634e+07	3.30855e+06	6097115	5.66207e+06	4.64066e+06	5.68591e+06	6.66772e+06	4.78282e+06	4.6572e+06	1.54814e+07	5.05221e+06	3.82755e+06	5.80353e+06	5.84364e+06	1.50255e+09	2.79043e+09	2.43818e+09	1.85867e+09	1.52128e+09	2.96397e+09	2.26683e+09
MADP0481	T3_positive	3-Pyridine aldoxime	Heterocyclic compounds	Pyridine and pyridine derivatives	C6H6N2O	123.055	122.048	9.3468	[M+H]+	1.14227	1b	0.5766	rp	-	5371219	-	-	-	0	0	0	0	0	0	0	0	0	0	0	0	0	0	0	0	0	0	0	0	0	0	0	0	0	0	0	0	0	0	0
MW0002028	T3_positive	Formylanthranilic acid	Benzene and substituted derivatives	Benzene and substituted derivatives	C8H7NO3	165.05	165.043	2.1025	[M+]+	20.3913	1b	0.6099	rp	3342-77-6	101399	HMDB0004089	-	C05653	0	0	0	0	0	0	0	0	0	0	0	0	0	0	0	0	0	0	0	0	0	0	0	0	5.54645e+07	4.18828e+07	5.30158e+07	4.30169e+07	2.88045e+07	4.19644e+07	5.50154e+07
MW0140032	T3_positive	L-Citronellol	Alcohol and amines	Alcohols	C10H20O	195.114	156.151	5.8955	[M+K]+	1.88544	1b	0.6597	rp	7540-51-4	7793	HMDB0035094	-	C11386	630605	508490	212063	603796	789616	590433	693814	535493	322264	339675	446289	337690	606167	708600	814020	120581	581833	857818	858891	341475	802126	772188	742263	650487	6.12615e+06	3.9986e+06	4.01832e+06	2.45199e+06	3.09411e+06	3.3229e+06	4.20501e+06
MW0156251	T3_positive	Pyrimidine	Nucleotide and Its metabolites	Nucleotide and Its metabolites	C4H4N2	98.0714	80.0374	0.037	[M+NH4]+	0.733866	1b	0.6653	rp	25247-63-6	9260	HMDB0003361	-	C00396	0	0	0	0	0	0	0	0	0	0	0	0	0	0	0	0	0	0	0	0	0	0	0	0	6.0049e+06	3.691e+06	4.9055e+06	3.75033e+06	3.55456e+06	4.30555e+06	3.27216e+06
MEDP0670	T3_positive	2,6-Dimethylpyridine	Heterocyclic compounds	Pyridine and pyridine derivatives	C7H9N	108.081	107.073	2.757	[M+H]+	0.50769	1b	0.6676	rp	108-48-5	7937	HMDB0032972	-	-	8.98386e+07	8.71155e+07	9.26473e+07	9.22866e+07	8.9649e+07	1.45084e+08	1.6572e+07	1.523e+08	8.66029e+07	9.02148e+07	1.9702e+07	9.11427e+07	6.81234e+07	8.49358e+07	7.83463e+07	9.06849e+07	9.00108e+07	86543205	9.63752e+07	8.59239e+07	9.0758e+07	8.80249e+07	9.13968e+07	1.54636e+08	1.402e+08	6.24779e+07	3.01421e+07	9.62114e+07	7.67997e+07	1.53875e+08	1.53927e+08
MW0107418	T3_positive	Hypotaurine	Organic acid and Its derivatives	Organic acid and Its derivatives	C2H7NO2S	110.027	109.02	0.9793	[M+H]+	1.00006	1b	0.7787	rp	300-84-5	107812	HMDB0000965	281	C00519	1.66364e+08	1.07415e+08	9.42242e+07	9.5068e+07	9.01051e+07	1.69321e+08	1.21804e+08	1.38121e+08	1.67696e+08	5.26464e+07	7.35407e+07	6.69248e+07	1.34927e+07	1.3643e+07	1.33676e+07	1.17832e+08	1.12123e+08	1.15563e+08	1.17775e+08	1.15076e+08	6.11327e+06	1.04726e+08	9.62548e+07	1.01639e+08	3.45241e+07	1.8757e+08	5.09166e+07	5.48826e+07	4.97447e+07	3.80483e+07	4.39741e+07
MW0168934	T3_positive	Cinnamaldehyde	Benzene and substituted derivatives	Benzene and substituted derivatives	C9H8O	115.05	132.058	9.4886	[M+H-H2O]+	10.525	1b	0.8609	rp	104-55-2	637511	HMDB0003441	6931	C00903	1.31237e+07	1.1275e+07	1.24526e+07	1.16555e+07	1.09404e+07	1.23286e+07	1.14966e+07	1.44212e+07	1.08555e+07	1.22975e+07	1.21594e+07	1.34208e+07	1.37835e+07	6.0908e+06	1.26688e+07	41280704	9.07776e+06	1.06057e+07	1.42877e+07	6.50635e+06	1.06156e+07	1.08949e+07	1.32378e+07	1.28455e+07	5.22956e+06	3.24217e+06	3.23822e+06	9.21983e+06	2.49116e+06	4.17428e+06	2.98757e+07
MW0156600	T3_positive	Selenomethionine Selenoxide	Amino acid and Its metabolites	Amino acid derivatives	C5H11NO3Se	177.977	212.99	9.2338	[M+H-2H2O]+	0.425	1b	0.9169	rp	19192-78-0	17754089	-	-	C05708	0	0	0	0	0	0	0	0	0	0	0	0	0	0	0	0	0	0	0	0	0	0	0	0	1.10553e+07	8.45834e+06	1.2446e+07	6.32486e+06	1.10994e+07	4339767	7.07817e+06
MW0194020	T3_positive	O-phospho-L-threonine	Amino acid and Its metabolites	Amino acid derivatives	C4H10NO6P	200.033	199.025	1.0477	[M+H]+	3.075	1b	0.7948	rp	1114-81-4	3246323	HMDB0011185	-	C12147	0	0	0	0	0	0	0	0	0	0	0	0	0	0	0	0	0	0	0	0	0	0	0	0	6.81984e+07	1.69499e+07	4.33606e+07	6.74292e+07	2.33046e+07	4.53945e+07	2.44342e+07
MW0111340	T3_positive	Trimethylamine N-oxide	Alcohol and amines	Amines	C3H9NO	76.0761	75.0684	1.0912	[M+H]+	0.70285	1b	0.7705	rp	1184-78-7	1145	HMDB0000925	5876	C01104	3.36769e+06	2.58884e+06	4.97779e+06	1.7789e+07	3.77531e+06	5.94609e+06	3.60976e+06	3.16596e+06	3.21052e+06	3.50176e+06	7.96653e+06	1.02065e+07	5.92568e+06	7.24146e+06	7.86563e+06	1.6772e+07	6.55259e+06	1.74471e+07	1.10773e+07	4.27743e+06	2.86127e+06	9.26398e+06	6.10282e+06	7.50077e+06	4.54791e+06	9.87461e+06	8.91656e+06	8.24834e+06	1.11165e+07	1.0835e+07	8.05681e+06
MEDN1113	T3_positive	12-Ketolithocholic acid	Bile acids	Bile acids	C24H38O4	355.262	390.277	6.115	[M+H-2H2O]+	1.09654	1b	0.7698	rp	5130-29-0	3080612	HMDB0000328	5317	-	1.84677e+06	2.58813e+06	2.42631e+06	2.04782e+06	1.70784e+06	534052	1.97911e+06	2.64399e+06	2.33094e+06	2.01201e+06	1.52009e+06	2.13014e+06	2.21435e+06	2.73714e+06	3.51602e+06	2.96584e+06	2.16638e+06	2.35129e+06	959242	1.78639e+06	2.20004e+06	1.79271e+06	2.02323e+06	1.41682e+06	1.06592e+06	415628	1.28912e+06	1.70211e+06	552791	1.18178e+06	136377
MW0007416	T3_positive	Isohomovanillic acid	Benzene and substituted derivatives	Benzene and substituted derivatives	C9H10O4	165.05	182.058	3.7379	[M+H-H2O]+	11.0873	1b	0.7697	rp	1131-94-8	160562	HMDB0000333	5322	-	0	0	0	0	0	0	0	0	0	0	0	0	0	0	0	0	0	0	0	0	0	0	0	0	3.34536e+07	2.26517e+07	2.72023e+07	3.15027e+07	1.42313e+07	1.9176e+07	5.49949e+07
MW0108120	T3_positive	3-Amino-3-oxopropanoic acid	Organic acid and Its derivatives	Organic acid and Its derivatives	C3H5NO3	104.03	103.027	1.3482	[M+H]+	9.98113	1b	0.7692	rp	2345-56-4	75367	-	-	C04131	5.76511e+07	1.31755e+08	4.46393e+07	6.11102e+07	4.8223e+07	5.77006e+07	3.79723e+07	4.11104e+07	3.63912e+07	2.04062e+07	4.33567e+07	3.71915e+07	8.02593e+07	3.62553e+07	4.56688e+07	2.98377e+06	1.09242e+08	1.29479e+08	3.88791e+07	4.20319e+07	3.8045e+07	2.07134e+07	4.20472e+07	6.69636e+07	1.21494e+07	3.23491e+07	1.86297e+07	1.68205e+07	1.5978e+07	1.2011e+07	9.37078e+06
MW0003142	T3_positive	2-Hydroxyfluorene	Benzene and substituted derivatives	Benzene and substituted derivatives	C13H10O	165.075	182.073	6.6116	[M+H-H2O]+	13.377	1b	0.6209	rp	2443-58-5	75547	HMDB0013163	-	C14460	0	0	0	0	0	0	0	0	0	0	0	0	0	0	0	0	0	0	0	0	0	0	0	0	819212	2.03669e+06	1.62967e+06	2.13522e+06	2.4593e+06	1.05934e+06	1.78326e+06
MW0003152	T3_negative	ortho-Hydroxyphenylacetic acid	Benzene and substituted derivatives	Benzene and substituted derivatives	C8H8O3	151.039	152.047	5.3157	[M-H]-	2.58992	1b	0.7365	rp	614-75-5	11970	HMDB0000669	5639	C05852	0	0	0	0	0	0	0	0	0	0	0	0	0	0	0	0	0	0	0	0	0	0	0	0	5.04751e+06	4.76238e+06	1.83084e+07	5.88029e+06	1.33423e+07	3.80778e+06	4.95132e+06
MEDN1558	T3_negative	L-Ascorbyl 6-palmitate	FA	Others	C22H38O7	413.253	414.262	4.9828	[M-H]-	3.8353	1b	0.7362	rp	137-66-6	54680660	HMDB0039883	73561	-	0	0	0	0	0	0	0	0	0	0	0	0	0	0	0	0	0	0	0	0	0	0	0	0	0	0	0	0	0	0	0
MW0169515	T3_negative	2-Acetamido-2-Deoxy-D-Mannopyranose	Carbohydrates and Its metabolites	Sugars	C8H15NO6	441.177	221.09	1.3269	[2M-H]-	7.42648	1b	0.735	rp	7772-94-3 | 1136-44-3	439281	HMDB0001129	-	C00645	0	0	0	0	0	0	0	0	0	0	0	0	0	0	0	0	0	0	0	0	0	0	0	0	0	0	0	0	0	0	0
MEDP0367	T3_positive	γ-Aminobutyric Acid	Amino acid and Its metabolites	Small Peptide	C4H9NO2	142.034	103.063	0.6664	[M+K]+	19.4091	1b	0.6058	rp	-	119	HMDB0000112	-	C00334	1.02233e+06	2.16303e+06	975815	1.75839e+06	786445	1.09242e+06	1.15277e+06	1.08544e+06	875024	595791	225049	908230	1.3081e+06	2.51137e+06	1.2244e+06	1.13335e+06	1.13523e+06	878444	866025	1087086	1.05822e+06	230239	581449	904608	1.62832e+06	456757	814758	726685	701281	808516	698475
MW0115177	T3_positive	Propofol Glucuronide	Benzene and substituted derivatives	Benzene and substituted derivatives	C18H26O7	319.15	354.168	3.6605	[M+H-2H2O]+	7.70817	1b	0.6991	rp	-	71751823	HMDB0060933	-	-	720527	315698	486636	452435	419321	139069	330233	372550	736616	286820	156784	244157	493085	455557	362415	279085	364307	609528	372950	525437	209160	748857	462492	512055	0	0	0	0	0	0	0
MW0108651	T3_positive	N-acetylornithine	Amino acid and Its metabolites	Amino acid derivatives	C7H14N2O3	241.048	174.1	0.5034	[M-2H+3Na]+	14.1	1b	0.604	rp	-	439232	HMDB0003357	-	C00437	0	0	0	0	0	0	0	0	0	0	0	0	0	0	0	0	0	0	0	0	0	0	0	0	3.23775e+07	1.39782e+08	3.03157e+07	3.64516e+07	1.67951e+08	1.84018e+08	1.86829e+07
MW0125173	T3_positive	2H-Pyran-2-one, tetrahydro-4-hydroxy-4-methyl-, (R)-	Aldehyde,Ketones,Esters	Esters	C6H10O3	95.0441	130.063	2.3413	[M+H-2H2O]+	12.9821	1b	0.5835	rp	-	10428	HMDB0244840	-	-	0	0	0	0	0	0	0	0	0	0	0	0	0	0	0	0	0	0	0	0	0	0	0	0	5.77442e+07	3.12097e+07	3.4572e+07	1.01182e+08	2.6425e+08	2.97844e+07	3.62197e+07
MADP0556	T3_positive	Glu-Phe-Alanine	Amino acid and Its metabolites	Small Peptide	C17H23N3O6	365.157	365.159	2.9291	[M+]+	22.7464	1b	0.5668	rp	-	145455459	-	-	-	0	0	0	0	0	0	0	0	0	0	0	0	0	0	0	0	0	0	0	0	0	0	0	0	661663	1.0918e+06	4.47877e+06	1.86929e+06	6.72566e+06	2.70353e+06	1.2272e+06
MW0107684	T3_positive	(R)-cysteate	Organic acid and Its derivatives	Organic acid and Its derivatives	C3H7NO5S	187.04	169.005	0.6573	[M+NH4]+	13.0009	1b	0.7678	rp	-	72886	HMDB0303991	-	C00506	1.06402e+07	7.15496e+06	7.59805e+06	9.99445e+06	8.02694e+06	5.61473e+06	10904780	3.66011e+06	4.29424e+06	6.3039e+06	7.1595e+06	3.67635e+06	1.46545e+07	9.38674e+06	1.01776e+07	8.4967e+06	6.54963e+06	1.03535e+07	8.08793e+06	3.73808e+06	4.19763e+06	1.02752e+07	9.05975e+06	9.41018e+06	0	0	0	0	0	0	0
MW0157274	T3_positive	Sucrose 6'-phosphate	Organic acid and Its derivatives	Organic acid and Its derivatives	C12H23O14P	498.991	422.082	0.8081	[M-H+2K]+	21.523	1b	0.7712	rp	-	439762	-	-	C02591	2.49711e+06	1.17523e+06	931725	2.15799e+06	1.82955e+06	2.36771e+06	6.08398e+06	6.82001e+06	1.8514e+06	1.74149e+06	8.01297e+06	1.85382e+06	2.63841e+06	2.7452e+06	2.46951e+06	2.54928e+06	2.73495e+06	2.49365e+06	6.87498e+06	6.87948e+06	5.98648e+06	6.69436e+06	6.75985e+06	824480	0	0	0	0	0	0	0
MW0108505	T3_positive	Dimethylurea	Others	Others	C3H8N2O	89.071	88.0637	1.1714	[M+H]+	0.567201	1b	0.8006	rp	-	7293	HMDB0029198	-	C16364	1.22663e+08	1.42837e+08	1.56879e+07	4.12489e+07	1.35726e+08	1.50497e+07	3.40903e+07	1.87998e+08	1.64661e+07	3.86815e+07	3.2556e+07	2.01318e+08	1.80888e+07	3.17285e+07	5.04401e+07	1.42115e+08	3.05573e+07	1.01198e+08	1.1319e+08	1.09404e+08	4.76366e+07	1.04802e+08	1.75575e+08	2.92225e+07	0	0	0	0	0	0	0
MW0110707	T3_positive	2-Amino-2-methyl-1,3-propanediol	Alcohol and amines	Alcohols	C4H11NO2	88.0759	105.079	1.1092	[M+H-H2O]+	0.527719	1b	0.8624	rp	-	1531	HMDB0244975	-	C11260	1.10978e+07	5.36068e+07	4.75468e+07	2.76106e+07	5.5476e+07	1.53118e+07	1.1e+07	5.46638e+06	1.02415e+07	5.95303e+07	2.8756e+07	5.25428e+06	4.83528e+07	7.9528e+06	1.21297e+07	1.47781e+07	1.50862e+07	4.56446e+07	4.36429e+07	1.44386e+07	1.50947e+07	1.10719e+07	1.75697e+07	1.73864e+07	0	0	0	0	0	0	0
MEDN1440	T3_negative	13-HDoHE	FA	Oxidized lipids	C22H32O3	360.254	344.235	7.714	[M+NH4-2H]-	1.375	1b	0.9856	rp	90780-53-3	11559259	HMDB60043	-	-	0	0	0	0	0	0	0	0	0	0	0	0	0	0	0	0	0	0	0	0	0	0	0	0	103592	62421.3	63753	130718	100345	78926.1	111764
MEDN0799	T3_negative	RvD1	Hormones and hormone related compounds	Hormones and hormone related compounds	C22H32O5	376.224	376.225	6.1727	[M-]-	0.215227	1b	0.6674	rp	872993-05-0	16061135	HMDB0003733	36430	C18178	1.54675e+06	1.33004e+06	1.47649e+06	1.89228e+06	1.48413e+06	1.45357e+06	1.90215e+06	1.74293e+06	1.62196e+06	1.69651e+06	2.07829e+06	1.57585e+06	115368	1.24189e+06	960434	984610	1.15564e+06	935086	1.39068e+06	1.35546e+06	1.10038e+06	1.28059e+06	1.42494e+06	1.33523e+06	0	0	0	0	0	0	0
MW0113978	T3_negative	D-Fructose	Heterocyclic compounds	Heterocyclic compounds	C6H12O6	161.045	180.063	4.5918	[M-H2O-H]-	2.48368	1b	0.6372	rp	53188-23-1	439709	HMDB0000660	135	C02336	3.44036e+06	4.66355e+06	3.70695e+06	8.19914e+06	4.53364e+06	7.54604e+06	4.58827e+06	6.03982e+06	1.79545e+07	4.05307e+06	5.21147e+06	7.02323e+06	6.56989e+06	8.76077e+06	5.49082e+06	5.96767e+06	6.74464e+06	5.7816e+06	5.23508e+06	4.45182e+06	5.30971e+06	4.21513e+06	6.17855e+06	4.27779e+06	0	0	0	0	0	0	0
MW0106190	T3_negative	Creatinolfosfate	Organic acid and Its derivatives	Phosphoric acids	C4H12N3O4P	393.1	197.056	6.301	[2M-H]-	12.7773	1b	0.6387	rp	6903-79-3	23342	-	73577	-	239156	368408	267591	498437	392590	407834	370061	284430	410206	261513	346423	279443	317721	306477	392477	301554	290956	314863	542171	665915	553903	538252	529349	514532	0	0	0	0	0	0	0
MW0014060	T3_negative	2-Methyl-3-hydroxybutyric acid	Organic acid and Its derivatives	Organic acid and Its derivatives	C5H10O3	117.054	118.063	5.6403	[M-H]-	2.87865	1b	0.6397	rp	473-86-9	160471	HMDB0000354	3786	-	1.7324e+06	2.37053e+06	2.54608e+06	946317	1.58455e+06	2.59583e+06	1.85436e+06	2.80559e+06	1.99025e+06	2.73683e+06	2.23578e+06	3.07741e+06	2.33518e+06	2.00827e+06	1.76807e+06	1.03202e+06	1.69946e+06	2.06159e+06	2.27372e+06	2.43584e+06	2.68937e+06	1.81442e+06	2.54544e+06	3.75653e+06	0	0	0	0	0	0	0
MW0106036	T3_negative	Beta-Leucine	Amino acid and Its metabolites	Amino acids	C6H13NO2	130.086	131.095	5.6529	[M-H]-	3.03694	1b	0.65	rp	5699-54-7	439734	HMDB0003640	-	C02486	1.08741e+07	6.21424e+06	1.19972e+07	9.67427e+06	1.1113e+07	1.11749e+07	7.70515e+06	1.39741e+07	8.44765e+06	1.44229e+07	6.00916e+06	9.66896e+06	8.79576e+06	233796	1.57961e+07	1.04495e+07	1.07599e+07	1.4287e+07	1.53296e+07	1.7318e+07	1.63647e+07	8.76931e+06	1.99045e+07	1.48062e+07	0	0	0	0	0	0	0
MW0013519	T3_negative	2-Hydroxyestrone	Hormones and hormone related compounds	Hormones and hormone related compounds	C18H22O3	321.132	286.157	6.5561	[M+Cl]-	14.525	1b	0.6512	rp	362-06-1	440623	HMDB0000343	-	C05298	1.67488e+06	1.57541e+06	1.39852e+06	1.02126e+06	1.35e+06	1.25924e+06	1.17921e+06	1.01631e+06	1.38043e+06	1.3468e+06	1.33901e+06	588769	1.17298e+06	1.1757e+06	1.16288e+06	1.02285e+06	1.09397e+06	445967	1.26982e+06	1.08418e+06	1.08403e+06	1.21124e+06	1.19733e+06	877942	0	0	0	0	0	0	0
MW0013504	T3_negative	2-Hydroxy-3-Methylbutanoic Acid	Organic acid and Its derivatives	Organic acid and Its derivatives	C5H10O3	117.055	118.063	2.3195	[M-H]-	3.08438	1b	0.654	rp	4026-18-0	99823	HMDB0000407	5396	-	7.34272e+07	7.53984e+07	3.10093e+07	8.79057e+07	3.92056e+07	1.12648e+08	7.04265e+07	7.75295e+07	1.72736e+08	6.84403e+07	7.16998e+07	8.14656e+07	4.29004e+07	9.18435e+07	8.25345e+07	1.67269e+08	3.97242e+07	7.94937e+07	2.19867e+08	2.25789e+08	1.09727e+08	1.10856e+08	1.96824e+08	9.75989e+07	0	0	0	0	0	0	0
MEDL02741	T3_negative	Xanthoxylin	Aldehyde,Ketones,Esters	Ketones	C10H12O4	391.14	196.074	5.1198	[2M-H]-	0.468019	1b	0.6624	rp	90-24-4	66654	HMDB0029645	-	C10726	670749	234235	584161	426504	190432	599234	166133	368644	339027	211408	300363	77267.8	373618	372285	137052	359263	198120	336267	243686	257380	56072.1	187474	294423	193238	0	0	0	0	0	0	0
MW0052385	T3_negative	Androstanolone	Hormones and hormone related compounds	Hormones and hormone related compounds	C19H30O2	327.182	290.225	6.836	[M+K-2H]-	21.05	1b	0.6657	rp	521-18-6	10635	HMDB0002961	2789	C03917	2.01951e+07	1.98126e+07	2.22838e+07	1.98982e+07	1.81807e+07	1.96583e+07	1.61961e+07	2.21016e+07	2.2343e+07	2.0493e+07	2.16544e+07	2.58662e+07	2.3981e+07	2.36699e+07	2.36343e+07	2.35515e+07	2.31184e+07	2.31412e+07	2.08868e+07	2.08976e+07	2.30955e+07	2.13169e+07	2.10429e+07	2.11051e+07	0	0	0	0	0	0	0
MW0062186	T3_negative	Progesterone	Hormones and hormone related compounds	Hormones and hormone related compounds	C21H30O2	333.22	314.225	7.149	[M+F]-	9.2	1b	0.678	rp	57-83-0	5994	HMDB0001830	402	C00410	240983	331853	481490	373293	520797	380979	636861	213805	712349	577353	240229	60950.4	1.0371e+06	996494	734681	837158	858957	328130	336063	268065	299175	322303	280544	356258	0	0	0	0	0	0	0
MW0014197	T3_negative	3-Methylxanthine	Nucleotide and Its metabolites	Nucleotide and Its metabolites	C6H6N4O2	225.062	166.049	4.2072	[M+CH3COO]-	3.61577	1b	0.6959	rp	1076-22-8	70639	HMDB0001886	2820	C16357	1.0688e+06	576392	342103	329795	313562	677396	736268	878993	396998	361356	384674	360940	964815	1.77603e+06	2.17888e+06	2.68357e+06	2.9174e+06	2.53914e+06	886591	1.70888e+06	2.4811e+06	3.02645e+06	3.34486e+06	3.26258e+06	0	0	0	0	0	0	0
MW0106904	T3_negative	Glu-His	Amino acid and Its metabolites	Small Peptide	C11H16N4O5	283.103	284.112	0.8745	[M-H]-	4.50491	1b	0.7035	rp	21435-29-0	9921875	HMDB0028821	23863	-	1.38396e+07	1.28926e+07	1.7144e+07	1.89827e+07	1.58457e+07	1.71932e+07	1.57281e+07	1.63199e+07	1.27087e+07	1.66819e+07	1.8458e+07	1.85519e+07	1.81562e+06	3.47487e+06	3.4518e+06	2.46421e+06	2.83366e+06	4.16299e+06	1.46408e+06	2.27173e+06	2.40218e+06	2.49731e+06	2.84511e+06	1.86067e+06	0	0	0	0	0	0	0
MW0052926	T3_negative	Fluoxymesterone	Aldehyde,Ketones,Esters	Ketones	C20H29FO3	335.199	336.21	7.6778	[M-H]-	9.42452	1b	0.7127	rp	76-43-7	6446	HMDB0015316	-	-	399289	204020	164355	156067	253340	118590	296354	407479	365732	371456	382091	1.35443e+06	33235.4	31155	56513.1	41779.1	136747	94764.6	235458	425221	264074	359898	269307	313643	0	0	0	0	0	0	0
MW0012155	T3_negative	11-trans-LTD4	FA	Oxidized lipids	C25H40N2O6S	495.261	496.261	5.0176	[M-H]-	13.7515	1b	0.7167	rp	79768-40-4	5283135	-	36252	-	1.63556e+06	1.89761e+06	1.8215e+06	2.06674e+06	2.09578e+06	1.92072e+06	660086	1.0372e+06	673383	567612	758804	1.2104e+06	2.29252e+06	2.08584e+06	1.66576e+06	2.85169e+06	2.30931e+06	1.57705e+06	749100	510338	529748	622894	693627	605661	0	0	0	0	0	0	0
MW0002614	T3_negative	Tyrphostin A51	Benzene and substituted derivatives	Phenolics	C13H8N4O3	313.052	268.06	0.8118	[M+HCOO]-	12.44	1b	0.7168	rp	126433-07-6 | 122520-90-5	5328807	-	45250	-	5.58728e+06	1.83485e+06	1.9148e+06	4.08491e+06	3.21329e+06	3.7375e+06	2.42642e+06	1.62585e+07	1.6424e+07	1.68231e+07	1.55846e+07	1.6766e+07	7.67861e+06	3.62654e+06	6.55101e+06	6.51469e+06	7.17097e+06	5.87904e+06	1.88567e+07	2.08107e+07	2.21013e+07	1.97077e+07	1.89847e+07	1.95195e+07	0	0	0	0	0	0	0
MW0013569	T3_negative	Tiglic acid	Organic acid and Its derivatives	Organic acid and Its derivatives	C5H8O2	199.096	100.052	5.6529	[2M-H]-	1.86899	1b	0.7179	rp	80-59-1	125468	HMDB0001470	6261	C08279	4.64673e+07	4.5248e+07	4.63562e+07	4.86242e+07	4.27169e+07	4.61984e+07	4.46465e+07	4.47907e+07	4.4981e+07	4.40008e+07	4.6232e+07	4.64136e+07	595335	695078	712951	549321	589509	255532	507740	838159	505160	637257	448169	579283	0	0	0	0	0	0	0
MW0122684	T3_positive	9-Aminoacridine	Heterocyclic compounds	Heterocyclic compounds	C13H10N2	195.098	194.084	0.6449	[M+H]+	16.5078	1b	0.6835	rp	90-45-9	7019	HMDB0247578	-	-	8.19861e+06	7.88131e+06	8.29994e+06	8.81563e+06	7.75428e+06	8.02196e+06	8.24742e+06	7.74009e+06	8.60917e+06	8.21914e+06	8.5794e+06	8.78064e+06	6.07712e+06	5.26698e+06	6.07721e+06	6.13188e+06	6.24716e+06	5.91175e+06	7.72777e+06	7.25104e+06	7.50962e+06	7.40986e+06	7.73093e+06	7.45387e+06	0	0	0	0	0	0	0
MW0168576	T3_negative	3-Methyladenine	Nucleotide and Its metabolites	Nucleotide and Its metabolites	C6H7N5	148.06	149.07	4.3642	[M-H]-	6.08731	1b	0.6769	rp	5142-23-4 | 60192-57-6	135398661	HMDB0011600	-	C00913	1.42367e+07	1.09063e+07	1.18306e+07	1.22998e+07	4.70584e+06	1.28313e+07	7.0909e+06	1.70967e+07	1.14831e+07	1.49289e+07	1.62672e+07	1.66268e+07	1.9045e+07	1.8327e+07	1.34212e+07	1.85339e+06	1.34119e+07	18221768	1.77863e+07	2.22426e+06	1.64306e+07	1.1711e+07	1.71891e+06	1.42337e+07	0	0	0	0	0	0	0
MW0194194	T3_negative	(5S,6R,7E,9E,11Z,14Z)-6-[(2S)-2-amino-2-carboxyethyl]sulfanyl-5-hydroxyicosa-7,9,11,14-tetraenoic acid	FA	Oxidized lipids	C23H37NO5S	498.291	439.239	6.4938	[M+CH3COO]-	15.6154	1b	0.5847	rp	-	51404801	HMDB0002200	-	-	0	0	0	0	0	0	0	0	0	0	0	0	0	0	0	0	0	0	0	0	0	0	0	0	2.24799e+06	3.61676e+06	5.61269e+06	3.24836e+06	1.55319e+06	664909	728665
MW0156505	T3_negative	Salicylhydroxamic acid	Benzene and substituted derivatives	Benzene and substituted derivatives	C7H7NO3	134.046	153.043	4.3753	[M-H2O-H]-	24.9225	1b	0.537	rp	-	66644	HMDB0257460	-	C11343	0	0	0	0	0	0	0	0	0	0	0	0	0	0	0	0	0	0	0	0	0	0	0	0	3.615e+06	6.32053e+06	6.8902e+06	4.92715e+06	6.67053e+06	6.66148e+06	5.31075e+06
MW0169232	T3_positive	Glutaric acid	Organic acid and Its derivatives	Organic acid and Its derivatives	C5H8O4	115.05	132.042	1.1714	[M+H-H2O]+	0.478635	1b	0.7992	rp	110-94-1	743	HMDB0000661	3254	C00489	9.2435e+06	9.60671e+06	4.7795e+06	1.89335e+07	1.23398e+07	7.28297e+06	9.5778e+06	1.04006e+07	8.58943e+06	7.99992e+06	8.99796e+06	9.8129e+06	1.09621e+07	1.11257e+07	9.86387e+06	1.01563e+07	1.08754e+07	1.14142e+07	1.11624e+07	1.16213e+07	8.88408e+06	1.15676e+07	9.10059e+06	7.65609e+06	0	0	0	0	0	0	0
MW0110324	T3_positive	Ethyl carbamate	Aldehyde,Ketones,Esters	Esters	C3H7NO2	90.0551	89.0477	0.8581	[M+H]+	0.363159	1b	0.7847	rp	51-79-6	5641	HMDB0031219	-	C01537	7.25052e+07	2.24462e+08	5.67479e+07	1.53023e+08	5.43304e+07	5.89222e+07	8.3311e+07	6.27441e+07	6.92816e+07	5.2977e+07	4.96557e+07	5.71329e+07	2.21973e+08	2.38085e+08	2.61841e+08	6.78059e+08	2.22467e+08	7.24474e+08	6.67128e+08	2.74885e+08	2.66071e+08	2.72597e+08	2.63801e+08	2.70439e+08	0	0	0	0	0	0	0
MW0001663	T3_positive	1-Naphthylacetic acid	Benzene and substituted derivatives	Benzene and substituted derivatives	C12H10O2	225.029	186.068	6.0365	[M+K]+	6.78887	1b	0.7699	rp	86-87-3	6862	HMDB0032708	-	C13014	4.93075e+06	1.09317e+07	6.15537e+06	8.61797e+06	2.43068e+06	3.62233e+06	4.04856e+06	2.09517e+06	2.14768e+06	1.8494e+06	3.34231e+06	2.51129e+06	4.08899e+06	1.21799e+07	2.1633e+06	4.12238e+06	7.21024e+06	4.40337e+06	4.19517e+06	9.71626e+06	8.75405e+06	4.56237e+06	7.14564e+06	4.20316e+06	0	0	0	0	0	0	0
MW0169565	T3_positive	Norepinephrine	Hormones and hormone related compounds	Hormones and hormone related compounds	C8H11NO3	273.079	169.074	0.653	[M+H]+	6.88062	1b	0.7648	rp	51-41-2	439260	HMDB0000216	5226	C00547	7.03856e+06	7.90501e+06	6.73931e+06	8.396e+06	7.6167e+06	7.03161e+06	8.84998e+06	7.89971e+06	9.99684e+06	8.20634e+06	9.56213e+06	9.79358e+06	1.14774e+07	1.24198e+07	1.22674e+07	1.15796e+07	1.18687e+07	1.19984e+07	1.16656e+07	1.38077e+07	1.28941e+07	1.17935e+07	1.25138e+07	1.3254e+07	0	0	0	0	0	0	0
MW0109634	T3_positive	Ser-Ser	Amino acid and Its metabolites	Small Peptide	C6H12N2O5	192.074	192.075	0.7204	[M+]+	1.41452	1b	0.7529	rp	6620-95-7	7019105	-	65143	-	4.91393e+06	4.89315e+06	4.07218e+06	4.17211e+06	3.65721e+06	4.54339e+06	5.66021e+06	5.74717e+06	6.08511e+06	7.04811e+06	5.94005e+06	6.4868e+06	3.40089e+06	412300	1.01458e+06	3.17651e+06	2959833	2.39227e+06	4.22205e+06	5.66625e+06	5569069	3.96174e+06	5.6519e+06	6.23132e+06	0	0	0	0	0	0	0
MW0123554	T3_negative	Erythrono-1,4-lactone	Aldehyde,Ketones,Esters	Ketones	C4H6O4	381.11	118.027	0.7183	[2M-H]-	14.7599	1b	0.628	rp	17675-99-9	5325915	HMDB0000349	5338	-	0	0	0	0	0	0	0	0	0	0	0	0	0	0	0	0	0	0	0	0	0	0	0	0	2.22365e+06	1.15059e+06	3.30628e+06	764181	1.2846e+06	937713	3.83447e+06
MW0118781	T3_positive	4-Hydroxy-2-methylquinoline	Heterocyclic compounds	Heterocyclic compounds	C10H9NO	160.075	159.068	0.8165	[M+H]+	1.65942	1b	0.7416	rp	607-67-0 | 5660-24-2	69089	-	-	C21873	3.91962e+07	9.4212e+07	3.38947e+07	8.83737e+07	8.61091e+07	3.87628e+07	6.81998e+07	6.97253e+07	6.16315e+07	6.74243e+07	6.46902e+07	6.63338e+07	3.59748e+07	3.50589e+07	3.63351e+07	4.01305e+07	3.41478e+07	4.02265e+07	3.50164e+07	4.60172e+07	3.69871e+07	6.14851e+07	3.95244e+07	3.70076e+07	0	0	0	0	0	0	0
MW0107683	T3_positive	L-cystathionine	Amino acid and Its metabolites	Amino acid derivatives	C7H14N2O4S	187.057	222.067	0.7726	[M+H-2H2O]+	9.675	1b	0.7277	rp	56-88-2	439258	HMDB0000099	39	C02291	6183.37	1262.9	1194.25	1222.74	8656.99	1327.2	6609.66	1278.57	1148.46	1262.9	1262.9	1320.84	1262.9	1261.99	1221.82	27134.3	5895.12	1252.75	1261.46	1262.64	29205.1	22703.5	33225.9	38315.9	0	0	0	0	0	0	0
MW0053743	T3_positive	Deoxycholic acid glycine conjugate	Bile acids	Bile acids	C26H43NO5	450.319	449.314	6.3293	[M+H-H2O]+	1.26178	1b	0.699	rp	360-65-6	22833539	HMDB0000631	5604	C05464	573903	180020	389013	692673	270113	355682	82416.2	273554	272446	190304	433645	275306	1.19484e+06	1.58665e+06	448723	1.01538e+06	1.13213e+06	1.06261e+06	739720	391164	589212	603114	615028	201862	0	0	0	0	0	0	0
MEDTP02578	T3_positive	2-Hydroxy-4-(methylthio)butyric acid	Organic acid and Its derivatives	Organic acid and Its derivatives	C5H10O3S	151.038	150.035	0.9358	[M+H]+	9.56445	1b	0.6973	rp	120-91-2	11427	HMDB0037115	-	-	3.51885e+07	5.87268e+07	4.52433e+07	2.36212e+07	2.37174e+07	2.76652e+07	7.69895e+07	8.36994e+06	1.3999e+07	6.58312e+06	1.73956e+07	6.19335e+07	4.34336e+07	3.29847e+07	5.51796e+07	4.57446e+07	3.23525e+07	4.72321e+07	1.11311e+06	1.07247e+06	3.13774e+06	1.90936e+06	1.53213e+06	1.6131e+06	0	0	0	0	0	0	0
MW0168789	T3_positive	Astaxanthin	Aldehyde,Ketones,Esters	Ketones	C40H52O4	619.379	596.387	7.3134	[M+Na]+	6.93488	1b	0.8942	rp	472-61-7	5281224	HMDB0002204	3671	C08580	1.39535e+06	1.07293e+06	1.40165e+06	1.73771e+06	1.2275e+06	1.03218e+06	934210	1.00401e+06	825863	459185	791289	1.12776e+06	204709	557663	510288	180715	186848	183894	355246	464344	393893	668892	1.47069e+06	560148	0	0	0	0	0	0	0
MW0168997	T3_positive	Cysteinylglycine	Amino acid and Its metabolites	Small Peptide	C5H10N2O3S	217.006	178.041	0.8081	[M+K]+	2.975	1b	0.9456	rp	19246-18-5	439498	HMDB0000078	5134	C01419	1.30078e+08	1.52054e+08	1.51082e+08	1.15437e+08	1.50359e+08	1.49413e+08	2.20311e+08	2.20296e+08	2.18266e+08	2.30427e+08	2.30293e+08	1.89199e+08	4.8821e+07	4.79882e+07	4.69614e+07	4.86417e+07	4.84241e+07	4.95648e+07	7.53598e+07	7.63267e+07	7.68773e+07	7.92915e+07	7.84962e+07	7.81563e+07	0	0	0	0	0	0	0
MW0003283	T3_negative	2-Naphthoic acid	Benzene and substituted derivatives	Benzene and substituted derivatives	C11H8O2	171.026	172.052	9.8069	[M-H]-	12.4216	1b	0.5995	rp	-	7123	HMDB0245249	-	C14101	8.4416e+06	2.82852e+06	1.79326e+06	4.05497e+06	1.46965e+06	2.41859e+06	1.32462e+06	6.45311e+06	3.78387e+06	4.63222e+06	1.53463e+06	1.32871e+06	989193	1.58971e+06	2.25738e+06	1.69567e+06	4.32432e+06	4.63402e+06	7.53054e+06	1.41127e+06	8.82861e+06	2.94403e+06	3.41221e+06	3.9037e+06	1.41628e+06	1.07144e+06	3.84714e+06	520601	1.17699e+06	1.5479e+06	1.21505e+06
MW0004047	T3_negative	3-Hydroxybenzoic acid	Benzene and substituted derivatives	Benzene and substituted derivatives	C7H6O3	119.01	138.032	9.7567	[M-H2O-H]-	10.225	1b	0.6615	rp	-	7420	HMDB0002466	6690	C00587	2.76193e+06	3.10682e+06	2.94377e+06	2.29204e+06	3.83246e+06	3.5735e+06	2.55535e+06	1.63194e+07	3.31737e+06	2.01982e+06	2.82702e+06	2.62221e+06	4.27077e+06	3.76223e+06	4.06172e+06	4.18892e+06	4.45091e+06	3.52217e+06	2.13844e+06	1.10899e+07	3.72806e+06	3.01923e+06	2.27815e+06	7.45412e+06	1.02562e+07	2.89847e+06	4.1628e+06	1.22849e+07	3.49603e+06	2.5591e+06	3.58244e+06
MW0122843	T3_negative	Ammelide	Heterocyclic compounds	Heterocyclic compounds	C3H4N4O2	128.034	128.033	3.842	[M-]-	0.328527	1b	0.6862	rp	-	12584	HMDB0248340	-	C08734	6.78559e+06	4.03681e+06	7.51558e+06	5.22471e+06	8.07133e+06	2.8757e+06	3.28943e+06	4.32696e+06	5.16098e+06	4.42433e+06	5.08446e+06	4.05078e+06	9.78077e+06	6.89606e+06	4.53515e+06	6.2518e+06	2.15199e+07	6.58675e+06	6.29405e+06	5.29541e+06	7.55825e+06	4.93184e+06	1.19896e+07	4.75111e+06	5.02948e+06	2.77184e+06	2.93181e+06	1.08408e+07	2.95045e+06	3.93302e+06	5.43191e+06
MW0103522	T3_negative	dADP	Nucleotide and Its metabolites	Nucleotide and Its metabolites	C10H15N5O9P2	411.025	411.034	2.4733	[M-]-	18.7758	1b	0.6878	rp	-	53477733	HMDB0001508	-	-	0	0	0	0	0	0	0	0	0	0	0	0	0	0	0	0	0	0	0	0	0	0	0	0	1.26062e+06	1.23386e+06	805641	976756	603712	475330	776842
MW0109734	T3_negative	(2R)-2-azaniumyl-3-(methylsulfanyl)propanoate	Amino acid and Its metabolites	Amino acid derivatives	C4H9NO2S	134.046	135.035	1.856	[M-H]-	16.7011	1b	0.6992	rp	-	7058174	HMDB0002108	-	-	0	0	0	0	0	0	0	0	0	0	0	0	0	0	0	0	0	0	0	0	0	0	0	0	5.85173e+06	7.57833e+06	1.04165e+07	1.58082e+07	1.28354e+07	9.22651e+06	6.95234e+06
MW0014394	T3_negative	4-Acetylbutyrate	Organic acid and Its derivatives	Organic acid and Its derivatives	C6H10O3	129.054	130.063	0.4429	[M-H]-	3.06923	1b	0.7009	rp	-	18407	HMDB0061881	-	C02129	0	0	0	0	0	0	0	0	0	0	0	0	0	0	0	0	0	0	0	0	0	0	0	0	2.35304e+08	2.27246e+08	1.41533e+08	3.38885e+07	3.60913e+07	1.467e+08	2.01487e+08
MW0114487	T3_negative	2-Furancarboxaldehyde	Aldehyde,Ketones,Esters	Aldehydes	C5H4O2	95.0237	96.0211	2.2844	[M-H]-	24.9282	1b	0.7284	rp	-	7362	HMDB0032914	-	C14279	5.61064e+06	1.08371e+07	7.93259e+06	7.96065e+06	6.52492e+06	6.85617e+06	7.7928e+06	4.32808e+06	7.18903e+07	7.6225e+06	8.58164e+06	8.67935e+06	6.19263e+06	1.31993e+07	8.52019e+06	2.48759e+07	8.40315e+06	7.88878e+06	6.69681e+06	7.5161e+06	6.19875e+06	1.12278e+07	9.48397e+06	7.44982e+06	2.16963e+07	1.68367e+07	1.59713e+08	1.58179e+07	1.4921e+07	1.72527e+07	1.9334e+07
MW0004104	T3_negative	3-methoxybenzene-1,2-diol	Benzene and substituted derivatives	Phenolics	C7H8O3	140.046	140.047	2.3221	[M-]-	6.18177	1b	0.7366	rp	-	13622	HMDB0125538	-	-	7.96658e+07	4.56691e+07	3.84657e+07	5.51178e+07	5.71788e+07	5.48305e+07	4.03598e+07	3.35549e+07	4.03047e+07	4.11861e+07	3.75311e+07	2.64304e+07	3.90188e+06	8.58711e+06	1.44463e+06	4.65249e+06	5.89536e+06	1.17732e+07	7.5158e+06	5.9489e+06	4.35635e+06	2.82802e+06	1.17426e+07	4.26543e+06	8600498	7.94335e+06	7.01676e+06	1.22053e+07	8.67001e+06	6.13593e+06	9.35132e+06
MEDL01886	T3_negative	3-Methyl-2-oxovalerate	Organic acid and Its derivatives	Organic acid and Its derivatives	C6H9O3-	129.054	129.055	3.9444	[M-H]-	3.11278	1b	0.7428	rp	-	4298878	HMDB0000491	-	-	0	0	0	0	0	0	0	0	0	0	0	0	0	0	0	0	0	0	0	0	0	0	0	0	1.90241e+07	1.00178e+07	2.96245e+07	5.78417e+07	1.29311e+07	2.91707e+07	3.15932e+07
MW0123682	T3_negative	5,6-dihydrothymine	Nucleotide and Its metabolites	Nucleotide and Its metabolites	C5H8N2O2	109.04	128.059	1.2147	[M-H2O-H]-	2.95	1b	0.7461	rp	-	93556	HMDB0304210	-	C00906	0	0	0	0	0	0	0	0	0	0	0	0	0	0	0	0	0	0	0	0	0	0	0	0	2.56777e+07	3.47178e+07	3.84196e+07	2.58496e+07	2.54698e+07	2.76076e+07	1.87495e+07
MW0148112	T3_negative	Cys-Trp	Amino acid and Its metabolites	Small Peptide	C14H17N3O3S	366.103	307.099	2.3727	[M+CH3COO]-	24.6542	1b	0.7531	rp	-	20380880	HMDB0028786	-	-	0	0	0	0	0	0	0	0	0	0	0	0	0	0	0	0	0	0	0	0	0	0	0	0	2.44596e+06	1.81419e+06	2.06709e+06	2.87704e+06	2.68108e+06	2.30424e+06	2.25871e+06
MEDN0832	T3_negative	D-Glucosamine 6-Phosphate	Carbohydrates and Its metabolites	Phosphate sugars	C6H14NO8P	318.06	259.046	1.4524	[M+CH3COO]-	2.35074	1b	0.7729	rp	-	440997	HMDB0001254	-	-	4.48519e+06	3.98872e+06	4.1058e+06	5.42834e+06	4.34614e+06	4.58978e+06	6.14413e+06	3.35322e+06	3.90607e+06	5.51449e+06	6.02393e+06	5.18842e+06	6.94526e+06	6.82738e+06	6.54444e+06	8.35182e+06	3.50345e+06	6.98655e+06	7.32862e+06	8.01779e+06	7.24424e+06	7.37292e+06	2.5401e+06	7.03572e+06	7.55943e+06	9.03933e+06	7.81712e+06	1.01398e+07	1.11329e+07	9.81961e+06	8.9927e+06
MW0001603	T3_negative	1-Hydroxy-2-naphthoic acid	Benzene and substituted derivatives	Benzene and substituted derivatives	C11H8O3	223.019	188.047	8.9388	[M+Cl]-	5.15	1b	0.8196	rp	-	6844	HMDB0243892	-	C03203	0	0	0	0	0	0	0	0	0	0	0	0	0	0	0	0	0	0	0	0	0	0	0	0	6.02795e+06	6.8254e+06	5.79287e+06	6.75928e+06	7.08447e+06	1.58123e+07	6.91021e+06
MW0015396	T3_negative	9(S)-HpODE	FA	Oxidized lipids	C18H32O4	311.222	312.23	6.6312	[M-H]-	0.999236	1b	0.8114	rp	29774-12-7	9548877	HMDB0062434	-	C14827	0	0	0	0	0	0	0	0	0	0	0	0	0	0	0	0	0	0	0	0	0	0	0	0	1.17728e+07	1.22356e+07	6.21058e+06	6.86157e+06	4.57168e+06	3.44525e+06	5.12963e+06
MW0112788	T3_negative	3-Dehydroshikimate	Organic acid and Its derivatives	Organic acid and Its derivatives	C7H8O5	171.027	172.037	9.0165	[M-H]-	8.72638	1b	0.6255	rp	2922-42-1	439774	HMDB0000390	3296	C02637	6.26505e+07	1.40171e+07	4.72149e+07	1.25611e+07	1.14725e+07	1.39922e+07	1.38101e+07	2.70407e+07	1.23996e+07	3.23049e+07	4.50284e+07	1.12469e+07	3.10917e+07	3.40657e+07	2.615e+07	9.55049e+06	4.07723e+07	2.35863e+07	4.97376e+07	3.24293e+07	4.51305e+07	2.46306e+07	6.29878e+07	6.38229e+07	0	0	0	0	0	0	0
MEDN1382	T3_negative	1-Hydroxy-2-naphthoate	Organic acid and Its derivatives	Organic acid and Its derivatives	C11H7O3-	223.007	187.04	5.2808	[M+Cl]-	6.1626	1b	0.6597	rp	-	54675865	-	-	-	463259	130708	18529.6	207624	57587.1	198263	7.175e+06	196150	443007	257186	34147.8	9.91907e+06	162634	1.52136e+06	400940	2.06972e+06	1.36158e+06	1.78752e+06	1.26477e+06	645570	548061	867871	1.43153e+06	744883	0	0	0	0	0	0	0
MEDN1761	T3_negative	Talose	Carbohydrates and Its metabolites	Sugars	C6H12O6	161.045	180.063	0.0946	[M-H2O-H]-	2.08944	1b	0.7249	rp	-	99459	HMDB0242534	-	-	1.84889e+06	2.90245e+06	2.32858e+06	3.51622e+06	2.22857e+06	2.59158e+06	1.4847e+06	3.55616e+06	3.24964e+06	2.12356e+06	4.02098e+06	1.99754e+06	1.55956e+06	1.58582e+06	1.56478e+06	3.92794e+06	1.73461e+06	2.28725e+06	2.96244e+06	3.95775e+06	2.22447e+06	1.23147e+06	1.19896e+06	2.10592e+06	0	0	0	0	0	0	0
MW0013511	T3_negative	2-Hydroxyadipic acid	Organic acid and Its derivatives	Organic acid and Its derivatives	C6H10O5	161.045	162.053	6.3516	[M-H]-	2.3	1b	0.7814	rp	18294-85-4	193530	HMDB0000321	5310	C02360	2.59475e+06	2.21341e+06	2.57933e+06	2.90078e+06	2.21232e+06	3.1239e+06	4.38345e+06	2.1917e+06	3.55999e+06	4.09708e+06	3.71672e+06	1.96887e+06	3.14169e+06	3.55363e+06	3.84363e+06	3.95111e+06	3.8686e+06	3.29283e+06	3.81947e+06	3.56885e+06	4.05472e+06	3.11876e+06	2.96763e+06	2.24493e+06	0	0	0	0	0	0	0
MW0002691	T3_negative	2-Amino-5-nitrobenzoic acid	Benzene and substituted derivatives	Benzene and substituted derivatives	C7H6N2O4	217.002	182.033	2.8777	[M+Cl]-	0.509761	1b	0.8031	rp	616-79-5	12032	-	-	C19788	3.79349e+08	1.07872e+08	2.6099e+08	8.70397e+07	2.46971e+08	3.74601e+08	2.59807e+08	1.28497e+08	1.0638e+08	2.60511e+08	2.20076e+07	1.07e+08	1.23288e+07	4.0394e+07	2.0116e+07	1.43896e+08	2.60292e+07	1.74832e+08	1.80658e+07	9.77229e+07	1.73892e+08	1.60965e+07	9.13382e+07	1.26951e+08	0	0	0	0	0	0	0
MW0012684	T3_negative	Estradiol	Hormones and hormone related compounds	Hormones and hormone related compounds	C18H24O2	271.17	272.178	5.1622	[M-H]-	1.075	1b	0.8062	rp	50-28-2	5757	HMDB0000151	263	C00951	8.36365e+06	1.12801e+07	1.17154e+07	1.13235e+07	8.81867e+06	9.42849e+06	6.6418e+06	6.24861e+06	6.27178e+06	8.13908e+06	6.95609e+06	4.49491e+06	2.42866e+07	2.35338e+07	2.28925e+07	2.20295e+07	2.36545e+07	2.41032e+07	1.32156e+07	1.3358e+07	1.3414e+07	1.28825e+07	1.29711e+07	1.48204e+07	0	0	0	0	0	0	0
MW0106119	T3_negative	Carglumic acid	Organic acid and Its derivatives	Organic acid and Its derivatives	C6H10N2O5	189.051	190.059	9.7138	[M-H]-	2.425	1b	0.8111	rp	1188-38-1	121396	HMDB0015673	-	C05829	1.01409e+06	664086	712856	768525	1.86967e+06	649436	650587	691349	565321	861032	1.38065e+06	505572	185609	108258	430027	355901	84239.9	552003	1.56887e+06	642657	605924	899854	927986	858263	0	0	0	0	0	0	0
MW0123226	T3_positive	Carbofuran	Benzene and substituted derivatives	Benzene and substituted derivatives	C12H15NO3	239.148	221.105	2.5254	[M+NH4]+	22.565	1b	0.5248	rp	1563-66-2	2566	HMDB0031770	-	C14291	500011	1.73604e+06	1.40584e+06	854137	1.49261e+06	1.58806e+06	1401252	1.79115e+06	264329	1.3466e+06	1.34232e+06	630970	2.71357e+06	930877	2.85455e+06	3.61533e+06	4.3401e+06	3.96168e+06	558747	752214	3.85406e+06	3.32185e+06	3.43798e+06	3.81361e+06	0	0	0	0	0	0	0
MW0008849	T3_positive	Naptalam	Benzene and substituted derivatives	Benzene and substituted derivatives	C18H13NO3	314.08	291.089	3.4322	[M+Na]+	3.39121	1b	0.5359	rp	132-66-1	8594	-	-	C18869	2.90273e+06	3.92347e+06	3.34969e+06	8.7493e+06	9.62788e+06	9.28331e+06	4.66832e+06	4.39167e+06	3.39789e+06	8.5607e+06	1.40698e+06	5.44171e+06	1.47459e+06	4.14048e+06	2.41647e+06	4.12619e+06	5.84001e+06	3.96594e+06	4.70179e+06	3.95154e+06	5.05601e+06	4.49858e+06	2.56107e+06	4.75366e+06	0	0	0	0	0	0	0
MW0061712	T3_positive	14,15-Leukotriene C4(ExC4)	GP	PI	C47H83O13P	925.507	886.557	8.8612	[M+K]+	12.0082	1b	0.5657	rp	206059-96-3	42607491	HMDB0009815	-	-	2.89901e+06	3.05088e+06	3.12857e+06	3.56917e+06	3.33546e+06	3.52007e+06	3.58288e+06	3.52831e+06	5.9379e+06	4.97351e+06	2.17027e+07	2.24557e+07	3.29811e+06	2.64538e+06	3.1532e+06	2.93783e+06	3.04811e+06	3.12286e+06	3.60391e+06	3.4981e+06	2.769e+06	3.44916e+06	2.92736e+06	3.55069e+06	0	0	0	0	0	0	0
MW0109420	T3_positive	N-Propionylglycine	Amino acid and Its metabolites	Amino acid derivatives	C5H9NO3	132.065	131.058	5.3971	[M+H]+	1.19931	1b	0.5792	rp	21709-90-0	98681	HMDB0000783	5749	-	4.03054e+06	3.16728e+06	3.14676e+06	2.55722e+06	2.39957e+06	2.84288e+06	2.61907e+06	2.31705e+06	2.43446e+06	3.45805e+06	1.08999e+06	1.69408e+06	2.68683e+06	6.69457e+06	1.22077e+06	5.30724e+06	4.83896e+06	2.75047e+06	2.89147e+06	5.45185e+06	4.18298e+06	3.35504e+06	3.29621e+06	4.54882e+06	0	0	0	0	0	0	0
MW0144062	T3_positive	8-hydroxy-2'-deoxy Guanosine	Nucleotide and Its metabolites	Nucleotide and Its metabolites	C10H13N5O6	306.08	299.087	0.7701	[M+Na]+	2.07116	1b	0.5951	rp	3868-31-3	135406132	-	-	-	5.27432e+06	4.67319e+06	4.47172e+06	4.72481e+06	4.20718e+06	4.67237e+06	4.4154e+06	3.6644e+06	3.65138e+06	3.09498e+06	3.58471e+06	3.72193e+06	1.29945e+07	1.2844e+07	1.45446e+07	1.32071e+07	1.22395e+07	1.36748e+07	8.07431e+06	8.63801e+06	9.43669e+06	7.5781e+06	9.39126e+06	7.43995e+06	0	0	0	0	0	0	0
MW0004782	T3_positive	4-Bromophenol	Benzene and substituted derivatives	Phenolics	C6H5BrO	172.956	171.952	9.0863	[M+H]+	9.74343	1b	0.6307	rp	106-41-2	7808	HMDB0062397	-	C14453	2.72622e+07	3.29007e+07	2.81372e+07	2.78824e+07	2.84843e+07	3.85879e+07	2.65134e+07	3.00238e+07	2.78593e+07	2.56412e+07	3.7028e+07	2.55716e+07	3.51816e+07	3.47188e+07	3.05184e+07	3.00896e+07	3.02583e+07	3.29764e+07	2.92469e+07	3.02227e+07	3.08327e+07	2.99742e+07	2.91804e+07	2.74418e+07	0	0	0	0	0	0	0
MW0014806	T3_positive	5-Methoxyindoleacetate	Heterocyclic compounds	Indole and Its derivatives	C11H11NO3	188.07	205.074	1.9436	[M+H-H2O]+	1.7071	1b	0.6315	rp	3471-31-6	18986	HMDB0004096	7016	C05660	1.57832e+06	1.95387e+06	1.84182e+06	1.62149e+06	1.38354e+06	1.40727e+06	1.65433e+06	2.00093e+06	1.33918e+06	1.16089e+06	1.51957e+06	967920	1.43641e+06	1.69203e+06	1.97627e+06	1.32415e+06	1.85903e+06	1.59245e+06	784365	770819	1.06766e+06	982835	1.15322e+06	711782	0	0	0	0	0	0	0
MW0169870	T3_positive	Spermine	Alcohol and amines	Polyamines	C10H26N4	202.216	202.216	4.8477	[M+]+	1.2428	1b	0.637	rp	71-44-3	1103	HMDB0001256	255	C00750	1.67202e+06	3.47113e+06	1.65598e+06	1.82328e+06	2.12082e+06	2.59212e+06	2.19429e+06	450444	1.20623e+06	1.75906e+06	1.33411e+06	690853	3.04869e+06	3.04098e+06	2.36546e+06	1780059	3.29763e+06	3422031	2.89619e+06	2.65307e+06	615554	2.55716e+06	2.70854e+06	2.75741e+06	0	0	0	0	0	0	0
MW0054914	T3_positive	Methyl stearate	FA	Others	C19H38O2	316.32	298.287	6.3167	[M+NH4]+	2.45889	1b	0.6574	rp	112-61-8	8201	HMDB0034154	-	-	1.4096e+06	1.53866e+06	1.3465e+06	1.89836e+06	900879	1.43717e+06	1.62245e+06	874228	1.73421e+06	2.90877e+06	1.46402e+06	2.09858e+06	1.16593e+06	464138	1.15003e+06	1.26472e+06	1.38204e+06	1.21699e+06	1.29878e+06	1.45715e+06	1.52761e+06	1.74011e+06	1.38608e+06	1.46244e+06	0	0	0	0	0	0	0
MW0118882	T3_positive	2-Pyrimidinemethanol	Heterocyclic compounds	Heterocyclic compounds	C5H6N2O	110.041	110.048	8.9858	[M+]+	16.529	1b	0.5194	rp	42839-09-8	2763024	-	45026	-	5.89677e+07	5.78563e+07	5.51092e+07	4.55476e+07	4.57486e+07	5.90015e+07	4.73505e+07	5.37483e+07	4.04365e+07	5.29944e+07	4.7707e+07	5.36236e+07	5.92625e+07	5.64342e+07	5.31639e+07	5.29223e+07	4.85427e+07	6.08392e+07	6.07064e+07	1.4566e+07	5.35828e+07	5.52378e+07	2.91154e+07	4.85429e+07	0	0	0	0	0	0	0
MEDP1809	T3_positive	Triacetin	Aldehyde,Ketones,Esters	Esters	C9H14O6	219.071	218.079	0.7452	[M+H]+	10.4811	1b	0.5138	rp	102-76-1	5541	HMDB0029592	-	-	2.52962e+06	406497	472850	240670	1.92945e+06	2611392	2.75795e+06	703284	1.35252e+06	2.65198e+06	2.37435e+06	2.43812e+06	1.75888e+06	1.24501e+06	1.22978e+06	1.49733e+06	1.19989e+06	1.09127e+06	1.55945e+06	1.16827e+06	703491	327020	1.65645e+06	349735	0	0	0	0	0	0	0
MW0131370	T3_negative	Desaminotyrosine	Phenolic acids	Phenolic acids	C9H10O3	201.025	166.063	5.5577	[M+Cl]-	18.7132	1b	0.6215	rp	501-97-3	10394	HMDB0002199	4148	C01744	4.17417e+06	3.3063e+07	2.97364e+06	2.95213e+06	3.11052e+06	3.9768e+06	8.76562e+06	6.39648e+06	1.00811e+07	3.87008e+07	5.05468e+06	7.44666e+06	1.04793e+07	1.17677e+07	8.39803e+06	1.19208e+07	1.03817e+07	1.09857e+07	1.56616e+07	1.73162e+07	2.32657e+07	1.65326e+07	1.72812e+07	2.4567e+07	3.1298e+06	6.56888e+06	4.06805e+06	4854718	7.36427e+06	6.88314e+06	6.77116e+06
MW0005119	T3_negative	p-Hydroxyphenylacetic acid	Benzene and substituted derivatives	Benzene and substituted derivatives	C8H8O3	303.096	152.047	2.1078	[2M-H]-	24.6783	1b	0.6215	rp	156-38-7	127	HMDB0000020	130	C00642	0	0	0	0	0	0	0	0	0	0	0	0	0	0	0	0	0	0	0	0	0	0	0	0	47078.8	47478.5	47094.1	355728	47076.8	47171.6	47076.8
MEDN0115	T3_negative	Chenodeoxycholic acid	Bile acids	Bile acids	C24H40O4	373.277	392.293	7.8222	[M-H2O-H]-	10.8254	1b	0.6177	rp	474-25-9	10133	HMDB0000518	207	C02528	235305	220737	154593	257183	349878	191880	203204	183928	40003.2	101544	136456	62914.1	196160	175280	156488	195809	163152	163422	325994	280200	278899	336054	343839	304273	43161.3	146026	161257	131728	112107	29515.7	84382.7
MW0108946	T3_negative	Aceglutamide	Amino acid and Its metabolites	Amino acid derivatives	C7H12N2O4	169.06	188.08	2.379	[M-H2O-H]-	2.29845	1b	0.6126	rp	2490-97-3	182230	HMDB0006029	-	-	2.39684e+06	1.57639e+06	2.35532e+06	2.20751e+06	1.77269e+06	1.54382e+06	1.54521e+06	1.19164e+06	2.06188e+06	1.63702e+06	1.4492e+06	2.05037e+06	296588	1.65853e+06	2.19e+06	3.12747e+06	1734363	1.53189e+06	2.53119e+06	1.419e+06	1.97668e+06	3.37071e+06	438518	2.27864e+06	3.17923e+07	3.34343e+07	9.85871e+06	9.30903e+06	4.7519e+06	8.18969e+06	8.47389e+06
MW0105562	T3_negative	Ala-Ser	Amino acid and Its metabolites	Small Peptide	C6H12N2O4	157.06	176.08	3.0937	[M-H2O-H]-	2.86264	1b	0.605	rp	3303-41-1	1549433	-	65141	-	0	0	0	0	0	0	0	0	0	0	0	0	0	0	0	0	0	0	0	0	0	0	0	0	166098	616362	825958	455096	615955	893774	216150
MW0193993	T3_negative	Iodotyrosine	Amino acid and Its metabolites	Amino acid derivatives	C9H10INO3	306.981	306.971	0.6293	[M-]-	23.1111	1b	0.5827	rp	70-78-0	439744	HMDB0000021	-	C02515	0	0	0	0	0	0	0	0	0	0	0	0	0	0	0	0	0	0	0	0	0	0	0	0	735732	748185	1.06209e+06	650907	865271	336642	1.09248e+06
MW0140001	T3_negative	10-HDoHE	FA	Oxidized lipids	C22H32O3	344.244	344.235	5.4553	[M-]-	20.5123	1b	0.5617	rp	90780-50-0	11537494	HMDB0060037	-	-	0	0	0	0	0	0	0	0	0	0	0	0	0	0	0	0	0	0	0	0	0	0	0	0	486376	61436.4	763377	681295	449720	71022.9	633850
ZINC3860193	T3_negative	Fumaric acid	Organic acid and Its derivatives	Organic acid and Its derivatives	C4H4O4	132.029	116.011	1.881	[M+NH4-2H]-	3.4	1b	0.5608	rp	110-17-8	444972	HMDB0000134	3242	C00122	0	0	0	0	0	0	0	0	0	0	0	0	0	0	0	0	0	0	0	0	0	0	0	0	8.80568e+07	8.50023e+07	8.78364e+07	9.08056e+06	1.81463e+07	1.25729e+07	10829736
MEDN1331	T3_negative	4-Methoxyphenylacetic acid	Organic acid and Its derivatives	Organic acid and Its derivatives	C9H10O3	201.025	166.063	0.6382	[M+Cl]-	19.5049	1b	0.5593	rp	104-01-8	7690	HMDB0002072	6472	-	0	0	0	0	0	0	0	0	0	0	0	0	0	0	0	0	0	0	0	0	0	0	0	0	4.2032e+06	9.23619e+06	7.06424e+06	7.7783e+06	7.14723e+06	1.1576e+07	1.10804e+07
MEDN0689	T3_negative	2,5-Furandicarboxylic acid	Aldehyde,Ketones,Esters	Esters	C6H4O5	155.001	156.006	6.2066	[M-H]-	5.28161	1b	0.5388	rp	3238-40-2	76720	HMDB0004812	7076	C20450	0	0	0	0	0	0	0	0	0	0	0	0	0	0	0	0	0	0	0	0	0	0	0	0	9.72063e+06	1.00311e+07	1.03702e+07	1.0893e+07	7.11471e+06	5.79149e+06	1.28008e+07
MW0169602	T3_negative	Orsellinic acid	Benzene and substituted derivatives	Benzene and substituted derivatives	C8H8O4	149.045	168.042	9.5747	[M-H2O-H]-	24.6137	1b	0.5143	rp	480-64-8	68072	HMDB0033967	41017	C01839	0	0	0	0	0	0	0	0	0	0	0	0	0	0	0	0	0	0	0	0	0	0	0	0	934069	1.02982e+06	942175	1.29055e+06	1.21842e+06	1.51704e+06	990847
MEDP1637	T3_negative	11-Dehydrocorticosterone	Hormones and hormone related compounds	Hormones and hormone related compounds	C21H28O4	325.183	344.199	8.829	[M-H2O-H]-	7.58912	1b	0.5077	rp	72-23-1	5311364	HMDB0004029	-	C05490	906840	1.36648e+06	1.09451e+06	1.29388e+06	964859	1.30305e+06	1.06186e+06	1.48341e+06	1.18053e+06	989065	1.34526e+06	926270	4.67669e+06	461373	682841	1.19858e+06	1.08108e+06	1.35715e+06	1560834	1.45432e+06	1.71102e+06	1.57701e+06	1.6652e+06	1.4656e+06	6.23142e+07	2.53073e+07	2.78664e+07	2.8091e+07	3.14071e+07	4.76076e+07	5.49391e+07
MW0108724	T3_negative	Cinnamoylglycine	Amino acid and Its metabolites	Amino acid derivatives	C11H11NO3	204.065	205.074	3.942	[M-H]-	1.69262	1b	0.7769	rp	16534-24-0	709625	HMDB0011621	-	-	3.37828e+06	4.87526e+06	3.935e+06	4.75542e+06	3.02019e+06	5.04617e+06	5.94556e+06	5.90618e+06	6.88837e+06	5.18171e+06	5.42978e+06	6.12672e+06	7.12656e+06	5.34213e+06	5.48585e+06	4.71957e+06	5.51151e+06	5.09545e+06	8.26076e+06	7.03958e+06	7.05293e+06	8.02064e+06	8.20145e+06	8.85196e+06	0	0	0	0	0	0	0
MW0063751	T3_negative	Taurolithocholic acid	Bile acids	Bile acids	C26H45NO5S	482.294	483.302	8.864	[M-H]-	8.13503	1b	0.7734	rp	516-90-5	439763	HMDB0000722	5690	C02592	349579	6.79791e+06	1.49424e+06	9.17502e+06	2.76606e+06	3.72758e+06	3.4642e+06	7.48225e+06	3.45212e+06	2.83823e+06	2.9432e+06	6.16967e+06	3.42291e+06	5.27002e+06	4.98231e+06	5.75817e+06	2.18379e+06	3.25348e+06	1.44438e+06	6.86856e+06	7.07634e+06	3.06442e+06	6.48795e+06	7.63739e+06	0	0	0	0	0	0	0
MW0063749	T3_negative	Taurodeoxycholic acid	Bile acids	Bile acids	C26H45NO6S	498.289	499.297	8.864	[M-H]-	3.95831	1b	0.7689	rp	516-50-7	2733768	HMDB0000896	5853	C05463	1.1731e+07	1.70722e+07	1.03999e+07	1.84651e+07	9.52673e+06	1.16389e+07	1.35611e+07	1.93958e+07	1.50393e+07	1.50082e+07	1.30613e+07	1.93866e+07	1.40695e+07	1.48135e+07	1.36701e+07	1.83606e+07	1.19894e+07	1.45873e+07	1.94424e+07	2.46426e+07	2.34295e+07	1.64693e+07	2.2822e+07	2.83242e+07	0	0	0	0	0	0	0
MW0008498	T3_negative	N-(5Z,8Z,11Z,14Z)-5,8,11,14-eicosatetraen-1-yl-4-hydroxybenzamide	Benzene and substituted derivatives	Benzene and substituted derivatives	C27H39NO2	817.584	409.298	6.0335	[2M-H]-	1.08386	1b	0.7629	rp	251908-92-6	10364179	-	44900	-	1.40161e+06	691178	1.10436e+06	1.54819e+06	2.31107e+06	2.46882e+06	6.31936e+06	1.50937e+06	3.77552e+06	3.07446e+06	4.47949e+06	3.67014e+06	2.55504e+06	1.87447e+06	933232	855421	3.49722e+06	2.95252e+06	3.72822e+06	4.76839e+06	3.70827e+06	5.12663e+06	4.64161e+06	1.708e+06	0	0	0	0	0	0	0
FDATN00859	T3_negative	4-Acetamidobenzoic acid	Benzene and substituted derivatives	Benzene and substituted derivatives	C9H9NO3	178.05	179.058	2.8141	[M-H]-	2.11492	1b	0.7791	rp	-	19266	HMDB0246328	-	-	3.02452e+07	5.27162e+07	7.30255e+07	3.14004e+07	6.84913e+07	3.95623e+07	1.52355e+07	3.55199e+07	638334	4.85532e+07	1.6743e+07	5.19364e+07	3.79897e+07	1.37288e+07	946036	7.35162e+07	3.83307e+07	530768	7.03321e+07	7.79203e+06	4.78695e+07	4.80508e+07	6.11412e+07	4.2126e+07	0	0	0	0	0	0	0
MW0005268	T3_negative	4-Nitroaniline	Benzene and substituted derivatives	Benzene and substituted derivatives	C6H6N2O2	137.023	138.043	3.3029	[M-H]-	2.71155	1b	0.8102	rp	-	7475	HMDB0246529	-	C02126	6.52573e+06	6.92495e+06	6.96413e+06	6.87388e+06	7.50872e+06	7.45411e+06	6.0696e+06	1.94272e+07	6.53243e+06	6.77673e+06	7.30429e+06	6.90251e+06	7.09935e+06	6.83451e+06	6.63916e+06	5.99843e+06	4.58248e+06	7.8062e+06	7.39394e+06	1.20521e+07	8.00518e+06	5.2631e+06	6.18983e+06	7.50631e+06	0	0	0	0	0	0	0
MW0002892	T3_negative	2-Chloro-5-nitro-N-4-pyridinylbenzamide	Benzene and substituted derivatives	Benzene and substituted derivatives	C12H8ClN3O3	336.039	277.025	3.1377	[M+CH3COO]-	3.32717	1b	0.8455	rp	-	2777391	HMDB0246142	-	-	1.73249e+06	2.19879e+06	3.23263e+06	2.15686e+06	1.8345e+06	3.12903e+06	2.09399e+06	1.59381e+06	1.31955e+06	1.55297e+06	2.26067e+06	961980	237406	1.21292e+06	693143	2.06493e+06	2.52543e+06	1.93967e+06	1.5351e+06	1.15286e+06	1.7324e+06	1.00241e+06	836921	1.26247e+06	0	0	0	0	0	0	0
MW0122525	T3_negative	7-Methyluric acid	Amino acid and Its metabolites	Amino acid derivatives	C6H6N4O3	163.027	182.044	1.164	[M-H2O-H]-	1.525	1b	0.8621	rp	-	69160	HMDB0011107	-	C16355	1.00937e+06	840778	767425	1.13756e+06	1.18757e+06	979245	2.2145e+06	765951	827600	975448	710146	2.28156e+06	555878	500078	106282	97964.8	550284	779701	541576	296128	135820	571150	560303	596984	0	0	0	0	0	0	0
MW0170035	T3_negative	alpha-CEHC	Benzene and substituted derivatives	Benzene and substituted derivatives	C16H22O4	277.145	278.152	7.2327	[M-H]-	0.680296	1b	0.767	rp	4072-32-6	9943542	HMDB0001518	44825	-	3.17049e+06	2.7272e+06	6.36741e+06	3.15354e+06	3.01436e+06	2.87329e+06	2.52594e+06	2.5808e+06	3.17336e+06	2.59745e+06	3.97837e+06	2.83476e+06	388787	592691	417789	632927	706362	560168	702651	697171	661793	657392	672534	660454	0	0	0	0	0	0	0
ZINC1532766	T3_negative	D-Methionine	Amino acid and Its metabolites	Amino acids	C5H11NO2S	208.063	149.051	4.3015	[M+CH3COO]-	3.91062	1b	0.5139	rp	348-67-4	84815	HMDB0033951	-	C00855	3.21155e+07	3.25948e+07	3.44143e+07	3.14673e+07	3.17962e+07	1.51844e+07	3.59373e+07	3.6656e+07	3.69359e+07	3.53111e+07	3.7566e+07	2.96617e+07	4.99178e+07	5.09751e+07	49590477	4.49323e+07	4.99808e+07	5.34882e+07	5.40315e+07	5.09032e+07	5.20414e+07	5.47e+07	5.54552e+07	5.17119e+07	0	0	0	0	0	0	0
MEDN1802	T3_negative	Zeranol	Benzene and substituted derivatives	Benzene and substituted derivatives	C18H26O5	321.174	322.178	8.8496	[M-H]-	14.3958	1b	0.5154	rp	26538-44-3	2999413	HMDB0032702	-	C14752	3.34279e+06	2.59365e+06	1.87366e+06	3.442e+06	1.98248e+06	1.91856e+06	1.09409e+06	2.36037e+06	1.2304e+06	972987	1.6772e+06	2.40045e+06	2.76192e+06	286774	4.7476e+06	3.77903e+06	2.97495e+06	4.12907e+06	1.3983e+06	2.37529e+06	3018092	2.01349e+06	2.83633e+06	3.05667e+06	0	0	0	0	0	0	0
MW0015395	T3_negative	9S-HOTrE	FA	Oxidized lipids	C18H30O3	329.189	294.219	4.5223	[M+Cl]-	5.26468	1b	0.5299	rp	89886-42-0	6439873	-	-	-	1214949	1.57471e+06	112608	218495	1.43058e+06	1.38923e+06	1.37948e+06	106646	1.60101e+06	2.1645e+06	1.51633e+06	1.53361e+06	3.22272e+06	1.89097e+06	3.41791e+06	3.92649e+06	2.64432e+06	3.70208e+06	4.25062e+06	4.44857e+06	4.32919e+06	4.82198e+06	4.62295e+06	4.40404e+06	0	0	0	0	0	0	0
MEDN0227	T3_negative	D-Glucose 6-Phosphate	Carbohydrates and Its metabolites	Phosphate sugars	C6H13O9P	305.023	260.03	4.4338	[M+HCOO]-	8.87196	1b	0.542	rp	15209-11-7	439284	HMDB0304534	-	-	1.27854e+06	4.96256e+06	781002	1.50322e+06	1.78363e+06	5.43401e+06	1.29813e+06	1.01501e+06	1.42705e+06	2.01995e+06	686041	414201	417129	127615	368042	223323	125327	1.06728e+06	476172	124320	966175	243515	110488	522605	0	0	0	0	0	0	0
MW0109836	T3_negative	Thiodiglycolic acid	Organic acid and Its derivatives	Organic acid and Its derivatives	C4H6O4S	208.972	149.999	0.7736	[M+CH3COO]-	21.8658	1b	0.5571	rp	123-93-3	31277	HMDB0042032	-	C14872	684819	77387.7	77281.2	77283.7	77375.5	79448.1	2.16465e+06	83133.1	2.0714e+06	77399.6	77842.9	78159.7	2.36499e+06	4.10552e+06	3.44228e+06	3.96319e+06	3.33962e+06	4026772	2.76949e+06	77284.1	77284	77284.1	77283.3	77284.1	0	0	0	0	0	0	0
MEDN0788	T3_negative	LXA5	FA	Oxidized lipids	C20H30O5	409.227	350.209	5.6151	[M+CH3COO]-	8.85378	1b	0.5574	rp	110657-98-2	146882	-	-	-	433060	523226	270795	181043	319297	305022	241562	247350	240355	355215	214986	185247	365442	650498	505037	282616	217915	337234	237171	507608	310400	280930	302589	317467	0	0	0	0	0	0	0
MEDN0683	T3_negative	2-Naphthol	Benzene and substituted derivatives	Benzene and substituted derivatives	C10H8O	165.04	144.058	7.4674	[M+Na-2H]-	19.475	1b	0.5626	rp	135-19-3	8663	HMDB0012322	-	C11713	1.03411e+08	2.08212e+07	6.79654e+06	6.52268e+06	2.16508e+06	1.04038e+07	2.68901e+06	7.63235e+06	5.47451e+06	2.41047e+06	2.0483e+06	2.11747e+06	5.08515e+07	4.45306e+06	1.33433e+07	3.97451e+07	4.82588e+07	5.51458e+07	5.32902e+07	5.66194e+06	2.17194e+07	4.10603e+07	5.41156e+07	5.67397e+07	0	0	0	0	0	0	0
MEDP2147	T3_negative	Sakuranetin	Flavonoids	Flavonoid	C16H14O5	305.082	286.084	5.7417	[M+F]-	2.3	1b	0.5741	rp	2957-21-3 | 520-29-6	348130	HMDB30090	-	-	459982	534487	387353	571184	64521.7	551126	234875	247869	525183	566730	534074	615782	432813	622791	533785	560217	555581	331390	388409	426595	538517	399617	398284	568213	0	0	0	0	0	0	0
MW0108676	T3_positive	Guanidinosuccinic acid	Organic acid and Its derivatives	Organic acid and Its derivatives	C5H9N3O4	176.065	175.059	0.7833	[M+H]+	3.62743	1b	0.8034	rp	6133-30-8	439918	HMDB0003157	10	C03139	2.29111e+07	2.35428e+07	2.44478e+07	2.49548e+07	2.05541e+07	2.60689e+07	2.55617e+07	2.65335e+07	2.76121e+07	2.45838e+07	2.48671e+07	2.63029e+07	1.34809e+07	1.28632e+07	1.31166e+07	1.30619e+07	1.39177e+07	1.35522e+07	1.44748e+07	1.60839e+07	1.68654e+07	1.56557e+07	1.43228e+07	1.43781e+07	0	0	0	0	0	0	0
MW0004841	T3_negative	4-Chloro-3-sulfamoylbenzoic acid	Benzene and substituted derivatives	Benzene and substituted derivatives	C7H6ClNO4S	234.975	234.971	5.4242	[M-]-	10.1624	1b	0.5825	rp	1205-30-7	14568	-	813	-	1.87041e+07	8.49649e+06	7.94531e+06	7.9165e+06	8.36452e+06	4.68772e+06	5.50122e+06	5.93525e+06	7.86425e+06	5.66319e+06	3.08839e+07	5.48016e+06	9.24382e+06	7.55317e+06	7.2362e+06	6.17397e+06	7.92181e+06	7.95758e+06	7.48404e+06	7.57826e+06	7.41832e+06	9.52304e+06	8.53813e+06	7.41124e+06	0	0	0	0	0	0	0
MW0115265	T3_negative	Sedoheptulose 7-phosphate	Carbohydrates and Its metabolites	Phosphate sugars	C7H15O10P	335.032	290.04	0.6229	[M+HCOO]-	10.3842	1b	0.7425	rp	2646-35-7	165007	HMDB0001068	3418	C05382	7.63764e+06	2.44509e+06	3.17516e+06	5.01727e+06	3.13781e+06	7.68577e+06	5.14231e+06	1.50023e+06	3.28378e+06	4.60472e+06	4.45303e+06	2.134e+06	3.37547e+06	4.48059e+06	4097681	2.10948e+06	4.13702e+06	6.18979e+06	5.70573e+06	6.08161e+06	3.20905e+06	3.70777e+06	3.19251e+06	3.96064e+06	0	0	0	0	0	0	0
MEDN1435	T3_negative	(±)5(6)-DiHETE	FA	Oxidized lipids	C20H32O4	335.223	336.23	6.0209	[M-H]-	1.04778	1b	0.7434	rp	845673-97-4	14429105	-	96426	-	53569.4	46345.8	44130.1	114584	102219	119010	571648	614552	519586	380161	536669	503047	24366.8	27817.4	26194.1	131517	186066	174269	167380	87683	201719	223192	183400	243257	0	0	0	0	0	0	0
MW0013554	T3_negative	2-Methoxyestrone	Hormones and hormone related compounds	Hormones and hormone related compounds	C19H24O3	321.147	300.173	6.3065	[M+Na-2H]-	0.1	1b	0.9188	rp	362-08-3	440624	HMDB0000010	2578	C05299	948654	2.33906e+06	2.2385e+06	1.22329e+06	2.74699e+06	2.75557e+06	910469	1.29141e+06	1.29638e+06	917017	1.25843e+06	1.32974e+06	1.29067e+06	1.21231e+06	2.17408e+06	1.76959e+06	2.07651e+06	2.0226e+06	1.92469e+06	969775	1.74171e+06	1.06204e+06	1.72528e+06	1.20526e+06	0	0	0	0	0	0	0
MEDN0212	T3_negative	Threitol	Carbohydrates and Its metabolites	Sugar alcohols	C4H10O4	162.076	122.058	1.1893	[M-H+CH3CN]-	0.825	1b	0.9223	rp	7541-59-5	169019	HMDB0004136	-	-	886197	633922	547499	556509	490991	467661	580516	567064	367350	103570	1.43799e+06	763503	561924	500387	463190	629116	544607	524602	607052	506324	426961	620218	819838	583521	0	0	0	0	0	0	0
MW0123708	T3_positive	2,3-Dimethylmaleic anhydride	Organic acid and Its derivatives	Organic acid and Its derivatives	C6H6O3	127.038	126.032	9.5577	[M+H]+	1.126	1b	0.8001	rp	-	13010	HMDB0245404	-	-	0	0	0	0	0	0	0	0	0	0	0	0	0	0	0	0	0	0	0	0	0	0	0	0	6.90814e+06	3.77422e+06	5.83971e+06	1.87848e+06	5.65281e+06	7.18821e+06	5.32638e+06
MW0009593	T3_positive	P-Toluenesulfonamide	Benzene and substituted derivatives	Benzene and substituted derivatives	C7H9NO2S	136.021	171.035	3.6872	[M+H-2H2O]+	1.25177	1b	0.7743	rp	-	6269	HMDB0246504	-	C14412	2.04126e+07	1.1518e+07	1.57687e+07	1.18404e+07	1.20851e+07	1.3155e+07	1.48674e+07	1.80314e+07	1.79711e+07	1.19378e+07	1.01849e+07	1.46052e+07	8.6021e+06	1.17893e+07	8.9442e+06	9.48542e+06	2.49644e+07	8.69527e+06	1.19904e+07	8.84982e+06	1.16954e+07	9.87218e+06	1.45698e+07	1.52387e+07	5.56011e+07	3.25868e+07	3.09226e+07	3.60068e+07	7.1882e+07	4.08833e+07	3.98373e+07
MEDP0366	T3_positive	N,N-Dimethylformamide	Alcohol and amines	Amines	C3H7NO	112.018	73.0528	9.0077	[M+K]+	4.1	1b	0.7561	rp	-	6228	HMDB0001888	-	C03134	0	0	0	0	0	0	0	0	0	0	0	0	0	0	0	0	0	0	0	0	0	0	0	0	1.62008e+09	5.95867e+08	1.56352e+09	4.13417e+08	1.46515e+09	1.52594e+09	1.29122e+09
MW0120213	T3_positive	4-Amino-5-hydroxymethyl-2-methylpyrimidine	Heterocyclic compounds	Heterocyclic compounds	C6H9N3O	140.082	139.075	0.0425	[M+H]+	1.56213	1b	0.7044	rp	-	777	HMDB0247327	-	C01279	0	0	0	0	0	0	0	0	0	0	0	0	0	0	0	0	0	0	0	0	0	0	0	0	1.02189e+07	3.94915e+06	4.51266e+06	3.77651e+06	3.0417e+06	4.43807e+06	2.91112e+06
MEDP1579	T3_positive	N-Formylglycine	Amino acid and Its metabolites	Amino acid derivatives	C3H5NO3	104.03	103.027	0.7165	[M+H]+	10.0644	1b	0.7032	rp	-	75606	HMDB0255145	-	-	0	0	0	0	0	0	0	0	0	0	0	0	0	0	0	0	0	0	0	0	0	0	0	0	3.45164e+06	7.70636e+06	3.91298e+06	5.49932e+06	6.20855e+06	6.31296e+06	1.23485e+07
MW0063745	T3_negative	Taurochenodeoxycholic acid	Bile acids	Bile acids	C26H45NO6S	498.29	499.297	6.7981	[M-H]-	0.682334	1b	0.8883	rp	516-35-8	387316	HMDB0000949	5897	C05465	2.52004e+07	2.67119e+07	2.50575e+07	2.59044e+07	2.32592e+07	2.5143e+07	3.3331e+07	2.92954e+07	3.37706e+07	3.24209e+07	3.02126e+07	4.33774e+07	4.2225e+07	4.20537e+07	3.66039e+07	3.46188e+07	6.86792e+07	6.44094e+07	4.52027e+07	7.43772e+07	4.09629e+07	4.02392e+07	3.80751e+07	3.729e+07	0	0	0	0	0	0	0
MW0154549	T3_negative	N-Methylnicotinamide	Heterocyclic compounds	Heterocyclic compounds	C7H8N2O	171.029	136.064	1.1266	[M+Cl]-	9.72371	1b	0.856	rp	114-33-0	64950	HMDB0003152	-	-	4.47104e+07	4.46464e+07	4.5849e+07	4.38936e+07	4.33809e+07	4.72772e+07	4.3752e+07	4.72538e+07	4.24031e+07	4.51469e+07	4.82169e+07	4.4192e+07	3.04239e+07	3.09413e+07	3.00689e+07	3.02959e+07	3.2766e+07	3.07436e+07	2.73412e+07	2.8939e+07	3.06928e+07	2.84675e+07	2.95812e+07	2.75509e+07	0	0	0	0	0	0	0
MW0005838	T3_negative	6-Phosphogluconic acid	Organic acid and Its derivatives	Organic acid and Its derivatives	C6H13O10P	335.033	276.025	0.8243	[M+CH3COO]-	11.7842	1b	0.7485	rp	921-62-0	91493	HMDB0001316	367	C00345	8.84797e+06	1.30434e+07	1.3018e+07	1.61857e+07	1.68592e+07	1.04146e+07	1.62686e+07	1.62187e+07	1.32977e+07	1.83548e+07	2.06727e+07	2.01929e+07	333161	2.96909e+06	1.49487e+06	3.27379e+06	2.83168e+06	2.76252e+06	2.0817e+06	2.48913e+06	2.86178e+06	2.53394e+06	4.71489e+06	5.65409e+06	0	0	0	0	0	0	0
MW0062164	T3_negative	Pregnenolone	Hormones and hormone related compounds	Hormones and hormone related compounds	C21H32O2	337.216	316.24	6.8871	[M+Na-2H]-	1.425	1b	0.7614	rp	145-13-1	8955	HMDB0000253	-	C01953	1.324e+07	1.72031e+07	5.83301e+06	8.29934e+06	7.28825e+06	5.81273e+06	2.93443e+07	5.72346e+06	8.26555e+06	1.99882e+07	1.54171e+07	1.0581e+07	1.85997e+07	5.83692e+06	1.89307e+07	1.53733e+07	1.93132e+07	1.31541e+07	2.18253e+07	7.91262e+06	2.34283e+07	2.17642e+07	3.09947e+07	3.02395e+07	0	0	0	0	0	0	0
MEDN0285	T3_negative	2-Methylsuccinic Acid	Organic acid and Its derivatives	Organic acid and Its derivatives	C5H8O4	113.023	132.042	4.3078	[M-H2O-H]-	3.08326	1b	0.5962	rp	498-21-5	10349	HMDB0001844	3710	-	873127	1.01601e+06	1.52326e+06	885596	1.40413e+06	1.39458e+06	1.42517e+06	1.20804e+06	1.6298e+06	1.2026e+06	1.27554e+06	1.07917e+06	1.51162e+06	851091	824188	1229921	839593	1.22867e+06	1.07065e+06	971789	1.36367e+06	1.35783e+06	674859	1.37943e+06	0	0	0	0	0	0	0
MW0141851	T3_positive	1-Aziridineethanol	Alcohol and amines	Alcohols	C4H9NO	88.0759	87.0684	2.3615	[M+H]+	0.473969	1b	0.805	rp	1072-52-2 | 9016-04-0	14074	-	-	C19332	4.36855e+06	6.96126e+06	2.93982e+06	5.64745e+06	4.28504e+06	5.2636e+06	6.77833e+06	7.94186e+06	5.73001e+06	5.50424e+06	3.51973e+06	4.42896e+06	4.73584e+06	4.69241e+06	2.72803e+06	3.53203e+06	5.21279e+06	2.18034e+06	3.69026e+06	5.43428e+06	4.78741e+06	3.80811e+06	2.28184e+06	4.56076e+06	0	0	0	0	0	0	0
MW0123105	T3_positive	Bilirubin	Heterocyclic compounds	Heterocyclic compounds	C33H36N4O6	585.267	584.264	5.2824	[M+H]+	2.18391	1b	0.8257	rp	635-65-4	5280352	HMDB0000054	81	C00486	1.53021e+06	1.08834e+06	2.47692e+06	2.97586e+06	1.48004e+06	1.6108e+06	2.48025e+06	1.04861e+06	2.74249e+06	1.76744e+06	3.9728e+06	1.84632e+06	4.13304e+06	4.32064e+06	4.12677e+06	3.78773e+06	4.10233e+06	3.83218e+06	3.01405e+06	1.76615e+06	3.28391e+06	793542	2.92902e+06	3.27703e+06	0	0	0	0	0	0	0
MEDN0350	T3_negative	(±)15-HETE	FA	Oxidized lipids	C20H32O3	319.227	320.235	7.1597	[M-H]-	1.51346	1b	0.7968	rp	54845-95-3	5280724	HMDB0003876	-	C04742	0	0	0	0	0	0	0	0	0	0	0	0	0	0	0	0	0	0	0	0	0	0	0	0	8.91482e+06	2.28366e+06	7.77315e+06	2.66002e+06	1.67399e+06	1815747	1.71343e+06
MW0013213	T3_negative	5Z,8Z,11Z,14Z-Eicosatetraenedioic acid	FA	Oxidized lipids	C20H30O4	333.211	334.214	8.8714	[M-H]-	11.8063	1b	0.678	rp	79551-84-1	6437827	-	-	-	5.40708e+06	5.35672e+06	4.79169e+06	5.71234e+06	5.11072e+06	213926	368706	70785.6	1.27443e+06	240760	1.07319e+06	1.54868e+06	1.02087e+07	9.07429e+06	9.75142e+06	9.47564e+06	1.11223e+07	9.27504e+06	872728	1.32391e+06	878733	1.41075e+06	745669	399810	201163	125733	76130.1	981096	2.20879e+06	2.27133e+06	690703
MW0123807	T3_negative	Eicosapentaenoyl Serotonin	Tryptamines,Cholines,Pigments	Tryptamines	C30H40N2O2	459.311	460.309	7.3068	[M-H]-	17.3148	1b	0.6762	rp	199875-71-3	91746210	-	64894	-	0	0	0	0	0	0	0	0	0	0	0	0	0	0	0	0	0	0	0	0	0	0	0	0	0	0	0	0	0	0	0
MW0001237	T3_negative	1-(tert-Butyl)-3-(naphthalen-1-yl)-1H-pyrazolo[3,4-d]pyrimidin-4-amine	Benzene and substituted derivatives	Benzene and substituted derivatives	C19H19N5	316.151	317.164	2.354	[M-H]-	14.0406	1b	0.6743	rp	221243-82-9	4877	-	96473	-	0	0	0	0	0	0	0	0	0	0	0	0	0	0	0	0	0	0	0	0	0	0	0	0	0	0	0	0	0	0	0
MEDN1309	T3_negative	3-(Methylthio)propionic acid	Organic acid and Its derivatives	Organic acid and Its derivatives	C4H8O2S	119.01	120.025	8.9708	[M-H]-	22.9919	1b	0.671	rp	646-01-5	563	HMDB0001527	6300	C08276	1.63992e+07	1.61987e+07	1.66128e+07	1.71787e+07	1.51811e+07	1.65837e+07	1.36429e+07	1.28603e+07	1.40325e+07	1.22345e+07	1.29806e+07	1.34175e+07	614300	556127	2.68806e+06	2.66379e+06	2.51435e+06	675628	465809	576076	497162	636455	764240	586045	7e+06	1.44242e+07	6.9203e+06	1.06029e+07	4.70742e+06	9.63473e+06	6.08914e+06
MW0168721	T3_negative	Tretinoin	CoEnzyme and vitamins	CoEnzyme and vitamins	C20H28O2	359.222	300.209	6.8058	[M+CH3COO]-	0.186159	1b	0.6666	rp	302-79-4	444795	HMDB0001852	-	C00777	0	0	0	0	0	0	0	0	0	0	0	0	0	0	0	0	0	0	0	0	0	0	0	0	0	0	0	0	0	0	0
MEDTN00356	T3_negative	Proglumide	Alcohol and amines	Amines	C18H26N2O4	333.174	334.189	6.0739	[M-H]-	20.1168	1b	0.6641	rp	6620-60-6 | 24485-90-3	4922	-	43472	-	0	0	0	0	0	0	0	0	0	0	0	0	0	0	0	0	0	0	0	0	0	0	0	0	0	0	0	0	0	0	0
MW0063750	T3_negative	Taurohyocholate	Bile acids	Bile acids	C26H45NO7S	496.269	515.292	8.9086	[M-H2O-H]-	10.6191	1b	0.6619	rp	32747-07-2	11954195	HMDB0011637	-	-	692292	720535	473631	902383	347755	680750	440378	481571	459000	492578	330149	281254	459597	515951	483952	487445	623000	500380	393855	122381	276823	156442	307799	85269.4	0	0	0	0	0	0	0
MW0107685	T3_negative	L-Cysteine	Amino acid and Its metabolites	Amino acids	C3H7NO2S	121.028	121.02	1.853	[M-]-	19.9249	1b	0.6611	rp	52-90-4	5862	HMDB0000574	5556	C00097	0	0	0	0	0	0	0	0	0	0	0	0	0	0	0	0	0	0	0	0	0	0	0	0	1.27263e+08	9.85282e+07	6.0481e+07	4.19319e+07	4.34506e+07	3.47029e+07	1.51988e+08
MEDN0753	T3_negative	(±)16-HETE	FA	Oxidized lipids	C20H32O3	319.23	320.235	7.9558	[M-H]-	7.83979	1b	0.6585	rp	128914-46-5	9548884	HMDB0004680	-	C14778	0	0	0	0	0	0	0	0	0	0	0	0	0	0	0	0	0	0	0	0	0	0	0	0	0	0	0	0	0	0	0
MEDN0691	T3_negative	Maltitol	Carbohydrates and Its metabolites	Sugar alcohols	C12H24O11	344.134	344.132	1.8277	[M-]-	1.4894	1b	0.6584	rp	585-88-6	493591	HMDB0002928	3484	-	264317	517861	243680	463409	304488	375501	564962	449460	277358	303477	235234	121949	455279	526544	46584	430860	167637	170861	319449	192048	130166	137891	66709.3	353576	724417	298037	272348	179548	165977	818567	764690
MW0013214	T3_negative	20-Carboxy-leukotriene B4	FA	Oxidized lipids	C20H30O6	365.2	366.204	7.3457	[M-H]-	6.86499	1b	0.6555	rp	80434-82-8	5280877	HMDB0006059	-	C05950	0	0	0	0	0	0	0	0	0	0	0	0	0	0	0	0	0	0	0	0	0	0	0	0	0	0	0	0	0	0	0
MEDL02339	T3_negative	Diethyl hydrogen phosphate	Aldehyde,Ketones,Esters	Esters	C4H11O4P	154.05	154.04	3.0059	[M-]-	24.7728	1b	0.6551	rp	598-02-7	654	HMDB0012209	-	C06608	0	0	0	0	0	0	0	0	0	0	0	0	0	0	0	0	0	0	0	0	0	0	0	0	0	0	0	0	0	0	0
MW0109329	T3_negative	Pro-Phe	Amino acid and Its metabolites	Small Peptide	C14H18N2O3	261.134	262.132	3.9653	[M-H]-	24.0894	1b	0.6538	rp	13589-02-1	6351946	HMDB0011179	23690	-	0	0	0	0	0	0	0	0	0	0	0	0	0	0	0	0	0	0	0	0	0	0	0	0	0	0	0	0	0	0	0
pme3174	T3_negative	Cytidine-5'-monophosphate	Nucleotide and Its metabolites	Nucleotide and Its metabolites	C9H14N3O8P	358.019	323.052	0.6904	[M+Cl]-	5.93638	1b	0.6504	rp	63-37-6	6131	HMDB0000095	-	C00055	0	0	0	0	0	0	0	0	0	0	0	0	0	0	0	0	0	0	0	0	0	0	0	0	1.47532e+07	1.08415e+07	1.44383e+07	8.80813e+06	1.24182e+06	1.50409e+06	1.4917e+06
MEDP0864	T3_negative	(R)-Methyl 3-hydroxy-2-methylpropanoate	Organic acid and Its derivatives	Organic acid and Its derivatives	C4H8O3	103.039	104.047	2.6925	[M-H]-	3.07085	1b	0.6501	rp	2068-83-9	5324733	HMDB0000023	-	C01188	2.66474e+07	2.44403e+07	2.32003e+07	3.46954e+07	2.30207e+07	2.73282e+07	2.44168e+07	2.15707e+07	2.53341e+07	416139	2.36379e+07	3.5678e+07	7.9925e+07	2.7493e+07	2.03462e+07	1.12678e+08	2.3283e+07	1.97724e+07	2.37782e+07	2.45312e+07	2.31945e+07	2.69114e+07	2.93072e+07	3.82892e+07	2.35806e+07	1.13373e+07	2.27117e+07	2.75477e+07	2.46999e+07	5.59714e+07	7.92041e+07
MEDP1547	T3_negative	Sodium 1-hydroxy-3-(phosphonooxy)propan-2-olate	Organic acid and Its derivatives	Phosphoric acids	C3H8NaO6P	171.006	193.996	0.7788	[M-H]-	1.0517	1b	0.6482	rp	17603-42-8	71607255	-	-	-	0	0	0	0	0	0	0	0	0	0	0	0	0	0	0	0	0	0	0	0	0	0	0	0	2.00691e+08	1.18033e+08	1.04196e+08	1.0061e+08	9.01544e+07	1.21913e+08	1.22247e+08
MEDN1424	T3_negative	2,3-dinor-8-iso Prostaglandin F2α	Hormones and hormone related compounds	Hormones and hormone related compounds	C18H30O5	385.222	326.209	4.9766	[M+CH3COO]-	0.738978	1b	0.6466	rp	221664-05-7	9548881	-	-	C14794	0	0	0	0	0	0	0	0	0	0	0	0	0	0	0	0	0	0	0	0	0	0	0	0	0	0	0	0	0	0	0
MW0110284	T3_negative	Tyr-Gly	Amino acid and Its metabolites	Small Peptide	C11H14N2O4	237.079	238.095	8.8714	[M-H]-	20.672	1b	0.6428	rp	673-08-5	7021854	HMDB0029105	23898	-	0	0	0	0	0	0	0	0	0	0	0	0	0	0	0	0	0	0	0	0	0	0	0	0	0	0	0	0	0	0	0
MW0009466	T3_negative	Pimelic Diphenylamide 106	Benzene and substituted derivatives	Benzene and substituted derivatives	C20H25N3O2	374.157	339.195	1.1775	[M+Cl]-	19.4432	1b	0.64	rp	937039-45-7	16070100	-	45494	-	0	0	0	0	0	0	0	0	0	0	0	0	0	0	0	0	0	0	0	0	0	0	0	0	0	0	0	0	0	0	0
Zmpn000199	T3_negative	Galactaric acid	Carbohydrates and Its metabolites	Sugar acids	C6H10O8	191.019	210.038	1.6089	[M-H2O-H]-	1.3374	1b	0.6396	rp	526-99-8	3037582	HMDB0000639	5612	C00879	2.33718e+07	2.27881e+07	2.29006e+07	3.47348e+07	3.01945e+07	3.10248e+07	2.48536e+07	2.50731e+07	2.22659e+07	2.25849e+07	2.35019e+07	2.08869e+07	1.43261e+07	1.43188e+07	2.95467e+07	1.54554e+07	2.8877e+07	2.96197e+07	1.97704e+07	4.28232e+07	3.62232e+07	3.71737e+07	2.09934e+07	3.52527e+07	0	0	0	0	0	0	0
MW0155445	T3_negative	Phe-gly	Amino acid and Its metabolites	Small Peptide	C11H14N2O3	365.047	222.1	1.4266	[M+Cl]-	11.8012	1b	0.638	rp	721-90-4	6992304	HMDB0028995	65075	-	0	0	0	0	0	0	0	0	0	0	0	0	0	0	0	0	0	0	0	0	0	0	0	0	0	0	0	0	0	0	0
MEDN1421	T3_negative	(±)8-HETE	FA	Oxidized lipids	C20H32O3	319.23	320.235	8.4526	[M-H]-	7.59939	1b	0.6357	rp	98462-03-4	11976122	HMDB0004679	-	-	2.26747e+07	2.3903e+07	2.34575e+07	2.61097e+07	2.36659e+07	2.44848e+07	4.43171e+07	4.60188e+07	4.78623e+07	4.46514e+07	4.57378e+07	4.5225e+07	2.06448e+06	2.5025e+06	2.00143e+06	1.54479e+06	2.11656e+06	2.02206e+06	612493	509259	1.55217e+06	546425	689036	688373	0	0	0	0	0	0	0
MW0114733	T3_negative	L-Gulose	Carbohydrates and Its metabolites	Sugars	C6H12O6	359.133	180.063	3.5193	[2M-H]-	10.3931	1b	0.6352	rp	6027-89-0	10130220	HMDB0012326	-	C15923	4.37739e+07	4.67352e+07	4.44004e+07	4.85634e+07	4.0573e+07	4.7896e+07	55953570	4.79125e+07	4.72023e+07	5.72092e+07	5.67689e+07	6.1543e+07	7.39325e+07	6.3125e+07	7.07744e+07	6.87749e+07	6.62663e+07	7.36731e+07	3.17014e+06	2.54954e+06	3.3916e+06	3.60715e+06	2.54419e+06	3.05777e+06	4.90953e+06	8.50126e+06	1.35584e+07	8.58678e+06	1.70103e+07	8.61523e+06	5.43506e+06
MW0126539	T3_negative	Sepiapterin	Heterocyclic compounds	Pteridines and derivatives	C9H11N5O3	237.061	237.086	4.2073	[M-]-	17.3623	1b	0.6316	rp	17094-01-8	135398579	HMDB0000238	-	C00835	0	0	0	0	0	0	0	0	0	0	0	0	0	0	0	0	0	0	0	0	0	0	0	0	0	0	0	0	0	0	0
MEDN0856	T3_negative	2',4'-Dihydroxyacetophenone	Aldehyde,Ketones,Esters	Ketones	C8H8O3	151.039	152.047	5.7722	[M-H]-	2.63222	1b	0.6297	rp	89-84-9	6990	HMDB0029659	-	C03663	0	0	0	0	0	0	0	0	0	0	0	0	0	0	0	0	0	0	0	0	0	0	0	0	0	0	0	0	0	0	0
MW0105063	T3_negative	3-Hydroxypropanoic Acid	Organic acid and Its derivatives	Organic acid and Its derivatives	C3H6O3	89.023	90.0317	5.6591	[M-H]-	0.722182	1b	0.6256	rp	503-66-2	68152	HMDB0000700	5668	C01013	0	0	0	0	0	0	0	0	0	0	0	0	0	0	0	0	0	0	0	0	0	0	0	0	1.01614e+07	3.90309e+06	5.05278e+06	4.36152e+06	1.33803e+06	3.07814e+06	2.96006e+06
MW0004064	T3_negative	3-Hydroxyphenylacetic acid	Benzene and substituted derivatives	Benzene and substituted derivatives	C8H8O3	151.025	152.047	1.7776	[M-H]-	2.59929	1b	0.6228	rp	621-37-4	12122	HMDB0000440	5429	C05593	0	0	0	0	0	0	0	0	0	0	0	0	0	0	0	0	0	0	0	0	0	0	0	0	0	0	0	0	0	0	0
MEDN1164	T3_negative	5-nitrobenzimidazole	Benzene and substituted derivatives	Benzene and substituted derivatives	C7H5N3O2	144.029	163.038	3.2562	[M-H2O-H]-	22.0356	1b	0.6783	rp	94-52-0 | 89843-47-0	7195	-	-	-	0	0	0	0	0	0	0	0	0	0	0	0	0	0	0	0	0	0	0	0	0	0	0	0	0	0	0	0	0	0	0
MW0010797	T3_negative	5,6-EET	FA	Oxidized lipids	C20H32O3	319.23	320.235	6.0238	[M-H]-	7.23418	1b	0.6821	rp	81246-84-6	5283202	HMDB0002190	-	C14768	0	0	0	0	0	0	0	0	0	0	0	0	0	0	0	0	0	0	0	0	0	0	0	0	1.83626e+06	1.49182e+06	1.25033e+06	1.77624e+06	1.03684e+06	1.10904e+06	876172
MW0001662	T3_negative	1-Naphthol	Benzene and substituted derivatives	Phenolics	C10H8O	144.065	144.058	4.1073	[M-]-	18.7138	1b	0.6835	rp	90-15-3	7005	HMDB0012138	-	C11714	4.35905e+06	6.0543e+06	6.22945e+06	4.00441e+06	7.69469e+06	5.11002e+06	6.3567e+06	3.03505e+06	8.74612e+06	6.41848e+06	3.25369e+06	8.97964e+06	5.908e+06	1.89516e+06	5.77341e+06	4.33219e+06	2.13239e+07	6.69626e+06	5.8284e+06	2.75291e+06	4.04823e+06	2.19645e+06	9.15325e+06	7.15533e+06	0	0	0	0	0	0	0
MW0103675	T3_negative	Thymidine-5'-phosphate	Nucleotide and Its metabolites	Nucleotide and Its metabolites	C10H15N2O8P	321.044	322.057	4.8955	[M-H]-	15.0976	1b	0.6844	rp	365-07-1	9700	HMDB0001227	6092	C00364	805759	723731	3.41664e+06	546454	688266	355708	806822	595582	1.14189e+06	567683	1.07045e+06	1.28724e+06	1.31881e+06	1.6122e+06	1.40339e+06	2.07662e+06	1.96648e+06	1.82305e+06	1.93494e+06	5.38042e+06	546134	334920	545780	795876	2.7364e+06	4.04028e+06	1.97884e+06	3.75601e+06	5.23238e+06	1.76795e+06	4.16175e+06
MW0124668	T3_negative	L-Gulonolactone	Carbohydrates and Its metabolites	Carbohydrates and Its metabolites	C6H10O6	159.029	178.048	1.7276	[M-H2O-H]-	2.46736	1b	0.7325	rp	1128-23-0	439373	HMDB0003466	-	C01040	633424	686211	635529	714910	665732	425756	523980	653075	382588	410597	653831	526228	465080	347753	312191	296896	309807	399742	323348	290576	126592	270072	37143.8	342699	9.19636e+06	4.19178e+06	3.83156e+06	1.10415e+07	3.85776e+06	4.7413e+06	2.75396e+06
MW0055441	T3_negative	Caprylic acid	Organic acid and Its derivatives	Organic acid and Its derivatives	C8H16O2	144.11	144.115	6.6291	[M-]-	13.8471	1b	0.7325	rp	124-07-2	379	HMDB0000482	5469	C06423	0	0	0	0	0	0	0	0	0	0	0	0	0	0	0	0	0	0	0	0	0	0	0	0	0	0	0	0	0	0	0
MW0108594	T3_negative	n5-Iminoethyl-l-ornithine	Amino acid and Its metabolites	Amino acid derivatives	C7H15N3O2	173.118	173.116	5.6342	[M-]-	1.08886	1b	0.7324	rp	36889-13-1	107984	-	62971	-	2.41939e+06	2.53523e+06	2.07966e+06	2.3938e+06	2.33245e+06	2.20207e+06	2.0799e+06	1.59258e+06	2.44063e+06	1.86895e+06	2.37473e+06	793419	2.05682e+06	2.16626e+06	2.38919e+06	3.53901e+06	2.30902e+06	2.60942e+06	2.53803e+06	2.33367e+06	2.45266e+06	2.20511e+06	2.37948e+06	2.76328e+06	0	0	0	0	0	0	0
MW0119765	T3_negative	3-(Pyrimidin-2-yl)propanoic acid	Heterocyclic compounds	Heterocyclic compounds	C7H8N2O2	151.06	152.059	9.208	[M-H]-	22.9052	1b	0.7318	rp	439108-20-0	5152885	-	44992	-	0	0	0	0	0	0	0	0	0	0	0	0	0	0	0	0	0	0	0	0	0	0	0	0	0	0	0	0	0	0	0
MEDN1780	T3_negative	Pseudolaric acid B	Organic acid and Its derivatives	Organic acid and Its derivatives	C23H28O8	431.17	432.178	1.8899	[M-H]-	7.72457	1b	0.7281	rp	82508-31-4	71307573	-	-	-	0	0	0	0	0	0	0	0	0	0	0	0	0	0	0	0	0	0	0	0	0	0	0	0	0	0	0	0	0	0	0
MW0168697	T3_negative	Adrenosterone	Hormones and hormone related compounds	Hormones and hormone related compounds	C19H24O3	337.122	300.173	4.371	[M+K-2H]-	1.65	1b	0.7269	rp	382-45-6	223997	HMDB0006772	-	C05285	0	0	0	0	0	0	0	0	0	0	0	0	0	0	0	0	0	0	0	0	0	0	0	0	0	0	0	0	0	0	0
MW0120983	T3_negative	5,6-Dimethylbenzimidazole	Benzene and substituted derivatives	Benzene and substituted derivatives	C9H10N2	145.086	146.084	4.4081	[M-H]-	21.9909	1b	0.726	rp	582-60-5	675	HMDB0003701	-	C03114	4.4687e+06	3.12138e+06	3.76328e+06	4.02067e+06	4.28093e+06	3.47664e+06	3.00198e+06	3.52534e+06	4.51861e+06	645272	3.20315e+06	4.18553e+06	3.3345e+06	3.25215e+06	3.55926e+06	4.67741e+06	4.63744e+06	3.66611e+06	3.4725e+06	4.75695e+06	3.34659e+06	4.16168e+06	3.66272e+06	3.5283e+06	2.38277e+07	1.27382e+07	1.38295e+07	1.20325e+07	1.29255e+07	9.31874e+06	8.03616e+06
MEDN0785	T3_negative	LTB4	FA	Oxidized lipids	C20H32O4	395.242	336.23	4.958	[M+CH3COO]-	1.90451	1b	0.7218	rp	71160-24-2	5280492	HMDB0001085	-	C02165	212024	240143	296258	338672	513634	187182	1.39957e+06	1.42246e+06	1.35752e+06	1.2951e+06	585172	1.46343e+06	88114.6	77267.7	74712.6	42422.6	83685.8	43912.8	20738	327079	398071	295515	28073.2	418095	0	0	0	0	0	0	0
MW0006514	T3_negative	Pyrocatechol	Benzene and substituted derivatives	Phenolics	C6H6O2	109.04	110.037	3.2064	[M-H]-	24.9327	1b	0.7217	rp	120-80-9	289	HMDB0000957	282	C15571	6.0222e+06	5.68524e+06	2.7299e+06	1.89176e+07	4.19632e+06	4.29806e+06	4578106	1.63447e+07	3.44165e+06	3.22918e+06	2.01343e+06	1.26431e+07	6.31291e+06	1.62758e+07	4.75139e+06	6.81448e+06	308337	3.99619e+06	6.22642e+06	6.312e+07	2.62756e+07	1.84247e+06	4.60866e+06	1.74084e+07	1.41595e+08	2.59187e+07	2.71897e+07	6.74375e+07	3.26883e+07	2.79718e+07	8.1893e+07
MW0117890	T3_negative	2,4-Diamino-6-hydroxypyrimidine	Heterocyclic compounds	Heterocyclic compounds	C4H6N4O	126.055	126.054	1.2029	[M-]-	12.4838	1b	0.7181	rp	56-06-4 | 100643-27-4 | 143504-99-8 | 195-66-4	135408763	HMDB0002128	-	-	6.42484e+06	2.75169e+07	6.36588e+06	3.32741e+06	8.92533e+06	7.09042e+06	6.97204e+06	7.94481e+06	6.75248e+06	6.8411e+06	8.13274e+06	6.31408e+06	7.22122e+06	5.00181e+06	7.31106e+06	6.58133e+06	7.77051e+06	1.03644e+07	7.71259e+06	7.45327e+06	1.10372e+07	1.08089e+07	1.39693e+06	7.05971e+06	2.92973e+07	1.94864e+07	3.08829e+07	2.36402e+07	3.31405e+07	3.03066e+07	2.48719e+07
MW0115489	T3_negative	Xylitol	Carbohydrates and Its metabolites	Sugar alcohols	C5H12O5	151.061	152.069	1.1527	[M-H]-	0.739917	1b	0.7135	rp	87-99-0	6912	HMDB0002917	-	C00379	1.04743e+08	9.82652e+07	9.37989e+07	8.19227e+07	9.30524e+07	1.0028e+08	9.95302e+07	8.83314e+07	9.14217e+07	9.07974e+07	9.01931e+07	9.40084e+07	1.05055e+08	9.77555e+07	5.38995e+07	1.03849e+08	1.03864e+08	1.05301e+08	1.06591e+08	1.01057e+08	1.06506e+08	1.0471e+08	1.02563e+08	1.02498e+08	1.48326e+07	1.04354e+07	3.1117e+06	3.99176e+06	1.00307e+07	2.60003e+06	1.19817e+07
MW0109017	T3_negative	Oxalacetic acid	Organic acid and Its derivatives	Organic acid and Its derivatives	C4H4O5	191.019	132.006	0.8045	[M+CH3COO]-	2.11211	1b	0.7135	rp	328-42-7	970	HMDB0000223	123	C00036	7.11417e+07	7.49518e+07	9.13546e+07	1.24308e+08	1.31408e+08	1.0554e+08	7.89513e+07	7.46711e+07	6.40392e+07	6.92154e+07	6.67776e+07	5.53527e+07	1.25215e+08	1.29038e+08	1.20714e+08	1.23904e+08	1.29345e+08	1.18676e+08	1.44688e+08	1.24335e+08	1.35765e+08	132926835	1.33304e+08	1.40397e+08	0	0	0	0	0	0	0
MEDN0399	T3_negative	FFA(20:0)	FA	FFA	C20H40O2	311.296	312.303	6.9446	[M-H]-	1.44531	1b	0.7118	rp	506-30-9	10467	HMDB0002212	401	C06425	6.86832e+06	2.85875e+06	3.18756e+06	2.42916e+06	3.75518e+06	5.68744e+06	6.49711e+06	3.64031e+06	7.27364e+06	3.86204e+06	3.37204e+06	3.52907e+06	7.62101e+06	2.55881e+06	2.29297e+06	4.17498e+06	2.22736e+06	2.10264e+06	1.33007e+06	7.72486e+06	4.21697e+06	4.44401e+06	3.59839e+06	3.3608e+06	0	0	0	0	0	0	0
MW0005557	T3_negative	5-Aminoimidazole-4-carboxamide	Alcohol and amines	Amines	C4H6N4O	126.06	126.054	3.9194	[M-]-	12.467	1b	0.6203	rp	360-97-4	9679	HMDB0003192	629	C04051	0	0	0	0	0	0	0	0	0	0	0	0	0	0	0	0	0	0	0	0	0	0	0	0	0	0	0	0	0	0	0
MW0062233	T3_negative	Prostaglandin D3	Hormones and hormone related compounds	Hormones and hormone related compounds	C20H30O5	349.204	350.209	8.0443	[M-H]-	6.64349	1b	0.7083	rp	71902-47-1	5282260	HMDB0003034	2560	C13802	0	0	0	0	0	0	0	0	0	0	0	0	0	0	0	0	0	0	0	0	0	0	0	0	0	0	0	0	0	0	0
MW0161517	T3_negative	Dehydrocorticosterone	Aldehyde,Ketones,Esters	Ketones	C21H28O4	363.201	344.199	4.7389	[M+F]-	8.85	1b	0.7069	rp	72-23-1	13783449	HMDB0004029	7003	C05490	0	0	0	0	0	0	0	0	0	0	0	0	0	0	0	0	0	0	0	0	0	0	0	0	0	0	0	0	0	0	0
MW0002327	T3_negative	2,5-Dihydroxybenzoic acid	Benzene and substituted derivatives	Benzene and substituted derivatives	C7H6O4	189.002	154.027	4.0614	[M+Cl]-	15.0899	1b	0.7047	rp	490-79-9	3469	HMDB0000152	618	C00628	0	0	0	0	0	0	0	0	0	0	0	0	0	0	0	0	0	0	0	0	0	0	0	0	0	0	0	0	0	0	0
MW0015222	T3_negative	7-Methylxanthine	Nucleotide and Its metabolites	Nucleotide and Its metabolites	C6H6N4O2	165.04	166.049	4.232	[M-H]-	4.87515	1b	0.7001	rp	552-62-5	68374	HMDB0001991	-	C16353	2.87889e+06	1.40894e+06	1.82413e+06	1.17123e+06	1.07464e+06	1.20773e+06	1.25652e+06	1.10044e+06	1.02517e+06	1.01242e+06	1.1649e+06	1.71142e+06	2.44616e+06	1.53169e+06	2.01499e+06	3.63017e+06	3.73284e+06	3.60287e+06	1.14877e+06	2.80919e+06	3.48539e+06	4.21341e+06	4.83181e+06	4.24127e+06	5.472e+06	9.3776e+06	1.31556e+07	9.02632e+06	1.63724e+07	9.18841e+06	6.25229e+06
MW0146731	T3_negative	Biocytin	CoEnzyme and vitamins	CoEnzyme and vitamins	C16H28N4O4S	372.176	372.183	3.3812	[M-]-	15.492	1b	0.6981	rp	576-19-2	83814	HMDB0003134	-	C05552	0	0	0	0	0	0	0	0	0	0	0	0	0	0	0	0	0	0	0	0	0	0	0	0	0	0	0	0	0	0	0
MW0126258	T3_negative	Propyl pyrazole triol	Alcohol and amines	Alcohols	C24H22N2O3	385.149	386.163	4.2073	[M-H]-	14.4764	1b	0.6971	rp	263717-53-9	5040063	-	45148	-	0	0	0	0	0	0	0	0	0	0	0	0	0	0	0	0	0	0	0	0	0	0	0	0	0	0	0	0	0	0	0
MW0110295	T3_negative	Tyrosyl-tryptophan	Amino acid and Its metabolites	Small Peptide	C20H21N3O4	402.122	367.153	2.467	[M+Cl]-	0.184593	1b	0.6966	rp	60815-41-0	7021832	HMDB0029116	23952	-	0	0	0	0	0	0	0	0	0	0	0	0	0	0	0	0	0	0	0	0	0	0	0	0	0	0	0	0	0	0	0
MEDN0121	T3_negative	Enterodiol	Benzene and substituted derivatives	Phenolics	C18H22O4	302.144	302.152	4.371	[M-]-	23.2066	1b	0.6957	rp	80226-00-2	115089	HMDB0005056	-	C18166	0	0	0	0	0	0	0	0	0	0	0	0	0	0	0	0	0	0	0	0	0	0	0	0	0	0	0	0	0	0	0
MW0107877	T3_negative	Homocysteine	Amino acid and Its metabolites	Amino acids	C4H9NO2S	134.046	135.035	2.3163	[M-H]-	16.7568	1b	0.6952	rp	6027-13-0	91552	HMDB0000742	3256	C00155	4.38241e+06	6.0386e+06	3.8044e+06	4.27073e+06	3.94815e+06	2.84494e+06	1.4192e+07	2.62745e+06	4.63602e+06	4.16073e+06	4.60323e+06	4.52604e+06	3.69844e+06	4.62482e+06	6.575e+06	7.50421e+06	4.52885e+06	1.047e+07	3.29991e+06	6.26526e+06	3.34585e+06	7.50265e+06	4.68551e+06	4.09212e+06	3.42962e+07	1.48741e+07	1.34797e+07	1.15457e+07	1.57179e+07	1.77159e+07	1.48055e+07
MEDTN03161	T3_negative	delta-12-Prostaglandin J2	Hormones and hormone related compounds	Hormones and hormone related compounds	C20H30O4	315.197	334.214	6.187	[M-H2O-H]-	2.29559	1b	0.6936	rp	87893-54-7	5280885	HMDB0004238	7034	C05958	0	0	0	0	0	0	0	0	0	0	0	0	0	0	0	0	0	0	0	0	0	0	0	0	0	0	0	0	0	0	0
MW0054956	T3_negative	Mevalonic acid	FA	Others	C6H12O4	295.139	148.074	2.73	[2M-H]-	1.09256	1b	0.6902	rp	17817-88-8	439230	HMDB0000227	-	C00418	0	0	0	0	0	0	0	0	0	0	0	0	0	0	0	0	0	0	0	0	0	0	0	0	1.01313e+06	923637	1.25097e+06	1.11777e+06	959983	1.19166e+06	922446
MW0114494	T3_negative	Dulcitol	Carbohydrates and Its metabolites	Sugar alcohols	C6H14O6	363.153	182.079	2.2159	[2M-H]-	1.78329	1b	0.6877	rp	608-66-2	11850	HMDB0000107	5148	C01697	0	0	0	0	0	0	0	0	0	0	0	0	0	0	0	0	0	0	0	0	0	0	0	0	0	0	0	0	0	0	0
MW0104827	T3_negative	Oxoadipic acid	Organic acid and Its derivatives	Organic acid and Its derivatives	C6H8O5	159.029	160.037	1.4142	[M-H]-	2.175	1b	0.6861	rp	3184-35-8	71	HMDB0000225	5234	C00322	1.2745e+06	3.61542e+06	3.31225e+06	2.06559e+06	2.3556e+06	5.48669e+06	3.8777e+06	5.16883e+06	5.69619e+06	6.09846e+06	6.74091e+06	6.20507e+06	1.09826e+07	1.49552e+07	7.84149e+06	6.95802e+06	6.92571e+06	8.44725e+06	4.8301e+06	8.27072e+06	7.70692e+06	7.24508e+06	6.55484e+06	8.32662e+06	3.77695e+08	1.39271e+08	1.05388e+08	1.3465e+08	6.57747e+07	6.61071e+07	4.13698e+07
MW0002750	T3_negative	2-Phenylphenol	Benzene and substituted derivatives	Benzene and substituted derivatives	C12H10O	169.061	170.073	3.9694	[M-H]-	12.4995	1b	0.6858	rp	90-43-7	7017	HMDB0032582	-	C02499	0	0	0	0	0	0	0	0	0	0	0	0	0	0	0	0	0	0	0	0	0	0	0	0	1.28345e+07	1.17275e+07	3.64958e+06	3.27459e+06	3.59193e+06	1.17155e+07	1.13486e+07
MW0052939	T3_negative	Forskolin	Heterocyclic compounds	Heterocyclic compounds	C22H34O7	409.226	410.231	7.8807	[M-H]-	6.48666	1b	0.7081	rp	66575-29-9 | 66428-89-5	47936	-	53589	C09076	1.02737e+06	855102	918089	814264	782216	1.12151e+06	896760	1.06144e+06	817080	899409	1.10139e+06	939792	712850	809213	795031	854730	358667	850371	939407	991403	887107	601432	807128	823327	0	0	0	0	0	0	0
MW0109039	T3_positive	Pantethine	Alcohol and amines	Polyamines	C22H42N4O8S2	577.234	554.244	3.3743	[M+Na]+	3.07001	1b	0.6831	rp	16816-67-4	452306	HMDB0003828	-	-	3.96799e+07	5.66869e+07	4.42106e+07	5.35536e+07	1.0446e+07	4.6181e+07	5.03313e+07	5.11437e+07	4.05757e+07	1.49465e+08	1.68841e+07	1.97911e+07	1.89851e+07	2.38758e+07	2.34627e+07	2.74962e+07	2.84942e+07	2.22084e+07	1.92682e+07	2.02236e+07	1.61315e+07	1.75947e+07	2.13952e+07	3.65673e+07	0	0	0	0	0	0	0
MW0126348	T3_negative	Sodium pyrimidine-4-carboxylate	Organic acid and Its derivatives	Organic acid and Its derivatives	C5H3N2NaO2	105.018	146.009	9.1702	[M-H2O-H]-	21.589	1b	0.6106	rp	819850-18-5	24820426	-	45027	-	1.8858e+07	3.32494e+07	1.92946e+07	1.66105e+07	1.73688e+07	2.06323e+06	2.04434e+07	1.74348e+07	1.70783e+07	1.67926e+07	1.49902e+07	6.7367e+06	2.22536e+07	2.02566e+07	2.21996e+07	1.58587e+06	2.39572e+07	2.19544e+07	2.22545e+07	2.00438e+07	9.36988e+06	2.11174e+07	1.87374e+07	1.97906e+07	1.07352e+07	6.51874e+06	8.82573e+06	1.38511e+07	7.44913e+06	8.58603e+06	7.35931e+06
MW0108833	T3_negative	N-Methyl-D-aspartic acid	Amino acid and Its metabolites	Amino acid derivatives	C5H9NO4	146.052	147.053	2.5232	[M-H]-	2.92256	1b	0.6074	rp	6384-92-5	22880	HMDB0002393	6662	C12269	5.25574e+06	4.7589e+06	5.89537e+06	6.22971e+06	2.7172e+07	8.60214e+06	3.68919e+06	5.17932e+06	6.91351e+06	5.69385e+06	7.14476e+06	1.38422e+07	9.02261e+06	5.87675e+06	4.6509e+06	5.18854e+06	4.26129e+06	5.58547e+06	6.68331e+06	6.19138e+07	5.05335e+06	9.74204e+06	6.03803e+06	5.05423e+06	2.03844e+07	2.1765e+07	4.3704e+07	3.13928e+07	1.12119e+08	8.52438e+07	3.69877e+07
MW0106726	T3_negative	(E)-but-2-enedioate;hydron	Organic acid and Its derivatives	Organic acid and Its derivatives	C4H4O4	115.002	116.011	1.2395	[M-H]-	3.1002	1b	0.7974	rp	-	21883788	HMDB0000134	-	-	0	0	0	0	0	0	0	0	0	0	0	0	0	0	0	0	0	0	0	0	0	0	0	0	7.30503e+08	2.51315e+08	1.81897e+08	3.65704e+08	1.54203e+09	4.7008e+08	6.49406e+08
MW0010683	T3_negative	bicyclo-PGE2	Hormones and hormone related compounds	Hormones and hormone related compounds	C20H30O4	333.174	334.214	6.4776	[M-H]-	0.833929	1b	0.7897	rp	-	5283043	HMDB0060054	-	-	0	0	0	0	0	0	0	0	0	0	0	0	0	0	0	0	0	0	0	0	0	0	0	0	0	0	0	0	0	0	0
MW0003373	T3_negative	2-sec-Butylphenol	Benzene and substituted derivatives	Benzene and substituted derivatives	C10H14O	185.074	150.105	6.2435	[M+Cl]-	0.535923	1b	0.7792	rp	-	6984	HMDB0245315	-	C14138	0	0	0	0	0	0	0	0	0	0	0	0	0	0	0	0	0	0	0	0	0	0	0	0	0	0	0	0	0	0	0
MEDN0485	T3_negative	D-Fructose-1,6-Biphosphate-Trisodium Salt	Carbohydrates and Its metabolites	Phosphate sugars	C6H16NaO13P2	381.004	405.942	0.6275	[M-]-	20.0357	1b	0.771	rp	-	134128035	-	-	-	0	0	0	0	0	0	0	0	0	0	0	0	0	0	0	0	0	0	0	0	0	0	0	0	482769	1.38867e+06	993966	1.32622e+06	1.81219e+06	2.23301e+06	1.98292e+06
MW0126396	T3_negative	Quinoline-4-carboxylic acid	Organic acid and Its derivatives	Organic acid and Its derivatives	C10H7NO2	345.094	173.048	1.2085	[2M-H]-	12.7346	1b	0.7679	rp	-	10243	HMDB0257047	-	C06414	0	0	0	0	0	0	0	0	0	0	0	0	0	0	0	0	0	0	0	0	0	0	0	0	0	0	0	0	0	0	0
MW0109779	T3_negative	Sulfoacetic acid	Organic acid and Its derivatives	Organic acid and Its derivatives	C2H4O5S	139.983	139.978	0.8783	[M-]-	12.4626	1b	0.7617	rp	-	31257	HMDB0258590	-	C14179	0	0	0	0	0	0	0	0	0	0	0	0	0	0	0	0	0	0	0	0	0	0	0	0	0	0	0	0	0	0	0
MW0054482	T3_negative	[(2R)-3-hydroxy-2-(octadecanoyloxy)propoxy]phosphonic acid	GP	PA	C21H43O7P	483.274	438.275	6.0696	[M+HCOO]-	0.914681	1b	0.7602	rp	-	53478600	HMDB0007850	-	-	0	0	0	0	0	0	0	0	0	0	0	0	0	0	0	0	0	0	0	0	0	0	0	0	3.16086e+06	1.2284e+06	1.40266e+06	5.06417e+06	1.6711e+06	5.30744e+06	2.94702e+06
MW0153872	T3_negative	Met-Phe	Amino acid and Its metabolites	Small Peptide	C14H20N2O3S	296.099	296.12	1.9588	[M-]-	15.2769	1b	0.76	rp	-	100048	HMDB0028980	-	-	0	0	0	0	0	0	0	0	0	0	0	0	0	0	0	0	0	0	0	0	0	0	0	0	0	0	0	0	0	0	0
MW0160561	T3_negative	4-Oxopentanoate	Organic acid and Its derivatives	Organic acid and Its derivatives	C5H7O3-	115.05	115.04	0.7788	[M-H]-	3.47427	1b	0.7521	rp	-	5177120	HMDB0000720	-	-	8.17761e+07	8.20441e+07	4.43125e+07	9.69379e+07	1.0657e+08	6.39111e+07	1.05824e+08	725702	9.57523e+07	5.2722e+07	1.06398e+08	1.98171e+08	1.14415e+08	1.56537e+06	1.25058e+08	1.11183e+08	1.21163e+08	1.21322e+08	1.92745e+08	1.03937e+08	1.9395e+08	1.04479e+08	1.66536e+08	1.04844e+08	2.15525e+07	1.76792e+07	2.95274e+07	3.06597e+07	1.50608e+07	3.62271e+07	1.40364e+07
MW0106218	T3_negative	Cyclocreatine	Nucleotide and Its metabolites	Nucleotide and Its metabolites	C5H9N3O2	143.07	143.07	9.8025	[M-]-	0.351845	1b	0.7513	rp	-	2896	HMDB0250642	-	-	1.27599e+07	3.23988e+06	2.96422e+07	2.1142e+06	1.67286e+07	1.24081e+07	1.30777e+07	1.20947e+07	1.27572e+07	2.94905e+07	1.88166e+07	1.6957e+07	2.92381e+07	1.3331e+07	1.4045e+07	1.3488e+07	1.44866e+07	1.31729e+07	1.38974e+07	1.9256e+07	2.59406e+07	1.24979e+06	1.0061e+06	1.75176e+07	0	0	0	0	0	0	0
MEDP2274	T3_negative	BW-245C	Benzene and substituted derivatives	Benzene and substituted derivatives	C19H32N2O5	367.232	368.231	8.834	[M-H]-	18.3714	1b	0.7482	rp	-	3080928	HMDB0249486	-	-	0	0	0	0	0	0	0	0	0	0	0	0	0	0	0	0	0	0	0	0	0	0	0	0	0	0	0	0	0	0	0
MEDN0391	T3_negative	3-Deoxy-D-Lyxo-Heptopyran-2-ularic Acid	FA	FFA	C7H10O8	327.233	222.038	9.3332	[M-H]-	0.513991	1b	0.7456	rp	-	15608515	HMDB0002183	-	C21044	0	0	0	0	0	0	0	0	0	0	0	0	0	0	0	0	0	0	0	0	0	0	0	0	0	0	0	0	0	0	0
MEDL02225	T3_negative	Arabinose	Carbohydrates and Its metabolites	Sugars	C5H10O5	195.044	150.053	1.2147	[M+HCOO]-	16.8046	1b	0.7329	rp	-	854	HMDB0029942	-	-	0	0	0	0	0	0	0	0	0	0	0	0	0	0	0	0	0	0	0	0	0	0	0	0	0	0	0	0	0	0	0
MW0006484	T3_negative	3'-Carbamoyl-6-hydroxybiphenyl-3-yl cyclohexylcarbamate	Benzene and substituted derivatives	Benzene and substituted derivatives	C20H22N2O4	353.145	354.158	2.9432	[M-H]-	14.5239	1b	0.7031	rp	-	53394762	-	96641	-	0	0	0	0	0	0	0	0	0	0	0	0	0	0	0	0	0	0	0	0	0	0	0	0	0	0	0	0	0	0	0
MW0004036	T3_negative	Isovanillic acid	Benzene and substituted derivatives	Benzene and substituted derivatives	C8H8O4	168.046	168.042	1.1775	[M-]-	6.99874	1b	0.688	rp	-	12575	HMDB0060003	-	-	0	0	0	0	0	0	0	0	0	0	0	0	0	0	0	0	0	0	0	0	0	0	0	0	0	0	0	0	0	0	0
MW0115000	T3_negative	L-Formylkynurenine	Amino acid and Its metabolites	Amino acid derivatives	C11H12N2O4	235.072	236.08	2.429	[M-H]-	0.934905	1b	0.6837	rp	-	439788	HMDB0060485	-	C02700	0	0	0	0	0	0	0	0	0	0	0	0	0	0	0	0	0	0	0	0	0	0	0	0	0	0	0	0	0	0	0
MW0003126	T3_negative	5-Sulfosalicylic acid	Benzene and substituted derivatives	Benzene and substituted derivatives	C7H6O6S	216.981	217.988	2.6044	[M-H]-	1.24027	1b	0.6748	rp	-	7322	HMDB0011725	-	C16199	0	0	0	0	0	0	0	0	0	0	0	0	0	0	0	0	0	0	0	0	0	0	0	0	0	0	0	0	0	0	0
MW0152628	T3_negative	Leu-Trp	Amino acid and Its metabolites	Small Peptide	C17H23N3O3	316.158	317.174	4.7203	[M-H]-	19.2422	1b	0.6626	rp	-	329275	HMDB0028940	-	-	1.30461e+06	1.00513e+06	1.33073e+06	1.76014e+06	1.92209e+06	2.15638e+06	1.335e+06	1.08898e+06	1.51661e+06	999551	745481	776859	191499	109485	184604	192303	163316	165673	236865	235154	174988	65284.4	69930.6	315187	0	0	0	0	0	0	0
MW0049034	T3_negative	Cortisone acetate	Hormones and hormone related compounds	Hormones and hormone related compounds	C23H30O6	401.197	402.204	8.9708	[M-H]-	3.70538	1b	0.6454	rp	-	5745	HMDB0015459	-	C08173	0	0	0	0	0	0	0	0	0	0	0	0	0	0	0	0	0	0	0	0	0	0	0	0	0	0	0	0	0	0	0
MW0168596	T3_negative	4-Chlorophenol	Benzene and substituted derivatives	Phenolics	C6H5ClO	127.001	128.003	1.041	[M-H]-	3.17955	1b	0.6399	rp	-	4684	HMDB0246398	-	C02124	2.0635e+07	1.83169e+07	1.86256e+07	1.92731e+07	1.91307e+07	1.77293e+07	2.20977e+07	2.34509e+07	1.94741e+07	2.32825e+07	2.59494e+07	2.34839e+07	5.78878e+07	6.51511e+07	6.46275e+07	6.01232e+07	6.31138e+07	6.10298e+07	8.9053e+07	1.10934e+08	9.73077e+07	9.72188e+07	8.52745e+07	8.56568e+07	3.40961e+08	1.05616e+08	1.91298e+08	1.81343e+08	2.17198e+08	1.94072e+08	1.47733e+08
MEDP0825	T3_negative	N-Cyclohexylformamide	Alcohol and amines	Amines	C7H13NO	126.086	127.1	4.3326	[M-H]-	10.7203	1b	0.6304	rp	-	13017	HMDB0255105	-	C11519	1.54314e+07	1.7739e+07	1.69352e+07	1.10294e+07	2.00277e+07	1.95877e+07	1.95833e+07	2.09609e+07	1.72469e+07	1.17379e+07	1.92454e+07	1.78307e+07	1.03153e+07	2.08089e+07	1.96514e+07	1.9979e+07	2.14876e+07	2.11639e+07	1.94577e+07	1.80246e+07	1.62635e+07	2.12233e+07	2.13174e+07	2.10416e+07	4.78174e+07	4.74237e+07	3.52881e+07	4.89803e+07	1.5668e+07	9.90713e+06	5.07416e+07
MW0013103	T3_negative	Glycerophosphoric acid	GP	PA	C3H9O6P	217.002	172.014	4.5075	[M+HCOO]-	21.0353	1b	0.5551	rp	-	754	HMDB0252849	-	C03189	0	0	0	0	0	0	0	0	0	0	0	0	0	0	0	0	0	0	0	0	0	0	0	0	1.20018e+07	6.77026e+06	7.69281e+06	9.04489e+06	1.16824e+07	3.04832e+07	2.62326e+07
MW0110783	T3_negative	Beta-Aminopropionitrile	Alcohol and amines	Polyamines	C3H6N2	91.0289	70.0531	9.2436	[M+Na-2H]-	2.75	1b	0.7659	rp	151-18-8	1647	HMDB0004101	7017	C05670	0	0	0	0	0	0	0	0	0	0	0	0	0	0	0	0	0	0	0	0	0	0	0	0	9.84087e+06	5.99081e+06	5.38687e+06	2.27916e+07	1.07014e+07	5.41507e+06	1.53904e+07
MW0140007	T3_negative	8-Hydroxyeicosa-9,11,14-trienoic acid	FA	Oxidized lipids	C20H34O3	303.232	322.251	9.7838	[M-H2O-H]-	0.561326	1b	0.7692	rp	-	53394269	-	-	-	0	0	0	0	0	0	0	0	0	0	0	0	0	0	0	0	0	0	0	0	0	0	0	0	508040	547378	4.42067e+06	769790	540999	1.38222e+06	252983
MW0054021	T3_negative	Ingenol	Aldehyde,Ketones,Esters	Ketones	C20H28O5	329.175	348.194	4.9597	[M-H2O-H]-	1.9168	1b	0.7765	rp	30220-46-3	442042	-	-	C09112	0	0	0	0	0	0	0	0	0	0	0	0	0	0	0	0	0	0	0	0	0	0	0	0	778732	702438	826666	835176	895662	1.25501e+06	766295
MW0120232	T3_negative	4-Amino-3-hydroxypyridine	Heterocyclic compounds	Heterocyclic compounds	C5H6N2O	109.04	110.048	2.6689	[M-H]-	3.15575	1b	0.7811	rp	52334-53-9	2762419	HMDB0060741	-	-	1.27452e+07	1.01757e+07	2.03909e+07	1.33305e+07	1.20413e+07	1.25802e+07	9.79202e+06	5.14313e+07	1.56475e+07	1.04878e+07	8.44662e+06	1.34295e+07	1.17838e+07	6.11395e+07	1.21154e+07	8.43786e+06	1.90236e+07	1.18837e+07	5.24325e+07	1.14209e+07	1.24261e+07	1.1979e+07	1.07865e+07	7.81831e+06	8.3427e+06	1.0517e+07	5.12867e+06	7.98777e+06	1.31013e+07	1.09483e+07	8.21372e+06
MW0004043	T3_negative	3-Hydroxyanthranilic acid	Benzene and substituted derivatives	Benzene and substituted derivatives	C7H7NO3	169.06	153.043	1.39	[M+NH4-2H]-	3.475	1b	0.7945	rp	548-93-6	86	HMDB0001476	3275	C00632	2.656e+07	1.2177e+07	1.67968e+07	1.85145e+07	9.71268e+06	2.45234e+07	1.91977e+07	1.43411e+07	2.31071e+07	6.57756e+06	1.49255e+07	6.1941e+06	2.67694e+07	1.59269e+07	2.7085e+07	2.48687e+07	2.55756e+07	2.65977e+07	3.24622e+07	1.5284e+07	2.21834e+07	2.36016e+07	2.34897e+07	2.20996e+07	2.36924e+06	3.63213e+06	3.93173e+06	2.3025e+06	3.59398e+06	3.19205e+06	2.2076e+06
MW0004918	T3_negative	2-Dodecylbenzenesulfonic acid	Benzene and substituted derivatives	Benzene and substituted derivatives	C18H30O3S	325.183	326.192	9.3021	[M-H]-	1.03197	1b	0.8196	rp	-	25457	HMDB0031031	-	-	2.94492e+07	4.13922e+07	1.67811e+07	2.78939e+07	1.86209e+07	2.45295e+07	2.81016e+07	2.62745e+07	1.39597e+07	1.15338e+07	1.59688e+07	2.20348e+07	3.65819e+07	4.10519e+07	4.45522e+07	3.48179e+07	2.27417e+07	3.24173e+07	1.44224e+07	2.46788e+07	3.25847e+07	1.89963e+07	3.19557e+07	3.24551e+07	2.2455e+07	3.34416e+07	5.48459e+07	3.16938e+08	5.3608e+08	8.00513e+07	1.07753e+08
MW0054481	T3_negative	[(2R)-2-(hexadecanoyloxy)-3-hydroxypropoxy]phosphonic acid	GP	PA	C19H39O7P	409.236	410.243	6.5471	[M-H]-	13.7634	1b	0.829	rp	-	53478599	HMDB0007849	-	-	0	0	0	0	0	0	0	0	0	0	0	0	0	0	0	0	0	0	0	0	0	0	0	0	0	0	0	0	0	0	0
MEDN1735	T3_negative	4-Nitrocatechol	Benzene and substituted derivatives	Phenolics	C6H5NO4	154.013	155.022	4.0196	[M-H]-	2.9	1b	0.8982	rp	-	3505109	HMDB0002916	-	C02235	0	0	0	0	0	0	0	0	0	0	0	0	0	0	0	0	0	0	0	0	0	0	0	0	0	0	0	0	0	0	0
MADN0589	T3_negative	N-ethylene glycol neuraminic acid	Amino acid and Its metabolites	Amino acid derivatives	C11H19NO10	324.094	325.101	0.7369	[M-H]-	2.0957	1b	0.7637	rp	1113-83-3	-	HMDB00833	-	C03410	0	0	0	0	0	0	0	0	0	0	0	0	0	0	0	0	0	0	0	0	0	0	0	0	171258	675916	249093	686496	286704	764964	800452
MW0054324	T3_negative	leukotriene D4	FA	Oxidized lipids	C25H40N2O6S	517.227	496.261	4.4704	[M+Na-2H]-	15.4862	1b	0.6019	rp	73836-78-9	5280878	HMDB0003080	-	C05951	2.61722e+06	2.5449e+06	2.58502e+06	2.95138e+06	3.60249e+06	2.77185e+06	1.55437e+06	1.73295e+06	1.51962e+06	1.53145e+06	1.66997e+06	1.66523e+06	2.3368e+06	2.15715e+06	2.35027e+06	2.19985e+06	2.3236e+06	2.23853e+06	1.17276e+06	1383560	1.41976e+06	1.87027e+06	2.51644e+06	962475	0	0	0	0	0	0	0
MW0005912	T3_negative	9-Fluorenone	Aldehyde,Ketones,Esters	Ketones	C13H8O	161.045	180.058	9.1533	[M-H2O-H]-	12.3135	1b	0.5991	rp	486-25-9	10241	-	-	C06712	1.54846e+07	1.42885e+06	917465	1.76769e+06	256596	2.4887e+06	744767	768028	714243	467999	158653	606782	5.87781e+06	849635	2.13921e+06	2.95521e+06	2.85605e+06	3.46275e+06	6.24311e+06	1.42962e+06	2.86636e+06	3.83277e+06	3.99624e+06	4.05958e+06	3.1161e+07	3.86662e+07	3.88787e+07	3.56308e+07	4.43827e+07	4.2691e+07	5.21249e+07
MW0105089	T3_negative	alpha-Ketoisovaleric acid	Organic acid and Its derivatives	Organic acid and Its derivatives	C5H8O3	151.025	116.047	0.7788	[M+Cl]-	20.5101	1b	0.5919	rp	759-05-7	49	HMDB0000019	5091	C00141	2.69324e+06	2.16556e+06	3.52345e+06	4.32719e+06	2.64261e+06	8.93625e+06	8.71893e+06	2.82819e+06	3.35993e+06	4.30952e+06	3.87243e+06	3.31323e+06	4.1258e+06	4.75274e+06	4.38995e+06	4.17295e+06	6.6212e+06	5.39192e+06	5.16937e+06	2.96348e+06	3.55816e+06	2.17341e+06	3.22305e+06	4.4844e+06	4.16468e+07	5.19594e+07	4.87727e+07	3.8159e+07	3.40598e+07	2.90819e+07	5.24173e+07
MEDN1736	T3_negative	4-Hydroxyphthalic acid	Benzene and substituted derivatives	Phenolic acids	C8H6O5	182.02	182.022	5.4842	[M-]-	5.49058	1b	0.5866	rp	610-35-5	11881	-	-	C06680	1.11744e+07	9.00728e+06	1.28847e+07	8.53369e+06	1.30244e+07	1.61095e+07	1.89597e+07	1.24213e+07	3.06701e+07	1.42371e+07	1.19727e+07	9.97324e+06	1.01027e+07	1.07073e+07	1.30137e+07	8.98456e+06	1.22181e+07	1.07436e+07	8.90231e+06	8.90206e+06	8.58266e+06	1.23167e+07	1.0137e+07	8.8052e+06	0	0	0	0	0	0	0
MW0106984	T3_negative	Glutaconic acid	Organic acid and Its derivatives	Organic acid and Its derivatives	C5H6O4	129.018	130.027	0.9639	[M-H]-	3.275	1b	0.9373	rp	1724-02-3	5280498	HMDB0000620	5593	C02214	0	0	0	0	0	0	0	0	0	0	0	0	0	0	0	0	0	0	0	0	0	0	0	0	5.50575e+07	1.58413e+07	1.71786e+07	3.24413e+07	1.71373e+07	1.28174e+07	8.84e+06
MW0115121	T3_negative	Phenyl beta-D-glucopyranoside	Benzene and substituted derivatives	Benzene and substituted derivatives	C12H16O6	237.079	256.095	5.4906	[M-H2O-H]-	3.775	1b	0.5831	rp	1464-44-4	65080	-	-	C03097	0	0	0	0	0	0	0	0	0	0	0	0	0	0	0	0	0	0	0	0	0	0	0	0	0	0	0	0	0	0	0
MW0124410	T3_negative	Indoleacetic acid	Organic acid and Its derivatives	Organic acid and Its derivatives	C10H9NO2	220.064	175.063	2.7932	[M+HCOO]-	9.06411	1b	0.5808	rp	87-51-4	802	HMDB0000197	-	C00954	5.53809e+06	5.58749e+06	5.75339e+06	6.00393e+06	5.41978e+06	5.40383e+06	5.61579e+06	5.67611e+06	6.21096e+06	5.32656e+06	6.88554e+06	5.84414e+06	4.73514e+06	4.56717e+06	5.53834e+06	4.83413e+06	4.54058e+06	4.85396e+06	9.43412e+06	1.05256e+07	1.217e+07	1.12697e+07	9.82492e+06	9.78084e+06	0	0	0	0	0	0	0
MW0049033	T3_negative	Cortisone	Hormones and hormone related compounds	Hormones and hormone related compounds	C21H28O5	341.195	360.194	7.6887	[M-H2O-H]-	1.69659	1b	0.5802	rp	19515	222786	HMDB0002802	271	C00762	629750	822854	316981	810768	502809	852505	977576	1.00956e+06	861782	765341	1.03114e+06	892910	963195	231810	111893	1.01206e+06	922245	416521	775874	403406	1.43402e+06	1.39691e+06	1.3232e+06	587957	1.78171e+06	1.22319e+06	2.00419e+06	241270	3.39784e+06	2.84174e+06	3.19761e+06
MEDN0097	T3_negative	P–Hydroxyphenyl Acetic Acid	Benzene and substituted derivatives	Phenolic acids	C8H8O3	151.039	152.047	1.478	[M-H]-	2.58937	1b	0.579	rp	156-38-7	127	HMDB0000020	-	C00642	0	0	0	0	0	0	0	0	0	0	0	0	0	0	0	0	0	0	0	0	0	0	0	0	0	0	0	0	0	0	0
MW0053975	T3_negative	Hydrocortisone acetate	Hormones and hormone related compounds	Hormones and hormone related compounds	C23H32O6	449.218	404.22	3.2562	[M+HCOO]-	4.09282	1b	0.5783	rp	50-03-3 | 42016-02-4	5744	-	41869	C02821	7.59779e+06	9.53766e+06	7.563e+06	1.28341e+07	9.83386e+06	1.42112e+07	1.31162e+07	1.25373e+07	8.52949e+06	8.6388e+06	8.16192e+06	1.10361e+07	9.16453e+06	8.01986e+06	7.72036e+06	1.11932e+07	1.10496e+07	1.00812e+07	1.02111e+07	1.12757e+07	8.6699e+06	1.50679e+07	1.03374e+07	1.04678e+07	0	0	0	0	0	0	0
MEDL00344	T3_negative	Glycyl-L-tyrosine	Amino acid and Its metabolites	Small Peptide	C11H14N2O4	237.091	238.095	4.7642	[M-H]-	21.0621	1b	0.5664	rp	658-79-7	92829	HMDB0028853	23813	-	0	0	0	0	0	0	0	0	0	0	0	0	0	0	0	0	0	0	0	0	0	0	0	0	0	0	0	0	0	0	0
MW0015516	T3_negative	Abietic acid	Organic acid and Its derivatives	Organic acid and Its derivatives	C20H30O2	337.185	302.225	6.9572	[M+Cl]-	24.3259	1b	0.5563	rp	514-10-3 | 8050-09-7 | 10248-55-2 | 15522-12-0	10569	-	-	C06087	3.72537e+06	3.51945e+06	1.94294e+06	1.81634e+06	2.73736e+06	1.62449e+06	2.23237e+06	2.48169e+06	2.76839e+06	3.53502e+06	2.19903e+06	3.59592e+06	2.26e+06	2.89823e+06	2.56969e+06	2.3473e+06	842586	2.60067e+06	4.30296e+06	3.94938e+06	2.88926e+06	1.93543e+06	1.94345e+06	1.72349e+06	0	0	0	0	0	0	0
MW0110276	T3_negative	Tyr-Ala	Amino acid and Its metabolites	Small Peptide	C12H16N2O4	251.096	252.111	5.6342	[M-H]-	20.8489	1b	0.5543	rp	730-08-5	5496455	HMDB0029098	64984	-	0	0	0	0	0	0	0	0	0	0	0	0	0	0	0	0	0	0	0	0	0	0	0	0	0	0	0	0	0	0	0
MW0009246	T3_negative	O-Desmethylnaproxen	Benzene and substituted derivatives	Benzene and substituted derivatives	C13H12O3	239.06	216.079	9.1614	[M+CH3COO]-	0.891846	1b	0.609	rp	52079-10-4	13393711	HMDB0013989	1463	-	2.36775e+07	2.44184e+07	2.47393e+07	2.66975e+07	2.32071e+07	2.45356e+07	1.84688e+07	1.87649e+07	1.98522e+07	1.86788e+07	1.99867e+07	1.92339e+07	2.03535e+07	2.11645e+07	1.97169e+07	1.90626e+07	1.8674e+07	1.90007e+07	1.89144e+07	1.93497e+07	1.80733e+07	1.88178e+07	1.83911e+07	1.82578e+07	1.24604e+06	1.13931e+06	1.3914e+06	1.16771e+06	1.3454e+06	1.50995e+06	1.17255e+06
MW0105179	T3_negative	4-Acetamidobutanoic acid	Organic acid and Its derivatives	Organic acid and Its derivatives	C6H11NO3	126.06	145.074	6.0363	[M-H2O-H]-	9.775	1b	0.5447	rp	3025-96-5	18189	HMDB0003681	-	C02946	1.21286e+07	5.17349e+06	2.17964e+06	1.45349e+07	1.63741e+06	1.62507e+07	1.54226e+06	6.97973e+06	5.27247e+06	1.38039e+07	2.45709e+06	1.6037e+06	1.42185e+07	1.92346e+06	1.91045e+07	2.37706e+06	4.71219e+06	1.97234e+07	1.2316e+07	5.07649e+06	3049700	2.53664e+06	1.76887e+06	2.72729e+06	0	0	0	0	0	0	0
MW0168490	T3_negative	2'-Deoxyadenosine-5'-monophosphate	Nucleotide and Its metabolites	Nucleotide and Its metabolites	C10H14N5O6P	331.059	331.068	2.5669	[M-]-	20.7402	1b	0.5336	rp	653-63-4	12599	HMDB0000905	3461	C00360	0	0	0	0	0	0	0	0	0	0	0	0	0	0	0	0	0	0	0	0	0	0	0	0	464890	744581	6.94692e+06	647163	1.08328e+06	1.00562e+06	198981
MEDN0304	T3_negative	Cinnamic Acid	Organic acid and Its derivatives	Organic acid and Its derivatives	C9H8O2	183.005	148.052	8.9733	[M+Cl]-	24.5139	1b	0.5295	rp	140-10-3	444539	HMDB0000930	5880	C10438	0	0	0	0	0	0	0	0	0	0	0	0	0	0	0	0	0	0	0	0	0	0	0	0	4.61092e+06	8.88409e+06	9.329e+06	1.11887e+07	5.64073e+06	6.57569e+06	4.27533e+06
MW0168643	T3_negative	5-Methylcytosine	Nucleotide and Its metabolites	Nucleotide and Its metabolites	C5H7N3O	125.053	125.059	3.9694	[M-]-	15.2526	1b	0.5181	rp	554-01-8	65040	HMDB0002894	3247	C02376	812530	435278	1.05982e+06	910356	1.4372e+06	1.07448e+06	4.51038e+06	727500	2.15199e+06	1.52279e+06	770761	1.04071e+06	1.23854e+06	748223	467124	2.46749e+06	1.5602e+06	2.46257e+06	976319	1.54265e+06	1.59154e+06	1.16489e+06	874881	1.29702e+06	1.57158e+07	1.9843e+07	1.25489e+07	3.6467e+07	2.61836e+07	1.2744e+07	1.3045e+07
MEDP1585	T3_negative	Alanine glutamate	Amino acid and Its metabolites	Small Peptide	C8H14N2O5	218.082	218.09	3.6693	[M-]-	22.9628	1b	0.5156	rp	13187-90-1	128841	HMDB0028686	-	-	5.46634e+06	5.56307e+06	5.73532e+06	2.87598e+06	1.52417e+06	6.17295e+06	5.49582e+06	8.11787e+06	1.02209e+07	2.22546e+06	1.81592e+07	6.85781e+06	593267	6.23327e+06	1.81172e+06	4.31518e+06	2.73264e+06	5.27173e+06	8.88462e+06	9.93018e+06	10449039	5.46246e+06	3.17691e+07	6.60151e+06	0	0	0	0	0	0	0
MW0005943	T3_negative	Phenyl acetate	Benzene and substituted derivatives	Benzene and substituted derivatives	C8H8O2	135.053	136.052	0.7788	[M-H]-	18.0941	1b	0.5072	rp	122-79-2	31229	HMDB0040733	-	C15583	0	0	0	0	0	0	0	0	0	0	0	0	0	0	0	0	0	0	0	0	0	0	0	0	1.44444e+08	3.29776e+08	3.56004e+08	2.41433e+08	113792438	1.33127e+08	1.00625e+09
MEDN0812	T3_negative	4-Hydroxystyrene	Benzene and substituted derivatives	Benzene and substituted derivatives	C8H8O	119.057	120.058	4.5846	[M-H]-	15.0261	1b	0.7571	rp	2628-17-3	62453	HMDB0004072	7012	C05627	0	0	0	0	0	0	0	0	0	0	0	0	0	0	0	0	0	0	0	0	0	0	0	0	4.4709e+06	2.02628e+06	1.49e+06	3.054e+06	4.88097e+06	1.11144e+06	3.77231e+06
FDATN00900	T3_negative	D-Arabinose	Others	Medicine	C5H10O5	149.046	150.053	1.1651	[M-H]-	0.45	1b	0.8942	rp	6748-95-4	6902	HMDB0029942	-	-	0	0	0	0	0	0	0	0	0	0	0	0	0	0	0	0	0	0	0	0	0	0	0	0	0	0	0	0	0	0	0
MW0015288	T3_negative	8,9-DiHETrE	FA	Oxidized lipids	C20H34O4	319.23	338.246	3.0231	[M-H2O-H]-	6.98949	1b	0.7076	rp	192461-96-4	5283144	HMDB0002311	-	C14773	0	0	0	0	0	0	0	0	0	0	0	0	0	0	0	0	0	0	0	0	0	0	0	0	0	0	0	0	0	0	0
MW0014785	T3_negative	5-HEPE	FA	Oxidized lipids	C20H30O3	377.201	318.219	5.7465	[M+CH3COO]-	8.45155	1b	0.7049	rp	92008-51-0	6439678	HMDB0005081	-	-	0	0	0	0	0	0	0	0	0	0	0	0	0	0	0	0	0	0	0	0	0	0	0	0	0	0	0	0	0	0	0
MW0105831	T3_negative	Asn-Pro	Amino acid and Its metabolites	Small Peptide	C9H15N3O4	457.199	229.106	2.3415	[2M-H]-	11.3081	1b	0.6433	rp	78346-95-9	9920984	-	-	-	0	0	0	0	0	0	0	0	0	0	0	0	0	0	0	0	0	0	0	0	0	0	0	0	0	0	0	0	0	0	0
MW0157522	T3_negative	3-Methylbenzenecarbothioamide	Benzene and substituted derivatives	Benzene and substituted derivatives	C8H9NS	132.029	151.046	9.745	[M-H2O-H]-	3.47294	1b	0.7575	rp	2362-63-2	736826	-	96500	-	0	0	0	0	0	0	0	0	0	0	0	0	0	0	0	0	0	0	0	0	0	0	0	0	8.63279e+06	3.03526e+07	6.77567e+06	4.68571e+06	7.16802e+06	7.72867e+06	6.20478e+06
MW0102866	T3_negative	trans-trans-Muconic acid	FA	FFA	C6H6O4	141.016	142.027	3.3341	[M-H]-	8.94521	1b	0.7586	rp	3588-17-8	5356793	HMDB0002349	6639	-	4.26758e+07	6.97003e+07	4.1203e+07	7.73241e+07	5.51456e+07	4.76721e+07	4.83343e+07	8.64831e+07	4.94088e+07	5.29835e+07	5.71874e+07	4.16479e+07	2.73571e+07	2.78503e+07	1.21117e+08	4.31294e+07	4.56415e+07	2.71041e+07	5.46743e+07	1.09665e+08	2.72986e+07	2.77329e+07	1.09078e+08	3.1672e+07	2.91035e+07	4.21097e+07	4.23231e+07	2.72253e+07	3.26789e+07	2.82635e+07	3.993e+07
MW0011946	T3_negative	5-Methyl-4-[(1R,6R)-3-methyl-6-(1-methylethenyl)-2-cyclohexen-1-YL]-1,3-benzenediol	Benzene and substituted derivatives	Benzene and substituted derivatives	C17H22O2	258.152	258.162	5.9318	[M-]-	23.9941	1b	0.5369	rp	317321-41-8	45073499	-	44952	-	0	0	0	0	0	0	0	0	0	0	0	0	0	0	0	0	0	0	0	0	0	0	0	0	0	0	0	0	0	0	0
MW0146764	T3_negative	Bis(2-butoxyethyl) phthalate	Benzene and substituted derivatives	Benzene and substituted derivatives	C20H30O6	365.2	366.204	8.628	[M-H]-	7.30059	1b	0.5834	rp	117-83-9	8345	-	-	-	0	0	0	0	0	0	0	0	0	0	0	0	0	0	0	0	0	0	0	0	0	0	0	0	0	0	0	0	0	0	0
MW0157972	T3_negative	trans-1,2-Cyclohexanediol	Alcohol and amines	Alcohols	C6H12O2	115.075	116.084	9.2142	[M-H]-	3.325	1b	0.9108	rp	1460-57-7 | 1072-86-2	92886	-	-	C03739	0	0	0	0	0	0	0	0	0	0	0	0	0	0	0	0	0	0	0	0	0	0	0	0	0	0	0	0	0	0	0
MW0169297	T3_positive	Indole-3-carbinol	Heterocyclic compounds	Indole and Its derivatives	C9H9NO	147.07	147.068	4.2469	[M+]+	5.88181	1b	0.7722	rp	700-06-1	3712	HMDB0005785	-	-	0	0	0	0	0	0	0	0	0	0	0	0	0	0	0	0	0	0	0	0	0	0	0	0	0	0	0	0	0	0	0
MEDN1575	T3_positive	Rhapontigenin	Organic acid and Its derivatives	Organic acid and Its derivatives	C15H14O4	276.112	258.089	3.9698	[M+NH4]+	7.32184	1b	0.7431	rp	500-65-2	5320954	HMDB0031842	-	-	0	0	0	0	0	0	0	0	0	0	0	0	0	0	0	0	0	0	0	0	0	0	0	0	0	0	0	0	0	0	0
MW0127047	T3_positive	Gamma-Caprolactone	Aldehyde,Ketones,Esters	Esters	C6H10O2	132.102	114.068	3.5493	[M+NH4]+	1.39001	1b	0.7425	rp	695-06-7	12756	HMDB0003843	-	-	0	0	0	0	0	0	0	0	0	0	0	0	0	0	0	0	0	0	0	0	0	0	0	0	0	0	0	0	0	0	0
MEDP2131	T3_positive	L-Isserine	Amino acid and Its metabolites	Amino acid derivatives	C3H7NO3	106.05	105.043	7.3828	[M+H]+	10.8431	1b	0.7419	rp	632-13-3	6999797	-	-	-	1530.6	267.36	4083.44	17542.8	267.07	267.07	267.07	267.07	1335.34	13305.8	7448.39	16101.8	267.07	267.07	267.07	267.07	267.07	267.07	267.09	267.32	4710.87	267.07	1971.53	3978.06	1.0761e+08	9.66847e+07	1.09343e+08	1.36029e+08	8.05111e+07	6.83825e+07	1.16536e+08
MW0002167	T3_positive	2,3-Dimethoxyphenol	Benzene and substituted derivatives	Phenolics	C8H10O3	172.096	154.063	2.7565	[M+NH4]+	2.02704	1b	0.7415	rp	5150-42-5 | 25155-26-4	78828	HMDB0131479	-	-	0	0	0	0	0	0	0	0	0	0	0	0	0	0	0	0	0	0	0	0	0	0	0	0	0	0	0	0	0	0	0
MW0105351	T3_positive	6-Hydroxyhexanoic acid	Organic acid and Its derivatives	Organic acid and Its derivatives	C6H12O3	133.085	132.079	2.5195	[M+H]+	1.12695	1b	0.7415	rp	1191-25-9	14490	HMDB0012843	-	C06103	0	0	0	0	0	0	0	0	0	0	0	0	0	0	0	0	0	0	0	0	0	0	0	0	1.58094e+07	2.11215e+07	1.24408e+07	2.05104e+07	6.93813e+07	8.41705e+07	2.1909e+07
MW0052505	T3_positive	Ecdysone	Organic acid and Its derivatives	Organic acid and Its derivatives	C27H44O6	464.283	464.314	5.19	[M+]+	1.13236	1b	0.7405	rp	3604-87-3	19212	-	-	C00477	862437	628888	435377	822655	961072	607701	1.08886e+06	1.07969e+06	1.17262e+06	951652	651523	1.51777e+06	1.63957e+07	1.54361e+07	1.26853e+07	7.62772e+06	8.79965e+06	6.40369e+06	3.87544e+06	3.00015e+06	2.79545e+06	3.09522e+06	5.57096e+06	5.00916e+06	7.3593e+06	3.40005e+07	7.42272e+06	8.31959e+06	1.02493e+07	1.74952e+07	7.51575e+06
MW0106168	T3_positive	Citric acid	Organic acid and Its derivatives	Organic acid and Its derivatives	C6H8O7	215.009	192.027	0.7032	[M+Na]+	14.9951	1b	0.74	rp	77-92-9	311	HMDB0000094	124	C00158	5.54036e+06	7.56624e+06	7.91849e+06	6.04243e+06	8.41788e+06	6.62059e+06	4.84376e+06	7.35972e+06	7.01852e+06	4.90016e+06	4.13338e+06	4.4917e+06	5.43957e+06	5.6897e+06	4.71099e+06	5.17268e+06	5.1154e+06	6.58599e+06	5.19828e+06	4.34497e+06	5.48694e+06	4.44899e+06	2.59942e+06	2.94944e+06	3.50249e+06	1.45236e+06	7.30106e+06	7.65457e+06	6.56883e+06	3.15316e+06	2.4332e+06
MADN0498	T3_positive	Sulfanilic acid	Benzene and substituted derivatives	Benzene and substituted derivatives	C6H7NO3S	191.048	173.015	1.188	[M+NH4]+	2.23911	1b	0.7383	rp	121-57-3 | 129674-17-5 | 71949-32-1	8479	-	-	C06335	0	0	0	0	0	0	0	0	0	0	0	0	0	0	0	0	0	0	0	0	0	0	0	0	0	0	0	0	0	0	0
MW0108500	T3_positive	N,N-dimethylarginine	Amino acid and Its metabolites	Amino acid derivatives	C8H18N4O2	203.149	202.143	1.1262	[M+H]+	1.98817	1b	0.7368	rp	30315-93-6	123831	HMDB0001539	6309	C03626	0	0	0	0	0	0	0	0	0	0	0	0	0	0	0	0	0	0	0	0	0	0	0	0	0	0	0	0	0	0	0
MEDN1056	T3_positive	Iminodiacetic acid	Organic acid and Its derivatives	Organic acid and Its derivatives	C4H7NO4	133.032	133.037	1.1633	[M+]+	14.3187	1b	0.7361	rp	142-73-4	8897	HMDB0011753	-	C19911	9.10106e+06	1.0595e+07	1.02773e+07	7.67677e+06	1.07588e+07	1.05591e+07	7.28855e+06	1.54025e+07	9.27535e+06	1.08153e+07	8.74861e+06	7.9941e+06	1.07092e+07	1.56911e+08	1.07403e+07	1.00333e+07	5.56266e+07	1.12201e+07	1.22266e+07	9.06443e+06	1.43431e+07	1.24041e+07	1.3747e+07	1.40919e+08	1.68439e+08	9.61871e+07	1.5734e+08	6.62585e+07	6.23196e+07	8.4861e+07	1.06272e+08
MW0112272	T3_positive	2-Phospho-D-Glyceric Acid	Organic acid and Its derivatives	Phosphoric acids	C3H7O7P	186.994	185.993	0.9654	[M+H]+	13.6438	1b	0.7331	rp	3443-57-0	439278	HMDB0003391	6915	C00631	0	0	0	0	0	0	0	0	0	0	0	0	0	0	0	0	0	0	0	0	0	0	0	0	1.3467e+07	1.36755e+07	1.40655e+07	1.61186e+07	8.54105e+06	1.11361e+07	3.74913e+07
MEDL02551	T3_positive	20-Hydroxyecdysone	Aldehyde,Ketones,Esters	Ketones	C27H44O7	445.308	480.309	7.5208	[M+H-2H2O]+	9.61191	1b	0.7327	rp	5289-74-7	5459840	HMDB0030180	-	-	0	0	0	0	0	0	0	0	0	0	0	0	0	0	0	0	0	0	0	0	0	0	0	0	0	0	0	0	0	0	0
MW0122222	T3_positive	Mercaptopurine	Nucleotide and Its metabolites	Nucleotide And Its metabolites	C5H4N4S	175.001	152.016	0.7909	[M+Na]+	9.82771	1b	0.7325	rp	50-44-2	667490	HMDB0015167	-	C02380	0	0	0	0	0	0	0	0	0	0	0	0	0	0	0	0	0	0	0	0	0	0	0	0	0	0	0	0	0	0	0
MEDN0701	T3_positive	Itaconic acid	Organic acid and Its derivatives	Organic acid and Its derivatives	C5H6O4	148.051	130.027	3.6937	[M+NH4]+	1.96479	1b	0.7325	rp	97-65-4	811	HMDB0002092	6483	C00490	20051.8	15076.9	15076.9	15076.9	15867.2	16479.4	15071.8	15076.9	15073.9	15056.6	14996.8	15076.8	1.75092e+06	3.50171e+06	1.97412e+06	3.8429e+06	3.77518e+06	1.66252e+06	1.10698e+06	1.50133e+06	2.02279e+06	2.02019e+06	761037	1.96565e+06	8.19997e+07	1.32007e+08	1.01116e+08	1.03885e+08	1.3164e+08	1.01745e+08	7.05609e+07
MEDL00902	T3_positive	LPC(0:0/14:0)	GP	LPC	C22H46NO7P	468.305	467.301	7.295	[M+H]+	3.97781	1b	0.7321	rp	20559-16-4	-	HMDB0010379	-	C00157	1.72747e+06	1.89314e+06	1.88734e+06	1.68881e+06	1.62294e+06	2.17318e+06	2.76574e+06	2.52175e+06	2.58886e+06	1.7172e+06	1.77764e+06	996256	1.34069e+06	1.19603e+06	1.11337e+06	1.05036e+06	1.18022e+06	1.02022e+06	438415	884799	1.16452e+06	1.49702e+06	573540	1.75328e+06	1.62509e+08	1.06454e+08	2.0024e+08	1.99897e+08	1.67618e+08	9.05481e+07	6.9578e+07
MW0193984	T3_positive	Isolithocholic acid	Bile acids	Bile acids	C24H40O3	359.296	376.298	6.2924	[M+H-H2O]+	19.6312	1b	0.7316	rp	1534-35-6	164853	HMDB0000717	5685	C17658	0	0	0	0	0	0	0	0	0	0	0	0	0	0	0	0	0	0	0	0	0	0	0	0	0	0	0	0	0	0	0
MW0120692	T3_positive	4-Pyridoxic acid	Benzene and substituted derivatives	Benzene and substituted derivatives	C8H9NO4	184.045	183.053	1.1386	[M+H]+	11.4624	1b	0.7315	rp	82-82-6	6723	HMDB0000017	239	C00847	0	0	0	0	0	0	0	0	0	0	0	0	0	0	0	0	0	0	0	0	0	0	0	0	0	0	0	0	0	0	0
MEDP1478	T3_positive	4-Pentenoic acid	Organic acid and Its derivatives	Organic acid and Its derivatives	C5H8O2	139.017	100.052	4.0271	[M+K]+	4.29681	1b	0.7312	rp	591-80-0	61138	HMDB0031602	-	-	7.48732e+06	9.36112e+06	7.98614e+06	2.6377e+07	1.75017e+07	1.76903e+07	1.13502e+07	2.51056e+07	1.9658e+07	1.56605e+07	1.24001e+07	1.93065e+07	4.19143e+07	1.18537e+07	7.77597e+06	1.08715e+07	2.50586e+07	1.20038e+07	1.6132e+07	1.15452e+07	1.01473e+07	1.42863e+07	1.30811e+07	8.41418e+06	4.51313e+08	1.45408e+08	1.48345e+08	2.28006e+08	9.16946e+08	2.33701e+08	3.51793e+08
MW0015215	T3_positive	7-Ketocholesterol	Hormones and hormone related compounds	Hormones and hormone related compounds	C27H44O2	400.341	400.334	7.156	[M+]+	17.3993	1b	0.7312	rp	566-28-9	91474	HMDB0000501	3901	-	0	0	0	0	0	0	0	0	0	0	0	0	0	0	0	0	0	0	0	0	0	0	0	0	0	0	0	0	0	0	0
MEDP1616	T3_positive	Pro-ala	Amino acid and Its metabolites	Small Peptide	C8H14N2O3	225.071	186.1	1.0892	[M+K]+	18.9954	1b	0.7305	rp	6422-36-2	6347578	-	-	-	0	0	0	0	0	0	0	0	0	0	0	0	0	0	0	0	0	0	0	0	0	0	0	0	0	0	0	0	0	0	0
MEDL02333	T3_positive	Myristoleic acid	FA	Others	C14H26O2	226.179	226.193	7.9827	[M+]+	6.50977	1b	0.744	rp	544-64-9	5281119	HMDB0002000	6424	C08322	100619	327185	72104.2	71445.6	173654	236308	60563.8	189272	160187	108926	74753.7	23636.9	1.14378e+06	6.44303e+06	789472	2.08969e+06	3.19142e+06	3.65781e+06	2.6993e+06	2.56263e+06	2.80357e+06	4.5292e+06	1.72778e+06	3.34167e+06	0	0	0	0	0	0	0
MW0125367	T3_positive	N-(3-Hydroxypropyl)phthalimide	Heterocyclic compounds	Indole and Its derivatives	C11H11NO3	188.068	205.074	1.015	[M+H-H2O]+	7.34132	1b	0.744	rp	883-44-3	70160	-	85158	-	0	0	0	0	0	0	0	0	0	0	0	0	0	0	0	0	0	0	0	0	0	0	0	0	0	0	0	0	0	0	0
MEDN1417	T3_positive	(±)13-HpODE	FA	Oxidized lipids	C18H32O4	313.236	312.23	5.8852	[M+H]+	3.51892	1b	0.7451	rp	23017-93-8	6437847	HMDB0003871	64784	C04717	3.34628e+07	3.39397e+07	3.31538e+07	3.74865e+07	3.13675e+07	3.32782e+07	1.72487e+07	1.6333e+07	1.69068e+07	1.63444e+07	1.58972e+07	1.73398e+07	7.71324e+07	76949905	7.59237e+07	7.28526e+07	7.34171e+07	6.86557e+07	1.13012e+07	1.11588e+07	1.13727e+07	1.16351e+07	1.16068e+07	1.17204e+07	9.94182e+06	9.52317e+06	5.46715e+06	4.14519e+06	4.49866e+06	3.35045e+06	4.61004e+06
MW0109669	T3_positive	L-Serine	Amino acid and Its metabolites	Amino acids	C3H7NO3	174.038	105.043	0.7909	[M+Na+HCOOH]+	1.55	1b	0.9952	rp	56-45-1	5951	HMDB0000187	5203	C00065	1.17861e+07	8.15727e+06	1.14088e+07	1.36073e+07	1.25825e+07	9.91495e+06	1.29472e+07	8.41652e+06	1.0312e+07	1.06624e+07	1.06325e+07	5.38194e+06	9.97084e+06	9.31243e+06	5.98093e+06	7.30505e+06	6.36306e+06	1.1161e+07	6.16619e+06	6.32976e+06	1.07139e+07	6.56162e+06	9.69778e+06	1.12313e+07	29992161	2.83595e+07	1.7604e+07	1.61957e+07	2.02583e+07	1.71436e+07	2.47413e+07
MADN0618	T3_positive	alpha-Hydroxyisobutyric acid	Organic acid and Its derivatives	Organic acid and Its derivatives	C4H8O3	104.049	104.047	0.5899	[M+]+	5.47505	1b	0.7589	rp	594-61-6	11671	HMDB0000729	3750	-	5.18226e+07	3.90721e+07	4.60145e+07	4.53999e+07	3.163e+07	4.25703e+07	2.49107e+08	3.72725e+07	5.41081e+07	4.78119e+07	4.76977e+07	4.91112e+07	5.44763e+07	6.07558e+07	3.55032e+08	4.3792e+07	4.09503e+07	5.47725e+07	3.38405e+07	4.84623e+07	5.88549e+07	6.11851e+07	4.70851e+07	4.87952e+07	1.97492e+06	1.86864e+06	585224	1.13217e+06	1.02303e+06	1.17682e+06	1.28105e+06
MW0168601	T3_positive	4-Hydroxybenzaldehyde	Benzene and substituted derivatives	Benzene and substituted derivatives	C7H6O2	123.04	122.037	1.1139	[M+H]+	10.3552	1b	0.7578	rp	123-08-0	126	HMDB0011718	-	C00633	3.37021e+09	3.59749e+09	3.79557e+09	3.78879e+09	3.35529e+09	3.41049e+09	2.59348e+09	2.68265e+09	2.91477e+09	2.68753e+09	2.85046e+09	2.9358e+09	5.29406e+07	4.22644e+07	5.06338e+07	5.86247e+07	5.68356e+07	5.94127e+07	7.91661e+07	4.24109e+07	5.22703e+07	6.19251e+07	5.31941e+07	4.21191e+07	5.58736e+06	5.27244e+06	7.46372e+06	5.98595e+06	5.59414e+06	2.20731e+07	5.13287e+06
MW0126333	T3_positive	Pyridoxal	Heterocyclic compounds	Heterocyclic compounds	C8H9NO3	167.048	167.058	1.1262	[M+]+	11.9789	1b	0.7572	rp	66-72-8	1050	HMDB0001545	6312	C00250	0	0	0	0	0	0	0	0	0	0	0	0	0	0	0	0	0	0	0	0	0	0	0	0	0	0	0	0	0	0	0
MW0062278	T3_positive	Prostaglandin K1	Hormones and hormone related compounds	Hormones and hormone related compounds	C20H32O5	335.221	352.225	4.8013	[M+H-H2O]+	2.47362	1b	0.7563	rp	69413-73-6	16061102	-	36217	-	6.26871e+06	1.80596e+07	5.49756e+06	1.56433e+07	5.7723e+06	7.46686e+06	7.73378e+06	1.0896e+07	7278515	5.72738e+06	6.13982e+06	1.25072e+07	274140	1.29576e+07	1.19077e+07	1.47572e+07	6.59535e+06	8.85184e+06	8.40767e+06	1.19449e+07	11041451	6.44961e+06	1.15282e+07	1.40346e+07	0	0	0	0	0	0	0
MW0107599	T3_positive	N-Isovaleroylglycine	Amino acid and Its metabolites	Amino acid derivatives	C7H13NO3	182.081	159.089	1.9065	[M+Na]+	3.89967	1b	0.7546	rp	16284-60-9	546304	HMDB0000678	5647	-	1.56353e+07	1.61021e+07	1.8889e+07	1.5094e+07	1.47448e+07	2.90975e+07	2.9778e+07	1.71307e+07	1.71989e+07	1.56676e+07	2.97931e+07	1.59665e+07	1.98871e+07	2.0012e+07	2.16455e+07	1.6476e+07	2.26078e+07	2.12011e+07	2.59482e+07	2.4962e+07	1.61996e+07	3.05533e+07	25867095	2.14811e+07	1.94205e+07	1.12872e+07	1.10347e+07	9.4773e+06	1.14578e+07	1.10958e+07	8.4982e+06
MW0104893	T3_positive	3-(N-maleimidopropionyl)-biocytin	CoEnzyme and vitamins	CoEnzyme and vitamins	C23H33N5O7S	541.244	523.21	4.109	[M+NH4]+	4.96477	1b	0.7528	rp	102849-12-7	127195	-	64660	-	0	0	0	0	0	0	0	0	0	0	0	0	0	0	0	0	0	0	0	0	0	0	0	0	0	0	0	0	0	0	0
MW0002155	T3_positive	2,3-Dihydrobenzofuran	Benzene and substituted derivatives	Benzene and substituted derivatives	C8H8O	120.066	120.058	1.5484	[M+]+	20.5028	1b	0.7526	rp	496-16-2	10329	HMDB0013815	-	-	4.01057e+07	2.18751e+08	3.23734e+07	3.57038e+07	6.50363e+07	3.98552e+07	3.93167e+07	3.26244e+07	3.45177e+07	4.70708e+07	4.35737e+07	5.34032e+07	3.60849e+07	5.46918e+07	4.24408e+07	5.55171e+07	4.05188e+07	5.68201e+07	1.22828e+08	6.50509e+07	4.31572e+07	3.2354e+07	1.99186e+08	4.4365e+07	0	0	0	0	0	0	0
MW0005118	T3_positive	4-Hydroxyphenylacetaldehyde	Benzene and substituted derivatives	Benzene and substituted derivatives	C8H8O2	183.065	136.052	5.6407	[M+HCOO+2H]+	1.7	1b	0.7522	rp	7339-87-9	440113	HMDB0003767	-	C03765	0	0	0	0	0	0	0	0	0	0	0	0	0	0	0	0	0	0	0	0	0	0	0	0	0	0	0	0	0	0	0
MW0130918	T3_positive	Tyrphostin B42	Alcohol and amines	Amines	C17H14N2O3	295.11	294.1	5.2907	[M+H]+	5.56079	1b	0.7519	rp	133550-30-8 | 134036-52-5	5328779	-	45246	C72336	0	0	0	0	0	0	0	0	0	0	0	0	0	0	0	0	0	0	0	0	0	0	0	0	0	0	0	0	0	0	0
MEDL00543	T3_positive	3-Methyladipic acid	Organic acid and Its derivatives	Organic acid and Its derivatives	C7H12O4	183.06	160.074	1.1139	[M+Na]+	5.40032	1b	0.7298	rp	3058-01-3 | 61898-58-6	12292	-	-	-	1.04038e+07	1.15812e+07	1.91381e+07	2.2233e+07	1.16919e+07	1.572e+07	1.58932e+07	1.85756e+07	1.43831e+07	1.85769e+07	1.76033e+07	1.48263e+07	7.30145e+06	1.34839e+07	1.45157e+07	1.65843e+07	1.34151e+07	1.44931e+07	1.5723e+07	1.448e+07	1.10376e+07	3.02955e+07	5.38367e+07	1.71268e+07	2.76067e+07	2.54984e+07	5.73966e+07	1.81029e+07	2.42609e+07	2.70929e+07	2.54498e+07
MEDN0604	T3_positive	Tetradecanedioic acid	FA	FFA	C14H26O4	223.169	258.183	7.0309	[M+H-2H2O]+	1.94197	1b	0.7513	rp	821-38-5	13185	HMDB0000872	5833	-	1.31074e+07	1.21185e+07	1.35846e+07	1.35792e+07	1.18638e+07	1.25854e+07	9.84448e+06	9.60902e+06	9.80579e+06	9.33729e+06	9.98749e+06	9.74411e+06	1.21598e+07	1.23223e+07	1.27614e+07	1.18806e+07	1.17611e+07	1.18287e+07	14250653	1.37007e+07	1.3974e+07	1.4099e+07	1.36906e+07	1.3606e+07	6.19071e+07	7.22738e+07	6.85467e+07	5.39278e+07	5.25818e+07	5.9394e+07	5.98192e+07
MW0017183	T3_positive	Guggulsterone	CoEnzyme and vitamins	CoEnzyme and vitamins	C21H28O2	330.244	312.209	8.1856	[M+NH4]+	4.99414	1b	0.7508	rp	39025-23-5 | 95975-55-6	6450278	-	-	-	0	0	0	0	0	0	0	0	0	0	0	0	0	0	0	0	0	0	0	0	0	0	0	0	0	0	0	0	0	0	0
MW0169880	T3_positive	Succinic acid	Organic acid and Its derivatives	Organic acid and Its derivatives	C4H6O4	156.99	118.027	0.4273	[M+K]+	0.384897	1b	0.7503	rp	110-15-6	1110	HMDB0000254	-	C00042	8.22307e+06	1.54953e+07	1.46876e+07	7.92242e+06	9.79367e+06	9.6421e+06	9.03307e+06	9.86292e+06	9.65645e+06	1.18578e+07	1.14125e+07	1.18512e+07	1.8539e+08	1.30305e+08	1.48904e+08	1.36972e+08	1.30007e+08	1.25965e+08	3.41315e+08	3.24978e+08	4.61128e+08	3.42094e+08	3.38721e+08	3.3162e+08	8.78909e+06	8.48712e+06	1.47478e+07	1.38663e+07	1.24429e+07	8.42526e+06	1.4312e+06
MW0169955	T3_positive	Trigonelline	CoEnzyme and vitamins	CoEnzyme and vitamins	C7H7NO2	138.048	137.048	1.1262	[M+H]+	15.9481	1b	0.7495	rp	535-83-1	5570	HMDB0000875	273	C01004	7.17248e+07	7.43679e+07	7.01914e+07	7.70609e+07	7.52168e+07	7.3359e+07	7.4601e+07	8.20854e+07	7.87669e+07	7.59057e+07	7.31733e+07	1.23018e+08	3.93589e+08	3.64168e+08	3.75028e+08	4.00969e+08	3.89745e+08	3.7111e+08	6.36883e+06	1.13658e+09	7.14946e+06	1.14111e+09	5.53491e+08	5.95483e+08	1.40239e+09	1.34694e+09	1.129e+09	1.09773e+09	8.16679e+08	8.45726e+08	1.8983e+09
MEDN1354	T3_positive	3-Methacrylic acid	Organic acid and Its derivatives	Organic acid and Its derivatives	C5H8O2	139.017	100.052	3.5556	[M+K]+	4.41125	1b	0.7485	rp	541-47-9	30653	HMDB0000509	5495	C00010280	0	0	0	0	0	0	0	0	0	0	0	0	0	0	0	0	0	0	0	0	0	0	0	0	0	0	0	0	0	0	0
MW0105421	T3_positive	Acetylglycine	Amino acid and Its metabolites	Amino acid derivatives	C4H7NO3	117.038	117.043	2.1459	[M+]+	9.67433	1b	0.7466	rp	543-24-8	10972	HMDB0000532	5517	-	1.13281e+08	1.61817e+08	1.45249e+08	2.92438e+07	1.55334e+07	5.99773e+07	6.22589e+07	5.9857e+07	4.88539e+07	4.75172e+07	1.36364e+08	1.55088e+07	1.51889e+08	6.54332e+07	1.56991e+08	7.99497e+07	1.75053e+07	1.93879e+07	2.59139e+07	1.42001e+07	1.37368e+08	4.98069e+07	5.36907e+07	7.76717e+07	5.74711e+07	1.33124e+08	9.16141e+07	9.93096e+07	5.00088e+07	1.45032e+08	1.51617e+08
MW0138416	T3_positive	Dihydroferulic acid	Organic acid and Its derivatives	Organic acid and Its derivatives	C10H12O4	161.064	196.074	2.7565	[M+H-2H2O]+	10.8847	1b	0.746	rp	1135-23-5	14340	HMDB0062121	-	-	0	0	0	0	0	0	0	0	0	0	0	0	0	0	0	0	0	0	0	0	0	0	0	0	0	0	0	0	0	0	0
MW0145095	T3_positive	Angiotensin (1-7)	Benzene and substituted derivatives	Benzene and substituted derivatives	C41H62N12O11	863.46	898.466	4.4239	[M+H-2H2O]+	9.38095	1b	0.7456	rp	51833-78-4 | 39386-80-6	123805	HMDB0001035	-	-	0	0	0	0	0	0	0	0	0	0	0	0	0	0	0	0	0	0	0	0	0	0	0	0	0	0	0	0	0	0	0
MEDP0882	T3_positive	Thiamine-Monophosphate	Organic acid and Its derivatives	Organic acid and Its derivatives	C12H18N4O4PS+	327.066	345.079	1.1633	[M+H-H2O]+	3.26828	1b	0.7452	rp	495-23-8	3382778	HMDB0002666	-	C01081	0	0	0	0	0	0	0	0	0	0	0	0	0	0	0	0	0	0	0	0	0	0	0	0	0	0	0	0	0	0	0
MEDP0245	T3_positive	Nicotinamide N-oxide	Alcohol and amines	Amines	C6H6N2O2	139.051	138.043	2.5195	[M+H]+	1.64386	1b	0.7274	rp	1986-81-8	72661	HMDB0002730	1503	-	6.40397e+06	6.52408e+06	4.95449e+06	4.73646e+06	5.42472e+06	5.11112e+06	5.64427e+06	4.35268e+06	393081	5.64512e+06	3.01819e+07	5.91587e+06	6.1685e+06	6.19713e+06	5.06564e+06	6.29267e+06	6.07932e+06	5.47594e+06	7.98164e+06	4.37195e+06	6.91277e+06	6.29368e+06	5.30706e+06	5.1394e+06	7.81003e+08	4.28785e+08	3.16036e+08	1.34084e+08	1.66835e+08	8.09344e+07	1.65009e+08
MW0002692	T3_positive	2-Amino-5-nitrobenzophenone	Benzene and substituted derivatives	Benzene and substituted derivatives	C13H10N2O3	242.078	242.069	0.9148	[M+]+	11.783	1b	0.5446	rp	1775-95-7	15681	-	1570	-	0	0	0	0	0	0	0	0	0	0	0	0	0	0	0	0	0	0	0	0	0	0	0	0	0	0	0	0	0	0	0
MW0113252	T3_positive	5-Methyl-2-furancarboxaldehyde	Aldehyde,Ketones,Esters	Aldehydes	C6H6O2	111.039	110.037	6.6683	[M+H]+	13.185	1b	0.5457	rp	620-02-0	12097	HMDB0033002	-	C11115	1.57328e+07	2.08915e+07	1.92563e+07	1.76178e+07	4.45579e+06	1.21787e+07	1.72977e+07	2.72594e+07	5.07929e+06	1.82351e+07	2.04242e+07	1.81037e+07	5.11867e+06	2.56956e+07	2.14258e+07	2.32149e+07	3.18751e+07	1.34321e+06	2.15e+07	2.57234e+07	2.27196e+07	3.63723e+07	2.70288e+07	2.63293e+07	0	0	0	0	0	0	0
MEDN1584	T3_positive	Tetrahydrocurcumin	Benzene and substituted derivatives	Phenolic acids	C21H24O6	395.155	372.157	2.3824	[M+Na]+	21.7178	1b	0.5551	rp	36062-04-1	124072	HMDB0005789	-	-	0	0	0	0	0	0	0	0	0	0	0	0	0	0	0	0	0	0	0	0	0	0	0	0	0	0	0	0	0	0	0
MW0105618	T3_positive	5-Aminolevulinic acid	Organic acid and Its derivatives	Organic acid and Its derivatives	C5H9NO3	176.037	131.058	1.3119	[M-H+2Na]+	18.15	1b	0.5562	rp	106-60-5	137	HMDB0001149	6037	C00430	0	0	0	0	0	0	0	0	0	0	0	0	0	0	0	0	0	0	0	0	0	0	0	0	0	0	0	0	0	0	0
MW0107874	T3_positive	L-Homoarginine	Amino acid and Its metabolites	Amino acids	C7H16N4O2	188.128	188.127	3.4683	[M+]+	1.48634	1b	0.5595	rp	156-86-5	9085	HMDB0000670	5640	C01924	0	0	0	0	0	0	0	0	0	0	0	0	0	0	0	0	0	0	0	0	0	0	0	0	0	0	0	0	0	0	0
MEDL00638	T3_positive	Taurocholic acid	Bile acids	Bile acids	C26H45NO7S	516.314	515.292	4.3231	[M+H]+	19.8524	1b	0.5735	rp	81-24-3	6675	HMDB0000036	5104	C05122	1.60502e+08	1.16495e+08	1.32352e+08	1.3508e+08	1.16071e+08	1.26942e+08	1.56701e+08	1.61061e+08	1.55664e+08	1.47665e+08	2.02208e+08	1.88662e+08	9.80314e+07	1.27446e+08	9.55395e+07	1.24625e+08	9.9648e+07	9.82131e+07	1.62405e+08	1.4446e+08	1.2783e+08	1.30868e+08	1.28196e+08	1.33585e+08	1.99564e+06	1.50951e+06	2.11089e+06	2.38561e+06	1.95905e+06	1.35029e+06	902152
MEDP1505	T3_positive	5-Methoxy-L-Tryptophan	Amino acid and Its metabolites	Amino acid derivatives	C12H14N2O3	234.092	234.1	3.2563	[M+]+	20.935	1b	0.5746	rp	2504-22-5	151018	HMDB0002339	6631	-	0	0	0	0	0	0	0	0	0	0	0	0	0	0	0	0	0	0	0	0	0	0	0	0	0	0	0	0	0	0	0
MW0169728	T3_positive	Pyridoxamine	Heterocyclic compounds	Heterocyclic compounds	C8H12N2O2	133.085	168.09	2.2207	[M+H-2H2O]+	23.4971	1b	0.5758	rp	85-87-0	1052	HMDB0001431	238	C00534	0	0	0	0	0	0	0	0	0	0	0	0	0	0	0	0	0	0	0	0	0	0	0	0	1.00004e+07	7.66057e+06	1.65102e+07	1.74905e+07	4.54815e+07	1.34755e+07	1.05875e+07
MEDP2140	T3_positive	19-Hydroxyandrost-4-ene-3,17-dione	Hormones and hormone related compounds	Hormones and hormone related compounds	C19H26O3	605.372	302.188	4.0955	[2M+H]+	19.9543	1b	0.5778	rp	510-64-5	252379	HMDB0003955	6990	C05290	0	0	0	0	0	0	0	0	0	0	0	0	0	0	0	0	0	0	0	0	0	0	0	0	0	0	0	0	0	0	0
MADP0544	T3_positive	(+/-)-High Proline	Amino acid and Its metabolites	Amino acid derivatives	C6H11NO2	130.086	129.079	2.5181	[M+H]+	0.326721	1b	0.5794	rp	56633-75-1	2761541	HMDB29444	-	-	0	0	0	0	0	0	0	0	0	0	0	0	0	0	0	0	0	0	0	0	0	0	0	0	3.52952e+07	3.52033e+07	2.94426e+07	3.79185e+07	4.24249e+07	2.42404e+07	2.11728e+07
MW0150581	T3_positive	Glycyl-L-glutamic acid	Amino acid and Its metabolites	Small Peptide	C7H12N2O5	431.133	204.075	4.2593	[2M+Na]+	11.9219	1b	0.5836	rp	7412-78-4	99278	-	-	-	0	0	0	0	0	0	0	0	0	0	0	0	0	0	0	0	0	0	0	0	0	0	0	0	0	0	0	0	0	0	0
MEDP1600	T3_positive	4-Propylphenol	Benzene and substituted derivatives	Benzene and substituted derivatives	C9H12O	119.084	136.089	9.7996	[M+H-H2O]+	10.7692	1b	0.5838	rp	645-56-7	12580	HMDB0032625	-	C14311	3.37485e+07	3.32956e+07	2.14027e+07	1.89604e+07	2.6702e+07	3.17711e+07	1.75204e+07	1.97082e+07	1.89645e+07	1.95862e+07	2.05437e+07	1.97804e+07	2.27745e+07	2.6097e+07	2.39434e+07	2.16522e+07	2.02975e+07	2.03797e+07	3.27161e+07	2.92296e+07	3.03673e+07	3.00932e+07	3.05109e+07	3.17231e+07	8.82099e+07	6.25233e+07	8.52223e+07	6.54075e+07	7.23315e+07	7.93125e+07	7.07738e+07
MW0103471	T3_positive	ADP-ribose	Nucleotide and Its metabolites	Nucleotide and Its metabolites	C15H23N5O14P2	598.027	559.072	4.7764	[M+K]+	12.2616	1b	0.5865	rp	20762-30-5	192	HMDB0001178	6059	C00301	0	0	0	0	0	0	0	0	0	0	0	0	0	0	0	0	0	0	0	0	0	0	0	0	3.74279e+06	1.17748e+06	3.63186e+06	2.00269e+06	3.66026e+06	6.09189e+06	4.3426e+06
MW0108317	T3_positive	Met-Ser	Amino acid and Its metabolites	Small Peptide	C8H16N2O4S	362.098	236.083	2.5008	[M+NH4]+	6.10059	1b	0.5873	rp	14517-43-2	7009592	HMDB0028982	-	-	0	0	0	0	0	0	0	0	0	0	0	0	0	0	0	0	0	0	0	0	0	0	0	0	0	0	0	0	0	0	0
MW0017091	T3_positive	Cholic acid	Bile acids	Bile acids	C24H40O5	408.292	408.288	7.2123	[M+]+	13.2761	1b	0.5875	rp	81-25-4	221493	HMDB0000619	206	C00695	1.78899e+06	2.43604e+06	2.24318e+06	2.65706e+06	2.92711e+06	2.12296e+06	1.90827e+06	2.22427e+06	2.33142e+06	2.33744e+06	2.19755e+06	1.6514e+06	3.09928e+06	3.34298e+06	2.90135e+06	2.99413e+06	2.85209e+06	941279	2.43534e+06	956150	1.5243e+06	2.3322e+06	2.67816e+06	1.02353e+06	1.6182e+06	268093	1.60786e+06	1.71386e+06	1.26144e+06	1.23821e+06	1.28095e+06
MW0105302	T3_positive	5-Aminopentanoic acid	Organic acid and Its derivatives	Organic acid and Its derivatives	C5H11NO2	118.086	117.079	2.339	[M+H]+	0.829956	1b	0.5888	rp	660-88-8	138	HMDB0003355	6902	C00431	5.41292e+06	6.06343e+06	5.69022e+06	5.38611e+06	6.52852e+06	6.21413e+06	5.10949e+06	4.92275e+06	5.43321e+06	7.06245e+06	4.74973e+06	7.88185e+06	1.6059e+06	5.32751e+06	4.83465e+06	5.41488e+06	4.23893e+06	6.5116e+06	5.07259e+06	1.6528e+06	2.90374e+06	1.41438e+06	3.58473e+06	3.11893e+06	0	0	0	0	0	0	0
MEDP0688	T3_positive	Benzophenone	Benzene and substituted derivatives	Benzene and substituted derivatives	C13H10O	205.055	182.073	9.1205	[M+Na]+	17.2447	1b	0.5904	rp	119-61-9	3102	HMDB0032049	-	C06354	0	0	0	0	0	0	0	0	0	0	0	0	0	0	0	0	0	0	0	0	0	0	0	0	0	0	0	0	0	0	0
MW0142383	T3_positive	Leucinic acid	Organic acid and Its derivatives	Organic acid and Its derivatives	C6H12O3	132.074	132.079	1.2143	[M+]+	11.4923	1b	0.598	rp	498-36-2	92779	HMDB0000665	5635	-	5.67891e+07	2.49575e+07	2.67147e+07	1.86436e+07	2.27207e+07	2.54871e+07	3.35068e+07	6.23789e+07	4.13363e+07	3.42836e+07	6.45386e+07	3.57017e+07	3.79443e+07	3.66695e+07	1.88073e+07	4.56215e+07	3.4023e+07	3.62598e+07	2.35707e+07	4.97545e+07	5.43683e+07	4.94534e+07	9.8747e+07	5.09226e+07	1.09466e+07	2.24243e+06	1.22399e+07	3.74921e+06	1.46414e+07	7.20444e+06	3.31902e+06
MADP0489	T3_positive	Heptethylene glycol	Alcohol and amines	Alcohols	C14H30O8	344.226	326.194	2.9379	[M+NH4]+	3.65384	1b	0.76	rp	5617-32-3	79718	HMDB0061835	-	-	456727	439647	631531	277021	481915	359485	259468	429775	321499	332120	376865	325531	282584	436397	1.06436e+06	1.40125e+06	2203808	2.3425e+06	183493	230190	551977	624498	854536	896002	4.33629e+06	6.39008e+06	1.8755e+07	7.02269e+06	2.64649e+07	1.28368e+07	4.96225e+06
MW0124488	T3_positive	2,4-Dihydroxypyrimidine-5-carboxylic acid	Nucleotide and Its metabolites	Nucleotide and Its metabolites	C5H4N2O4	139.017	156.017	4.5618	[M+H-H2O]+	8.79681	1b	0.5383	rp	23945-44-0 | 59299-01-3 | 394-40-1 | 76821-79-9	90301	-	-	C03030	1.40653e+07	19333543	2.34298e+07	2.08141e+07	2.29231e+07	1.49941e+07	1.69572e+07	2.14597e+07	1.6675e+07	1.10333e+07	1.3926e+07	1.8803e+07	2.10748e+07	1.5593e+07	1.93607e+07	1.35028e+07	1.64132e+07	1.67893e+07	1.31893e+07	1.85073e+07	1.5538e+07	2.24104e+07	1.69043e+07	1.61713e+07	2.60974e+07	1.68147e+07	2.49555e+07	2.20201e+07	2.7366e+07	2.48018e+07	2.70147e+07
MEDP1055	T3_positive	DL-Glyceraldehyde 3-Phosphate	Carbohydrates and Its metabolites	Sugar derivatives	C3H7O6P	134.99	169.998	0.8466	[M+H-2H2O]+	15.175	1b	0.5368	rp	591-59-3	729	HMDB0001112	149	C00661	1.21222e+06	1.97686e+06	1.17115e+06	1.6272e+06	2.18155e+06	2.07087e+06	517513	898394	330973	842619	968311	303894	2.22207e+06	1.83727e+06	5.08488e+07	297924	923267	1.28204e+06	342448	340425	285726	453856	999142	909865	1.02207e+06	926847	1.07093e+06	861517	754992	897725	1.42365e+06
MW0108841	T3_positive	N-methyl-L-glutamic Acid	Amino acid and Its metabolites	Amino acid derivatives	C6H11NO4	200.023	161.069	9.8121	[M+K]+	23.525	1b	0.5337	rp	35989-16-3	439377	HMDB0062660	-	C01046	1.10576e+07	7.71231e+06	9.58144e+06	9.68706e+06	4.81053e+06	1.25324e+07	1.17305e+07	9.38951e+06	2.16121e+07	8.89201e+06	1.07003e+07	1.03789e+07	1.22198e+07	1.24687e+07	1.28073e+07	9.90047e+06	1.10458e+07	6.16142e+06	1.27436e+07	9.00708e+06	1.24694e+07	1.04218e+07	1.10503e+07	8.73939e+06	4.64192e+07	2.65402e+07	3.25343e+07	2.3639e+07	2.0828e+07	2.03343e+07	3.10966e+07
MW0012476	T3_positive	15-Keto-PGF2alpha	Hormones and hormone related compounds	Hormones and hormone related compounds	C20H32O5	335.221	352.225	3.7813	[M+H-H2O]+	2.88495	1b	0.7261	rp	35850-13-6	5280887	HMDB0004240	7035	C05960	0	0	0	0	0	0	0	0	0	0	0	0	0	0	0	0	0	0	0	0	0	0	0	0	0	0	0	0	0	0	0
MW0002264	T3_positive	2,4-Dihydroxy-3,6-dimethylbenzoic acid	Benzene and substituted derivatives	Benzene and substituted derivatives	C9H10O4	165.05	182.058	1.1262	[M+H-H2O]+	10.9764	1b	0.7255	rp	4707-46-4	736228	-	43818	-	2.74812e+07	1.17809e+07	2.73792e+07	1.43123e+07	3.17039e+07	1.71906e+07	2.91922e+07	3.3034e+07	1.60387e+07	2.79051e+07	2.35153e+07	3.92692e+07	2.94166e+07	1.66035e+07	3.23013e+07	1.13839e+07	1.45126e+07	3.09621e+07	1.28634e+07	2.57487e+07	1.72617e+07	2.21367e+07	1.71056e+07	1.72327e+07	1.09837e+08	1.47398e+07	1.11903e+08	1.44258e+08	2.36956e+07	1.13387e+08	1.3385e+07
MW0150737	T3_positive	Hematoporphyrin	Heterocyclic compounds	Heterocyclic compounds	C34H38N4O6	599.301	598.279	4.0209	[M+H]+	23.1889	1b	0.7252	rp	14459-29-1 | 136752-88-0	11103	HMDB0000668	5638	-	0	0	0	0	0	0	0	0	0	0	0	0	0	0	0	0	0	0	0	0	0	0	0	0	0	0	0	0	0	0	0
MW0169361	T3_positive	Kirenol	Alcohol and amines	Alcohols	C20H34O4	321.239	338.246	0.6773	[M+H-H2O]+	7.92547	1b	0.7246	rp	52659-56-0	15736732	-	84974	-	5.06585e+06	4.90722e+06	4.63336e+06	9.06088e+06	2.87419e+06	1.16802e+07	4.8589e+06	6.9824e+06	8.64616e+06	4.8743e+06	6.47122e+06	4.42227e+06	4.8472e+06	7.8916e+06	9.24383e+06	3.25986e+06	4.11778e+06	7.53803e+06	4.27445e+06	6.2395e+06	4.95315e+06	2.07922e+06	6.64335e+06	9.7497e+06	0	0	0	0	0	0	0
ZINC895703	T3_positive	D-Homocysteine	Amino acid and Its metabolites	Amino acids	C4H9NO2S	153.076	135.035	0.8528	[M+NH4]+	18.0926	1b	0.7243	rp	6027-14-1 | 454-28-4	134603	HMDB0000742	-	-	206245	1.40009e+06	2.41399e+06	2.87757e+06	139076	2.25462e+06	2.49271e+06	2.12749e+06	1.69821e+06	2.09511e+06	129221	2.60431e+06	5.72396e+06	893105	4.47853e+06	4.33253e+06	3.21577e+06	1.90597e+06	3.66193e+06	7.64184e+06	3.90646e+06	2.67427e+06	6.18539e+06	606386	6.9487e+06	1.30911e+07	8.10433e+06	1.11232e+07	1.02648e+07	1.62383e+07	1.46519e+07
MEDN0207	T3_positive	6-Hydroxymelatonin	Hormones and hormone related compounds	Hormones and hormone related compounds	C13H16N2O3	249.126	248.116	1.9952	[M+H]+	4.0175	1b	0.7243	rp	2208-41-5	1864	HMDB0004081	7013	C05643	0	0	0	0	0	0	0	0	0	0	0	0	0	0	0	0	0	0	0	0	0	0	0	0	0	0	0	0	0	0	0
MW0007768	T3_positive	Methyl benzoate	Benzene and substituted derivatives	Benzene and substituted derivatives	C8H8O2	181.027	136.052	5.3031	[M-H+2Na]+	9.175	1b	0.7233	rp	93-58-3	7150	HMDB0033968	-	-	0	0	0	0	0	0	0	0	0	0	0	0	0	0	0	0	0	0	0	0	0	0	0	0	0	0	0	0	0	0	0
MW0105168	T3_positive	Succinylacetone	Organic acid and Its derivatives	Organic acid and Its derivatives	C7H10O4	141.051	158.058	0.6023	[M+H-H2O]+	10.9045	1b	0.7229	rp	51568-18-4	5312	HMDB0000635	5608	-	0	0	0	0	0	0	0	0	0	0	0	0	0	0	0	0	0	0	0	0	0	0	0	0	0	0	0	0	0	0	0
MEDP1584	T3_positive	2-Amino-2-deoxymannose	Nucleotide and Its metabolites	Nucleotide and Its metabolites	C6H13NO5	162.076	179.079	1.1633	[M+H-H2O]+	1.72766	1b	0.7183	rp	14307-02-9 | 2636-92-2	123961	-	-	-	0	0	0	0	0	0	0	0	0	0	0	0	0	0	0	0	0	0	0	0	0	0	0	0	0	0	0	0	0	0	0
MW0169268	T3_positive	Histamine	Amino acid and Its metabolites	Amino acid derivatives	C5H9N3	94.0618	111.08	0.5899	[M+H-H2O]+	2.96033	1b	0.7283	rp	51-45-6	774	HMDB0000870	68	C00388	0	0	0	0	0	0	0	0	0	0	0	0	0	0	0	0	0	0	0	0	0	0	0	0	5.71223e+07	5.0458e+07	2.09154e+07	2.94408e+07	3.84148e+07	1.25173e+08	6.0706e+07
MEDN1317	T3_positive	3,3-Dimethylglutaric acid	Organic acid and Its derivatives	Organic acid and Its derivatives	C7H12O4	143.067	160.074	1.6635	[M+H-H2O]+	8.25847	1b	0.7181	rp	4839-46-7	20984	HMDB0002441	6683	-	1.59867e+07	1.73234e+07	2.05483e+07	8.6247e+06	7.78026e+06	1.13092e+07	1.49765e+07	1.61822e+07	1.45809e+07	1.06822e+07	1.58655e+07	2.03618e+07	5.50563e+06	1.1474e+07	8.18437e+06	1.12277e+07	1.16675e+07	2.43399e+07	1.06375e+07	4.80139e+06	7.76234e+06	1.40365e+07	9.32306e+06	2.07185e+07	5.29262e+06	6.55793e+07	7.37385e+06	1.97513e+07	9.16807e+06	1.1984e+07	1.52109e+07
MW0109192	T3_positive	Phenyl dihydrogen phosphate	Benzene and substituted derivatives	Benzene and substituted derivatives	C6H7O4P	197	174.008	4.3356	[M+Na]+	6.16367	1b	0.7179	rp	701-64-4	12793	-	-	C02734	5.62753e+06	6.16535e+06	9.16506e+06	7.69395e+06	9.78455e+06	8.57367e+06	8.91856e+06	1.41743e+07	1.24903e+07	1.31881e+07	9.22144e+06	9.03842e+06	1.37298e+07	1.40627e+07	1.5444e+07	1.47788e+07	1.23223e+07	1.31284e+07	1.76517e+07	1.52417e+07	1.76269e+07	1.26811e+07	1.13181e+07	1.42714e+07	1.0925e+07	7.98268e+06	7.27852e+06	1.22368e+07	1.01216e+07	9.27332e+06	2.15332e+07
MW0124489	T3_positive	Isopentenyladenine	Nucleotide and Its metabolites	Nucleotide and Its metabolites	C10H13N5	204.122	203.117	3.5804	[M+H]+	5.35034	1b	0.7173	rp	2365-40-4	92180	HMDB0245646	-	C04083	0	0	0	0	0	0	0	0	0	0	0	0	0	0	0	0	0	0	0	0	0	0	0	0	2.86847e+07	1.02296e+07	1.34333e+07	1.47506e+07	3.61988e+07	2.66957e+07	2.1483e+07
MW0110439	T3_positive	Valylcysteine	Amino acid and Its metabolites	Small Peptide	C8H16N2O3S	260.061	220.088	1.1576	[M+K]+	12.5873	1b	0.717	rp	160070-15-5	10421020	HMDB0029124	-	-	0	0	0	0	0	0	0	0	0	0	0	0	0	0	0	0	0	0	0	0	0	0	0	0	0	0	0	0	0	0	0
MEDL02744	T3_positive	Bergaptol	Benzene and substituted derivatives	Benzene and substituted derivatives	C11H6O4	220.046	202.027	3.0316	[M+NH4]+	6.50588	1b	0.7152	rp	486-60-2	5280371	HMDB0013679	-	C00758	6.536e+06	6.34746e+06	5.59577e+06	6.54707e+06	3.91678e+06	6065230	5.92041e+06	5.73255e+06	5.82161e+06	6.20864e+06	6.3205e+06	5.15437e+06	4.79341e+06	6.87204e+06	4.11159e+06	6.12786e+06	5.42338e+06	5.03348e+06	6.41185e+06	6.80481e+06	6.74065e+06	7.19313e+06	5.76052e+06	6.82678e+06	1.2511e+07	1.18479e+07	3.40462e+07	1.28695e+07	3.15134e+07	1.2274e+07	1.34819e+07
MW0054114	T3_positive	Isopentenyl pyrophosphate	Organic acid and Its derivatives	Phosphoric acids	C5H12O7P2	284.971	246.006	0.6525	[M+K]+	5.23898	1b	0.715	rp	358-71-4	1195	HMDB0001347	6181	C00129	8.24749e+07	8.69143e+07	8.4955e+07	8.45814e+07	8.56916e+07	9.7999e+07	7.91144e+07	8.02118e+07	8.10436e+07	7.61951e+07	8.01027e+07	8.07386e+07	1.61611e+08	1.66e+08	1.61773e+08	1.71561e+08	1.64958e+08	1.6396e+08	1.83858e+08	1.84114e+08	1.89804e+08	1.90636e+08	1.83489e+08	1.89696e+08	3.88996e+08	3.45397e+08	4.05991e+08	3.8212e+08	3.69023e+08	3.57963e+08	3.01617e+08
MEDP1831	T3_positive	Ethyl acetoacetate	Aldehyde,Ketones,Esters	Esters	C6H10O3	148.096	130.063	0.797	[M+NH4]+	1.6189	1b	0.5182	rp	141-97-9	8868	HMDB0031216	-	C03500	0	0	0	0	0	0	0	0	0	0	0	0	0	0	0	0	0	0	0	0	0	0	0	0	0	0	0	0	0	0	0
MEDP0902	T3_positive	12-Hydroxydodecanoic acid	Organic acid and Its derivatives	Organic acid and Its derivatives	C12H24O3	199.169	216.173	9.6055	[M+H-H2O]+	1.85448	1b	0.5295	rp	505-95-3	79034	HMDB0002059	6465	C08317	2.15519e+06	1.64372e+06	2.37959e+06	819115	2.72258e+06	2.17229e+06	1.36686e+06	1.14931e+06	2.22579e+06	1.10323e+06	2.64342e+06	647437	1.23514e+06	1.41819e+06	1.06951e+06	1.24395e+06	2.18552e+06	2.29584e+06	2.0029e+06	1.87113e+06	1915804	1.80274e+06	1.96123e+06	2.10049e+06	9.47617e+06	6.72578e+06	8.6528e+06	7.10465e+06	1.00355e+07	8.76919e+06	7.84065e+06
MW0015216	T3_positive	7-Ketodeoxycholic acid	Bile acids	Bile acids	C24H38O5	813.565	406.272	7.4938	[2M+H]+	17.0364	1b	0.5985	rp	911-40-0	188292	HMDB0000391	5380	-	0	0	0	0	0	0	0	0	0	0	0	0	0	0	0	0	0	0	0	0	0	0	0	0	0	0	0	0	0	0	0
MEDTP02151	T3_positive	11beta-Hydroxyprogesterone	Hormones and hormone related compounds	Hormones and hormone related compounds	C21H30O3	683.428	330.219	7.4441	[2M+Na]+	0.55602	1b	0.9598	rp	600-57-7	101788	HMDB0004031	-	C05498	0	0	0	0	0	0	0	0	0	0	0	0	0	0	0	0	0	0	0	0	0	0	0	0	0	0	0	0	0	0	0
MW0141312	T3_positive	(-)-leukotoxin B	Aldehyde,Ketones,Esters	Esters	C18H32O3	343.248	296.235	7.4938	[M+HCOO+2H]+	1.42109e-10	1b	0.9561	rp	503-07-1 | 32381-42-3	5281128	HMDB0004702	-	C08368	0	0	0	0	0	0	0	0	0	0	0	0	0	0	0	0	0	0	0	0	0	0	0	0	821287	165059	595149	121147	404481	352415	350478
MW0049216	T3_positive	Deoxycholic acid	Bile acids	Bile acids	C24H40O4	415.28	392.293	7.8115	[M+Na]+	2.82333	1b	0.7777	rp	83-44-3	222528	HMDB0000626	265	C04483	487392	1.27313e+06	1.1775e+06	758196	618624	732587	955001	1.19095e+06	298695	426162	339203	1.09141e+06	1.71405e+06	2.80151e+06	1.68886e+06	1.48682e+06	1.43885e+06	1.39261e+06	1.28104e+06	1.32057e+06	1.44902e+06	1.09853e+06	1.88054e+06	1.35863e+06	293905	319859	294499	276648	373855	341422	245945
MW0016270	T3_positive	Butyric acid	Organic acid and Its derivatives	Organic acid and Its derivatives	C4H8O2	89.06	88.0524	2.2207	[M+H]+	0.25636	1b	0.7782	rp	107-92-6	264	HMDB0000039	107	C00246	0	0	0	0	0	0	0	0	0	0	0	0	0	0	0	0	0	0	0	0	0	0	0	0	0	0	0	0	0	0	0
MW0114308	T3_positive	Mannose	Carbohydrates and Its metabolites	Sugars	C6H12O6	247.015	180.063	0.859	[M-2H+3Na]+	3.725	1b	0.7784	rp	530-26-7 | 46032-76-2	18950	HMDB0000169	-	C00159	8.55636e+06	9.72866e+06	9.64039e+06	8.56379e+06	9.0352e+06	9.45539e+06	9.10357e+06	8.88068e+06	7.77429e+06	9.05567e+06	9.70409e+06	8.0883e+06	3.50968e+07	3.73601e+07	3.9863e+07	3.53842e+07	3.60078e+07	3.72703e+07	799239	1.19841e+06	1.53525e+06	1.26856e+06	1.33614e+06	744654	1.56896e+06	1.14594e+06	893461	1.58581e+06	1.35578e+06	1.11218e+06	1.40594e+06
MW0014794	T3_positive	5-Hydroxyindoleacetic acid	Organic acid and Its derivatives	Organic acid and Its derivatives	C10H9NO3	209.091	191.058	1.6611	[M+NH4]+	2.42985	1b	0.7792	rp	54-16-0	1826	HMDB0000763	2975	C05635	3.06625e+06	2.89143e+06	4.10903e+06	4.71268e+06	2.61605e+06	3.48418e+06	1.07489e+07	1.15477e+07	8.22039e+06	7.04279e+06	7.92728e+06	7.15713e+06	148459	134009	185076	91891.7	86581.8	284212	226979	53110.5	104043	158688	203958	141920	0	0	0	0	0	0	0
MW0107859	T3_positive	Levulinic acid	Organic acid and Its derivatives	Organic acid and Its derivatives	C5H8O3	99.0421	116.047	1.0768	[M+H-H2O]+	4.78621	1b	0.7794	rp	123-76-2	11579	HMDB0000720	2195	-	3.01426e+06	2.94668e+06	3.5144e+06	3.13235e+06	2.38231e+06	4.84906e+06	3.771e+06	2.47955e+06	1.4308e+06	8.49524e+06	2.61256e+06	4.00876e+06	1.57573e+06	2.06396e+06	1.19029e+07	2.55605e+06	1.58972e+06	4.0204e+06	2.24988e+07	7.25801e+06	3.1469e+06	3.57614e+06	3.58616e+06	2.16064e+07	2.38194e+07	4.09876e+07	1.66817e+07	2.35853e+07	1.47529e+08	5.38413e+07	1.85009e+07
MEDN1407	T3_positive	Estriol	Hormones and hormone related compounds	Hormones and hormone related compounds	C18H24O3	615.313	288.173	4.4864	[2M+K]+	8.32103	1b	0.7797	rp	50-27-1	5756	HMDB0000153	2581	C05141	0	0	0	0	0	0	0	0	0	0	0	0	0	0	0	0	0	0	0	0	0	0	0	0	0	0	0	0	0	0	0
MW0126505	T3_positive	Salsolinol	Heterocyclic compounds	Heterocyclic compounds	C10H13NO2	180.101	179.095	2.7565	[M+H]+	1.69637	1b	0.78	rp	27740-96-1	91588	HMDB0042012	-	C09642	0	0	0	0	0	0	0	0	0	0	0	0	0	0	0	0	0	0	0	0	0	0	0	0	0	0	0	0	0	0	0
MW0103432	T3_positive	8-Hydroxyguanosine	Nucleotide and Its metabolites	Nucleotide and Its metabolites	C10H13N5O6	322.075	299.087	1.3804	[M+Na]+	0.138879	1b	0.7813	rp	3868-31-3	135407175	HMDB0002044	44820	-	0	0	0	0	0	0	0	0	0	0	0	0	0	0	0	0	0	0	0	0	0	0	0	0	1.70123e+06	890756	2.88035e+06	2.97078e+06	1.94276e+06	1.41534e+06	355496
MW0168720	T3_positive	L-Allothreonine	Amino acid and Its metabolites	Amino acids	C4H9NO3	120.065	119.058	0.993	[M+H]+	0.957794	1b	0.7823	rp	24830-94-2	99289	HMDB0004041	7007	C05519	1.14273e+08	9.43555e+07	1.15843e+08	1.15183e+08	1.13203e+08	1.04566e+08	1.10639e+08	1.08718e+08	508783	1.18548e+08	1.71782e+08	1.06936e+08	1.07026e+08	1.15319e+08	1.75482e+08	1.07962e+08	1.02964e+08	1.04698e+08	1.08481e+08	1.16842e+08	1.06308e+08	1.07129e+08	1.29698e+08	1.13199e+08	3.23381e+06	7.8044e+06	5.30523e+06	3.83351e+06	4.38465e+06	1.30158e+07	1.26882e+07
MW0053475	T3_positive	Genipin	Heterocyclic compounds	Heterocyclic compounds	C11H14O5	191.076	226.084	0.6525	[M+H-2H2O]+	14.2593	1b	0.7828	rp	6902-77-8	442424	HMDB0035830	-	C09780	2.22051e+07	2.12277e+07	2.4599e+07	2.32282e+07	2.19183e+07	2.34611e+07	3.28712e+07	2.47703e+07	2.45837e+07	2.6984e+07	3.49703e+07	2.69248e+07	3.23418e+07	3.59826e+07	3.48786e+07	3.62428e+07	3.45151e+07	3.77443e+07	3.6169e+07	3.69886e+07	4.4574e+07	4.18914e+07	3.7874e+07	3.69129e+07	0	0	0	0	0	0	0
MW0109320	T3_positive	Pro-leu	Amino acid and Its metabolites	Small Peptide	C11H20N2O3	229.153	228.147	2.0276	[M+H]+	2.34862	1b	0.7837	rp	52899-07-7	444109	-	23647	-	0	0	0	0	0	0	0	0	0	0	0	0	0	0	0	0	0	0	0	0	0	0	0	0	0	0	0	0	0	0	0
MW0103512	T3_positive	Cytidine	Nucleotide and Its metabolites	Nucleotide and Its metabolites	C9H13N3O5	208.074	243.085	0.5899	[M+H-2H2O]+	7.96208	1b	0.7838	rp	65-46-3	6175	HMDB0000089	3376	C00475	0	0	0	0	0	0	0	0	0	0	0	0	0	0	0	0	0	0	0	0	0	0	0	0	1.61332e+07	1.96537e+07	1.09307e+07	1.31605e+07	2.59169e+07	1.12116e+07	1.2461e+07
MW0012788	T3_positive	1-Deoxynojirimycin	Heterocyclic compounds	Heterocyclic compounds	C6H13NO4	146.081	163.084	9.6549	[M+H-H2O]+	1.63157	1b	0.784	rp	19130-96-2	29435	HMDB0035359	45343	-	4.54227e+06	7006339	4.0927e+06	1.88934e+07	1.06489e+07	9.65781e+06	2.40214e+06	7.87219e+06	3.88218e+06	1.91506e+06	4.54081e+06	1.35754e+07	1.23139e+07	3.61184e+07	3.02106e+07	4.75159e+06	4.54418e+06	1.46665e+06	9.71839e+06	7.47505e+06	2.34474e+07	5.42728e+06	6.36923e+06	7.00032e+06	1.11421e+08	1.01123e+08	97202057	1.02681e+08	1.6412e+07	1.59419e+08	1.08721e+08
MEDP0322	T3_positive	L-Homoserine	Amino acid and Its metabolites	Amino acids	C4H9NO3	84.0446	119.058	9.9246	[M+H-2H2O]+	0.626278	1b	0.784	rp	672-15-1	12647	HMDB0000719	5687	C00263	30260132	5.34036e+07	2.99689e+07	3.63731e+07	3.34899e+07	3.50423e+07	3.5929e+07	4.20486e+07	3.35438e+07	3.58983e+07	4.04667e+07	4.07875e+07	3.92427e+07	3.90327e+07	2.21929e+07	3.89792e+07	3.01994e+07	3.55595e+07	3.53723e+07	3.2304e+07	4.58742e+07	2.75459e+07	4.29156e+07	4.02613e+07	4.86843e+07	1.42634e+08	1.70349e+08	3.26545e+07	4.25614e+07	3.05035e+07	9.65732e+07
pme2617	T3_positive	L-methionine sulfoxide	Amino acid and Its metabolites	Amino acid derivatives	C5H11NO3S	165.035	165.046	0.5961	[M+]+	11.7721	1b	0.7845	rp	3226-65-1	158980	HMDB0002005	6428	C02989	3.81456e+07	4.38899e+07	1.46399e+08	3.16785e+07	3.56435e+07	1.37595e+06	1.97691e+07	3.21576e+07	3.59914e+07	3.41056e+07	2.06564e+07	4.13289e+07	2.78432e+07	3.19454e+07	4.1302e+07	3.44101e+07	3.85532e+07	3.90568e+07	2.67391e+07	3.99243e+07	3.52028e+07	2.6733e+07	3.27547e+07	6.84812e+07	3.32379e+08	2.34976e+08	1.60268e+08	1.67772e+08	1.77278e+08	2.69189e+08	1.55932e+08
MW0110455	T3_positive	Val-val	Amino acid and Its metabolites	Small Peptide	C10H20N2O3	217.154	216.147	2.6257	[M+H]+	1.97963	1b	0.785	rp	3918-94-3	107475	HMDB0029140	23988	-	0	0	0	0	0	0	0	0	0	0	0	0	0	0	0	0	0	0	0	0	0	0	0	0	0	0	0	0	0	0	0
MW0004671	T3_positive	4-Methoxybenzaldehyde	Benzene and substituted derivatives	Benzene and substituted derivatives	C8H8O2	136.052	136.052	1.6735	[M+]+	0.952886	1b	0.7866	rp	123-11-5	31244	HMDB0029686	-	C10761	8.74685e+07	2.59983e+07	2.66376e+07	5.37313e+07	1.94883e+07	4.96588e+07	5.37485e+07	5.37558e+07	5.50079e+07	4.91652e+07	5.78655e+07	5.83086e+07	1.80976e+07	1.70437e+07	4.03585e+07	1.8308e+07	7.36943e+07	3.85619e+07	2.02241e+07	3.70477e+07	2.20757e+07	1.89614e+07	1.94297e+07	2.18838e+07	0	0	0	0	0	0	0
MEDP0525	T3_positive	N-Acetyl-L-alanine	Amino acid and Its metabolites	Amino acid derivatives	C5H9NO3	154.026	131.058	2.5195	[M+Na]+	16.201	1b	0.7885	rp	97-69-8	88064	HMDB0000766	5733	-	1.07778e+07	9.78904e+06	9.41996e+06	1.21512e+07	5.57503e+06	7.84328e+06	1.04289e+07	6.85773e+06	7.14526e+06	1.24352e+07	6.73114e+06	1.07843e+07	9.69407e+06	1.22785e+07	1.53215e+07	4.71433e+07	1.26561e+07	9.53756e+06	1.11028e+07	1.00481e+07	1.18622e+07	9.38591e+06	1.14429e+07	8.34988e+06	0	0	0	0	0	0	0
MEDN0181	T3_positive	2-Aminoethylphosphonate	Organic acid and Its derivatives	Organic acid and Its derivatives	C2H8NO3P	125.024	125.024	2.2013	[M+]+	1.21194	1b	0.7888	rp	2041-14-7	339	HMDB0011747	-	C03557	0	0	0	0	0	0	0	0	0	0	0	0	0	0	0	0	0	0	0	0	0	0	0	0	3.14329e+07	1.36348e+07	18708293	7.38453e+07	1.66384e+07	6.4555e+07	8.16155e+06
MW0146841	T3_positive	Cyclo(D-trp-D-asp-pro-D-val-leu)	Amino acid and Its metabolites	Small Peptide	C31H42N6O7	611.323	610.312	4.2097	[M+H]+	9.12125	1b	0.7771	rp	136553-81-6 | 136655-57-7	443289	-	-	C72461	0	0	0	0	0	0	0	0	0	0	0	0	0	0	0	0	0	0	0	0	0	0	0	0	0	0	0	0	0	0	0
ZINC5133329	T3_positive	Phenol	Benzene and substituted derivatives	Phenolics	C6H6O	94.0451	94.0419	2.8258	[M+]+	9.40765	1b	0.7742	rp	108-95-2	996	HMDB0000228	-	C15584	255376	2.57761e+08	2.58916e+08	461846	4.89297e+07	4.86284e+07	505881	8.0533e+07	614580	5.29582e+07	2.77652e+07	4.50604e+07	2.62917e+07	3.06812e+08	1.59085e+08	5.56197e+07	1.00368e+06	1.77816e+08	1.32879e+08	3.73331e+07	2.73873e+08	8.78269e+07	1.81999e+08	3.30118e+08	4.41125e+08	2.02716e+08	1.95142e+08	1.60713e+08	8.65793e+08	2.3343e+08	1.55681e+08
MW0000418	T3_positive	Quininae	Others	Others	C20H24N2O2	334.166	324.184	4.0458	[M+H]+	5.24951	1b	0.7735	rp	130-95-0	8549	HMDB0014611	65426	C06526	0	0	0	0	0	0	0	0	0	0	0	0	0	0	0	0	0	0	0	0	0	0	0	0	0	0	0	0	0	0	0
MW0155457	T3_positive	Phe-Met	Amino acid and Its metabolites	Small Peptide	C14H20N2O3S	279.116	296.12	3.4931	[M+H-H2O]+	1.75418	1b	0.7605	rp	15080-84-9	7010506	HMDB0029001	65195	-	0	0	0	0	0	0	0	0	0	0	0	0	0	0	0	0	0	0	0	0	0	0	0	0	0	0	0	0	0	0	0
MW0054714	T3_positive	Medroxyprogesterone	Hormones and hormone related compounds	Hormones and hormone related compounds	C22H32O3	345.241	344.235	5.7661	[M+H]+	3.23651	1b	0.7609	rp	520-85-4	10631	HMDB0001939	1094	C07119	0	0	0	0	0	0	0	0	0	0	0	0	0	0	0	0	0	0	0	0	0	0	0	0	973709	779565	939412	897751	812122	435368	457458
MW0169967	T3_positive	Tryptamine	Tryptamines,Cholines,Pigments	Tryptamines	C10H12N2	205.074	160.1	2.4197	[M-H+2Na]+	6.125	1b	0.7612	rp	61-54-1	1150	HMDB0000303	-	C00398	4.04934e+06	4.36934e+06	4.50013e+06	4.49462e+06	4.80076e+06	4.5179e+06	4.29251e+06	7.18405e+06	4.90856e+06	4.4247e+06	1.3911e+07	4.09672e+06	5.97198e+06	6.0608e+06	6.51702e+06	6.50906e+06	6.71723e+06	6.38039e+06	7.73436e+06	7.95938e+06	7.79478e+06	8.2984e+06	7.94971e+06	7.98402e+06	0	0	0	0	0	0	0
MW0007674	T3_positive	Methyl 2,4-dihydroxy-3,6-dimethylbenzoate	Benzene and substituted derivatives	Benzene and substituted derivatives	C10H12O4	197.081	196.074	4.5113	[M+H]+	2.25736	1b	0.7613	rp	4707-47-5 | 91061-32-4	78435	-	263630	-	0	0	0	0	0	0	0	0	0	0	0	0	0	0	0	0	0	0	0	0	0	0	0	0	0	0	0	0	0	0	0
MEDN1410	T3_positive	N-Palmitoylglycine	Amino acid and Its metabolites	Amino acid derivatives	C18H35NO3	314.267	313.262	5.28	[M+H]+	2.98979	1b	0.7616	rp	158305-64-7	151008	HMDB0013034	-	-	2.31771e+06	2.1331e+06	1.46212e+06	1.61564e+06	2.41629e+06	2.2205e+06	520155	948936	2.27667e+06	1.03824e+06	2.59062e+06	742335	1.53752e+06	1.93404e+06	2.36217e+06	2.20034e+06	2.24259e+06	2.1635e+06	2.10732e+06	1.72532e+06	2.23146e+06	2.1183e+06	2.19816e+06	2.41556e+06	9.58618e+06	2.60309e+06	3.75346e+06	4.26238e+06	4.34646e+06	3.99398e+06	4.74522e+06
MW0106311	T3_positive	Cysteamine	Heterocyclic compounds	Heterocyclic compounds	C2H7NS	100.025	77.0299	0.6007	[M+Na]+	12.9589	1b	0.7621	rp	60-23-1	6058	HMDB0002991	3222	C01678	0	0	0	0	0	0	0	0	0	0	0	0	0	0	0	0	0	0	0	0	0	0	0	0	6.61459e+07	5.8024e+07	9.97427e+07	6.98093e+07	6.76648e+07	6.31332e+07	4.57611e+07
MEDP0327	T3_positive	N-γ-Acetyl-N-2-Formyl-5-Methoxykynurenamine	Alcohol and amines	Amines	C13H16N2O4	229.099	264.111	3.2563	[M+H-2H2O]+	4.975	1b	0.7626	rp	52450-38-1	171161	HMDB0004259	-	C05642	0	0	0	0	0	0	0	0	0	0	0	0	0	0	0	0	0	0	0	0	0	0	0	0	0	0	0	0	0	0	0
MW0168482	T3_positive	2-Aminobenzimidazole	Benzene and substituted derivatives	Benzene and substituted derivatives	C7H7N3	134.081	133.064	1.1386	[M+H]+	23.5545	1b	0.763	rp	934-32-7	13624	HMDB0245008	-	C10901	8.27947e+06	7.99837e+06	6.88997e+06	8.78611e+06	5.57751e+06	5.20848e+06	8.31144e+06	6.54584e+06	6.62715e+06	6.17138e+06	7.33132e+06	7.45299e+06	8.76318e+06	6.09433e+06	5.22609e+06	8.18262e+06	7.73986e+06	6.27411e+06	7.59601e+06	5.57333e+06	6.77442e+06	6.71965e+06	5.60116e+06	7.06556e+06	0	0	0	0	0	0	0
MW0110189	T3_positive	Tyr-Asp	Amino acid and Its metabolites	Small Peptide	C13H16N2O6	279.1	296.101	1.8103	[M+H-H2O]+	5.17439	1b	0.7634	rp	87085-11-8	9817652	HMDB0029101	65044	-	0	0	0	0	0	0	0	0	0	0	0	0	0	0	0	0	0	0	0	0	0	0	0	0	0	0	0	0	0	0	0
MW0109791	T3_positive	Taurine	Amino acid and Its metabolites	Amino acids	C2H7NO3S	148.003	125.015	0.8342	[M+Na]+	1.55606	1b	0.7634	rp	107-35-7	1123	HMDB0000251	31	C00245	0	0	0	0	0	0	0	0	0	0	0	0	0	0	0	0	0	0	0	0	0	0	0	0	1.26346e+08	1.55337e+08	2.23432e+08	1.94069e+08	3.35382e+08	1.31452e+08	1.26457e+08
MW0015531	T3_positive	Acetoacetamide	Alcohol and amines	Amines	C4H7NO2	102.055	101.048	5.2808	[M+H]+	0.170898	1b	0.7894	rp	5977-14-0	80077	-	-	-	8.72364e+06	3.42823e+06	9.72548e+06	5.44527e+06	3.0356e+06	5.48204e+06	2.98056e+06	2.83202e+06	7.41875e+06	9.70734e+06	6.04915e+06	8.62374e+06	9.20175e+06	8.51575e+06	7.73941e+06	1.03916e+07	1.215e+07	2.47756e+07	1.93105e+07	7.66486e+06	7.01362e+06	5.54161e+06	8.50338e+06	8.20129e+06	1.72034e+09	1.68727e+09	1.98381e+09	1.6644e+09	1.86462e+09	1.94906e+09	1.98598e+09
MW0103351	T3_positive	2'-Deoxyuridine	Nucleotide and Its metabolites	Nucleotide and Its metabolites	C9H12N2O5	246.091	228.075	1.399	[M+NH4]+	10.4929	1b	0.7643	rp	951-78-0	13712	HMDB0000012	5086	C00526	1.77261e+07	1.68046e+07	1.32993e+07	1.20498e+07	2.17754e+07	1.63422e+07	1.30653e+07	1.25791e+07	1.00762e+07	1.28503e+07	1.16977e+07	1.11109e+07	1.51324e+07	1.38414e+07	1.86146e+07	1.56643e+07	1.74549e+07	1.62467e+07	1.84681e+07	1.31252e+07	1.57021e+07	1.11114e+07	2.14055e+07	1.93303e+07	2.47705e+08	2.40935e+08	2.13134e+08	5.8122e+08	2.19171e+08	2.36819e+08	2.31735e+08
MW0062219	T3_positive	prostaglandin B2	Hormones and hormone related compounds	Hormones and hormone related compounds	C20H30O4	317.209	334.214	5.19	[M+H-H2O]+	1.8362	1b	0.766	rp	13367-85-6	5280881	HMDB0004236	-	C05954	531374	534504	587425	636008	593788	532776	596473	360635	499490	610703	601031	603765	482705	731479	501721	616569	806135	497440	1.071e+06	693840	740914	1.86004e+06	2.22735e+06	863559	0	0	0	0	0	0	0
MW0108767	T3_positive	N-Ethylglycine	Amino acid and Its metabolites	Amino acid derivatives	C4H9NO2	104.071	103.063	9.9121	[M+H]+	0.075	1b	0.7665	rp	627-01-0	316542	HMDB0041945	-	C11735	0	0	0	0	0	0	0	0	0	0	0	0	0	0	0	0	0	0	0	0	0	0	0	0	8.76477e+06	1.09315e+07	1.66971e+07	1.42588e+07	1.04752e+07	1.35694e+07	1.19056e+07
FDATN01492	T3_positive	DL-Methionine	Amino acid and Its metabolites	Amino acids	C5H11NO2S	150.058	149.051	0.8528	[M+H]+	1.65609	1b	0.767	rp	59-51-8 | 26062-47-5 | 7005-18-7 | 33807-07-7	876	HMDB0033951	-	C01733	0	0	0	0	0	0	0	0	0	0	0	0	0	0	0	0	0	0	0	0	0	0	0	0	0	0	0	0	0	0	0
MW0014807	T3_positive	5-Methoxytryptamine	Tryptamines,Cholines,Pigments	Tryptamines	C11H14N2O	237.123	190.111	2.3081	[M+HCOO+2H]+	0.9	1b	0.7694	rp	608-07-1	1833	HMDB0004095	7015	C05659	2.20041e+07	1.47026e+07	2.35337e+07	1.85472e+07	2.25417e+07	2.01565e+07	2.13931e+07	1.93729e+07	1.8245e+07	2.44112e+07	28791926	2.31223e+07	2.29981e+07	2.21033e+07	2.4217e+07	2.47882e+07	1.81595e+07	2.51582e+07	6.15465e+07	9.84589e+06	1.88692e+07	2.22641e+07	2.33989e+07	2.92762e+07	4.87312e+07	4.98019e+07	5.42332e+07	4.94376e+07	5.16055e+07	4.50998e+07	2.57234e+07
MW0142847	T3_positive	3-Hydroxy-5-cholestenoic acid	Organic acid and Its derivatives	Organic acid and Its derivatives	C27H44O3	480.342	416.329	7.2434	[M+CH3CN+Na]+	5.30869	1b	0.7698	rp	6561-58-6	165511	HMDB0012453	-	C17333	0	0	0	0	0	0	0	0	0	0	0	0	0	0	0	0	0	0	0	0	0	0	0	0	0	0	0	0	0	0	0
MEDP0082	T3_positive	S-Sulfo-L-Cysteine	Amino acid and Its metabolites	Amino acid derivatives	C3H7NO5S2	183.974	200.977	0.6898	[M+H-H2O]+	1.34165	1b	0.7725	rp	1637-71-4	115015	HMDB0000731	-	C05824	0	0	0	0	0	0	0	0	0	0	0	0	0	0	0	0	0	0	0	0	0	0	0	0	0	0	0	0	0	0	0
MW0126326	T3_positive	Pyridine-3,4-dicarboxylic acid	Organic acid and Its derivatives	Organic acid and Its derivatives	C7H5NO4	185.047	167.022	0.5899	[M+NH4]+	5.66144	1b	0.7638	rp	490-11-9	10273	HMDB0000232	-	-	0	0	0	0	0	0	0	0	0	0	0	0	0	0	0	0	0	0	0	0	0	0	0	0	2.58034e+06	6.87094e+06	3.36336e+06	5.49892e+06	5.37427e+06	6.2295e+06	5.96786e+06
MEDN0739	T3_positive	4-Hydroxybenzyl alcohol	Benzene and substituted derivatives	Benzene and substituted derivatives	C7H8O2	188.068	124.052	1.9591	[M+CH3CN+Na]+	0.075	1b	0.9563	rp	623-05-2	125	HMDB0011724	-	C17467	0	0	0	0	0	0	0	0	0	0	0	0	0	0	0	0	0	0	0	0	0	0	0	0	3.02974e+07	2.32e+07	1.67493e+07	1.31223e+07	2.42746e+07	2.37403e+07	3.18523e+07
MW0110995	T3_positive	Diethanolamine	Alcohol and amines	Amines	C4H11NO2	106.086	105.079	0.7528	[M+H]+	0.356589	1b	0.7906	rp	111-42-2	8113	HMDB0004437	3239	C06772	8.15791e+06	7.88506e+06	7.13544e+06	8559345	6.69137e+06	8.50732e+06	5.98062e+06	6.77525e+06	6.96134e+06	6.77399e+06	6.89992e+06	6.90873e+06	554157	4.45115e+06	1.24943e+06	3.68946e+06	3.33041e+06	4.26221e+06	1.33648e+06	1.09507e+06	672607	1.73037e+06	1.91009e+06	1.47707e+06	0	0	0	0	0	0	0
MW0012353	T3_positive	13-Docosenamide	Alcohol and amines	Amines	C22H43NO	338.34	337.334	7.4875	[M+H]+	3.31617	1b	0.7916	rp	112-84-5	5365371	HMDB0244507	64926	-	0	0	0	0	0	0	0	0	0	0	0	0	0	0	0	0	0	0	0	0	0	0	0	0	185290	116786	11945	21385.5	32100.3	28074.7	20664.3
MW0107016	T3_positive	Glu-Ile	Amino acid and Its metabolites	Small Peptide	C11H20N2O5	261.13	260.137	2.0586	[M+H]+	2.46442	1b	0.849	rp	5879-22-1	9813855	HMDB0028822	23727	-	0	0	0	0	0	0	0	0	0	0	0	0	0	0	0	0	0	0	0	0	0	0	0	0	0	0	0	0	0	0	0
MW0105739	T3_positive	Arg-Met	Amino acid and Its metabolites	Small Peptide	C11H23N5O3S	323.185	305.152	4.3242	[M+NH4]+	3.4	1b	0.8491	rp	45243-23-0	7019989	HMDB0028715	23751	-	1.07133e+06	342284	761656	666897	989381	685688	392986	460667	434751	459291	680459	883459	68515.6	1.12649e+06	517307	1.79045e+06	834302	2.14002e+06	124465	564130	451303	500378	750595	626761	0	0	0	0	0	0	0
FDATN00416	T3_positive	Dinoprostone	Hormones and hormone related compounds	Hormones and hormone related compounds	C20H32O5	335.221	352.225	4.4864	[M+H-H2O]+	1.675	1b	0.8516	rp	363-24-6	5280360	HMDB0001217	-	C05103	0	0	0	0	0	0	0	0	0	0	0	0	0	0	0	0	0	0	0	0	0	0	0	0	0	0	0	0	0	0	0
MEDN0283	T3_positive	2-Hydroxybutanoic Acid	Organic acid and Its derivatives	Organic acid and Its derivatives	C4H8O3	247.057	104.047	2.1459	[2M+K]+	3.2	1b	0.8563	rp	600-15-7	11266	HMDB0000008	-	C05984	2.89515e+07	8.19811e+07	2.06955e+07	2.67772e+07	3.72814e+07	3.6428e+07	3.83481e+07	3.86528e+07	2.53743e+07	2.3624e+07	2.77984e+07	2.55248e+07	5.73364e+07	1.93177e+07	2.43692e+07	1.63344e+07	3.14689e+07	3.43707e+07	6.35007e+07	2.98778e+07	2.15451e+07	4.23372e+07	4.54622e+07	3.79474e+07	2.99212e+07	1.95245e+07	2.72483e+07	3.7594e+07	3.01905e+07	2.70992e+07	2.70805e+08
MW0168564	T3_positive	3-Aminobenzamide	Benzene and substituted derivatives	Benzene and substituted derivatives	C7H8N2O	137.059	136.064	9.6111	[M+H]+	8.99497	1b	0.8608	rp	3544-24-9	1645	-	44363	-	0	0	0	0	0	0	0	0	0	0	0	0	0	0	0	0	0	0	0	0	0	0	0	0	0	0	0	0	0	0	0
MW0052562	T3_positive	Epiandrosterone	Hormones and hormone related compounds	Hormones and hormone related compounds	C19H30O2	603.441	290.225	8.2281	[2M+Na]+	4.87208	1b	0.8609	rp	481-29-8	441302	HMDB0000365	58004	C07635	0	0	0	0	0	0	0	0	0	0	0	0	0	0	0	0	0	0	0	0	0	0	0	0	0	0	0	0	0	0	0
MEDL01816	T3_positive	3,4-Dihydroxybenzaldehyde	Benzene and substituted derivatives	Benzene and substituted derivatives	C7H6O3	156.065	138.032	3.0067	[M+NH4]+	1.475	1b	0.8648	rp	139-85-5	8768	HMDB0059965	-	C16700	0	0	0	0	0	0	0	0	0	0	0	0	0	0	0	0	0	0	0	0	0	0	0	0	0	0	0	0	0	0	0
MW0010040	T3_positive	Vanylglycol	Benzene and substituted derivatives	Phenolics	C9H12O4	167.071	184.074	1.928	[M+H-H2O]+	3.1	1b	0.8706	rp	534-82-7	10805	HMDB0001490	-	C05594	0	0	0	0	0	0	0	0	0	0	0	0	0	0	0	0	0	0	0	0	0	0	0	0	0	0	0	0	0	0	0
MEDP0510	T3_positive	Carnitine C2:0	FA	CAR	C9H17NO4	250.128	203.116	1.1757	[M+HCOO+2H]+	1.025	1b	0.8736	rp	4398-79-2	1	HMDB0000201	-	C02571	0	0	0	0	0	0	0	0	0	0	0	0	0	0	0	0	0	0	0	0	0	0	0	0	1.17895e+09	1.13452e+09	1.47129e+09	8.20461e+08	2.66571e+09	1.73029e+09	8.83903e+08
MW0054416	T3_positive	L-rhamnulose	Carbohydrates and Its metabolites	Sugars	C6H12O5	187.057	164.069	0.8032	[M+Na]+	1.175	1b	0.8752	rp	14807-05-7	14461866	HMDB0010207	-	C00861	0	0	0	0	0	0	0	0	0	0	0	0	0	0	0	0	0	0	0	0	0	0	0	0	0	0	0	0	0	0	0
MW0003626	T3_positive	3,4-Dihydroxymandelic acid	Benzene and substituted derivatives	Phenolics	C8H8O5	149.023	184.037	1.6735	[M+H-2H2O]+	0.771306	1b	0.8784	rp	775-01-9	85782	HMDB0001866	696	C05580	133637	712419	1.2158e+06	623571	624007	374256	1.34559e+06	1.22214e+06	428816	685184	225423	418528	377968	279835	655782	365074	693582	376572	530739	322100	432921	747462	334009	393418	2.76881e+07	1.88537e+07	2.85046e+07	2.54992e+07	2.69599e+07	4.60485e+07	1.86597e+07
MW0012061	T3_positive	Dihomo-alpha-linolenic acid	FA	FFA	C20H34O2	307.263	306.256	7.2933	[M+H]+	2.59436	1b	0.8788	rp	17046-59-2	5312529	HMDB0060039	-	C16522	0	0	0	0	0	0	0	0	0	0	0	0	0	0	0	0	0	0	0	0	0	0	0	0	0	0	0	0	0	0	0
MW0012677	T3_positive	17alpha-Hydroxypregnenolone	Aldehyde,Ketones,Esters	Ketones	C21H32O3	396.25	332.235	6.4681	[M+CH3CN+Na]+	3.125	1b	0.8986	rp	387-79-1	91451	HMDB0000363	5352	C05138	0	0	0	0	0	0	0	0	0	0	0	0	0	0	0	0	0	0	0	0	0	0	0	0	0	0	0	0	0	0	0
MEDL02483	T3_positive	5-Hydroxytryptophol	Alkaloids	Plumerane	C10H11NO2	200.068	177.079	2.5008	[M+Na]+	0.95	1b	0.9074	rp	154-02-9	9061	HMDB0001855	5730	-	6.69104e+06	5.88127e+06	5.55107e+06	6.03467e+06	5.14881e+06	5.85152e+06	1.03955e+07	1.12564e+07	1.31348e+07	1.02426e+07	1.09238e+07	1.01916e+07	54011.2	2.09118e+06	2.50342e+06	64400.7	123171	2.23208e+06	1.99294e+06	58604	77628.6	114815	65580.4	2.213e+06	0	0	0	0	0	0	0
MW0062226	T3_positive	prostaglandin D2	Hormones and hormone related compounds	Hormones and hormone related compounds	C20H32O5	335.221	352.225	5.0011	[M+H-H2O]+	0.925	1b	0.9252	rp	41598-07-6	448457	HMDB0001403	6221	C00696	1.63052e+06	1.87475e+06	1.76851e+06	1.93172e+06	1.63225e+06	1.72268e+06	1.59005e+06	2.28762e+06	1.64431e+06	1.87249e+06	1.66201e+06	1.66535e+06	1.83465e+06	2.15707e+06	1.70803e+06	2.07521e+06	1.68456e+06	1.85905e+06	2.08252e+06	2.30386e+06	2.10909e+06	2.08484e+06	2.18697e+06	2.13627e+06	0	0	0	0	0	0	0
MW0159863	T3_positive	Hypoxanthine	Nucleotide and Its metabolites	Nucleotide and Its metabolites	C5H4N4O	119.035	136.038	1.1757	[M+H-H2O]+	0.525	1b	0.9383	rp	68-94-0	790	HMDB0000157	83	C00262	2.00482e+08	1.94893e+08	2.03312e+08	2.75673e+08	1.97439e+08	2.07665e+08	2.04027e+08	1.80022e+08	1.83458e+08	1.47733e+08	2.01417e+08	2.04962e+08	4.25598e+08	4.10155e+08	4.20784e+08	4.15783e+08	4.0979e+08	5.31608e+08	2.92706e+08	247948653	2.86564e+08	2.79388e+08	3.91662e+08	2.87057e+08	1.06803e+07	7.97599e+06	1.00386e+07	3.02782e+07	1.28596e+07	1.09809e+07	5.82394e+06
MW0107125	T3_positive	Glycocyamine	Amino acid and Its metabolites	Amino acids	C3H7N3O2	82.0398	117.054	1.1386	[M+H-2H2O]+	0.325	1b	0.9422	rp	352-97-6	763	HMDB0000128	5163	C00581	0	0	0	0	0	0	0	0	0	0	0	0	0	0	0	0	0	0	0	0	0	0	0	0	3.7198e+06	2.98339e+06	4.26114e+06	3.39794e+06	3.22561e+06	4.08498e+06	3.54972e+06
MEDN0362	T3_positive	LPE(18:1/0:0)	GP	LPE	C23H46NO7P	480.308	479.301	8.8955	[M+H]+	0.811978	1b	0.8395	rp	89576-29-4	53480949	HMDB0011506	-	C04438	276871	235044	384683	150861	161094	294288	137924	150267	170884	105231	427469	77671.2	1.35197e+06	1.00917e+06	1.41481e+06	1.29094e+06	544563	705474	707861	1.13532e+06	285306	530197	628882	573239	10455.8	22284	26793.3	12318.5	40520.4	34812.8	33822.8
MW0005058	T3_positive	4-Hydroxy-3-methoxybenzenemethanol	Benzene and substituted derivatives	Phenolics	C8H10O3	137.08	154.063	3.6057	[M+H-H2O]+	19.5654	1b	0.8371	rp	498-00-0	62348	HMDB0032012	-	C06317	0	0	0	0	0	0	0	0	0	0	0	0	0	0	0	0	0	0	0	0	0	0	0	0	0	0	0	0	0	0	0
MW0015756	T3_positive	Aminocaproic acid	Amino acid and Its metabolites	Amino acid derivatives	C6H13NO2	132.102	131.095	2.5186	[M+H]+	1.35454	1b	0.792	rp	60-32-2	564	HMDB0001901	-	C02378	2.80613e+07	2.24415e+07	1.19025e+07	1.18877e+07	1.33582e+07	2.19564e+07	1.71592e+07	1.21397e+07	1.69634e+07	1.71837e+07	1.56232e+07	1.43088e+07	2.83992e+07	1.63245e+07	2.55152e+07	2.08118e+07	1.3078e+07	1.64378e+07	1.41167e+08	4.57051e+07	3.40562e+07	2.94025e+07	1.52434e+07	1.33069e+08	2.50873e+07	4.15545e+07	2.74033e+07	3.02457e+07	2.94469e+07	3.82223e+07	2.73564e+07
MW0123430	T3_positive	cotinine N-oxide	Heterocyclic compounds	Pyridine and pyridine derivatives	C10H12N2O2	210.128	192.09	2.401	[M+NH4]+	9.33336	1b	0.7923	rp	36508-80-2	9815514	HMDB0001411	6227	-	0	0	0	0	0	0	0	0	0	0	0	0	0	0	0	0	0	0	0	0	0	0	0	0	3.27602e+08	4.63136e+08	3.56807e+08	3.74637e+08	4.20555e+08	4.655e+08	4.90007e+08
MW0123482	T3_positive	Glucurolactone	Carbohydrates and Its metabolites	Carbohydrates and Its metabolites	C6H8O6	159.027	176.032	0.8528	[M+H-H2O]+	4.28687	1b	0.7927	rp	32449-92-6 | 6814-06-8	92283	HMDB0006355	44759	C02670	0	0	0	0	0	0	0	0	0	0	0	0	0	0	0	0	0	0	0	0	0	0	0	0	0	0	0	0	0	0	0
MW0105888	T3_positive	Asparagine	Amino acid and Its metabolites	Amino acids	C4H8N2O3	115.05	132.054	0.2145	[M+H-H2O]+	0.493944	1b	0.7927	rp	70-47-3	6267	HMDB0000168	14	C00152	4.69178e+07	4.12113e+07	3.92217e+07	5.33079e+07	6.70272e+06	3.82235e+07	4.10803e+07	3.45956e+07	3.5797e+07	3.67158e+07	4.18015e+07	3.88638e+07	2.03677e+07	5.32398e+07	5.17777e+07	5.13927e+07	5.11023e+07	4.79641e+07	4.00269e+07	8.12035e+07	5.0901e+07	3.50724e+07	8.538e+07	4.91114e+07	1.1246e+07	2.93176e+07	1.31047e+07	2.02975e+07	13519695	3.20755e+07	1.80135e+07
MEDL02553	T3_positive	Piperine	Heterocyclic compounds	Heterocyclic compounds	C17H19NO3	303.173	285.137	6.4805	[M+NH4]+	4.93044	1b	0.7935	rp	94-62-2	638024	HMDB0029377	-	C03882	0	0	0	0	0	0	0	0	0	0	0	0	0	0	0	0	0	0	0	0	0	0	0	0	2.42603e+07	2.76623e+07	7.69445e+06	1.49673e+07	3.21072e+07	1.68546e+07	1.48143e+07
MW0006998	T3_positive	Estrone	Hormones and hormone related compounds	Hormones and hormone related compounds	C18H22O2	288.198	270.162	6.7435	[M+NH4]+	4.96002	1b	0.7946	rp	53-16-7	5870	HMDB0000145	264	C00468	0	0	0	0	0	0	0	0	0	0	0	0	0	0	0	0	0	0	0	0	0	0	0	0	8.5679e+06	1.12085e+07	7.22658e+06	5.26508e+06	1.02963e+07	6.78855e+06	8.72478e+06
MW0120544	T3_positive	4-Hydroxydebrisoquine	Heterocyclic compounds	Heterocyclic compounds	C10H13N3O	209.138	191.106	2.632	[M+NH4]+	5.3841	1b	0.7956	rp	59333-79-8	107669	HMDB0006468	-	-	0	0	0	0	0	0	0	0	0	0	0	0	0	0	0	0	0	0	0	0	0	0	0	0	0	0	0	0	0	0	0
MW0110450	T3_positive	Valylproline	Amino acid and Its metabolites	Small Peptide	C10H18N2O3	215.138	214.132	1.5484	[M+H]+	2.31962	1b	0.7965	rp	20488-27-1	9837272	HMDB0029135	-	-	0	0	0	0	0	0	0	0	0	0	0	0	0	0	0	0	0	0	0	0	0	0	0	0	0	0	0	0	0	0	0
MW0103869	T3_positive	Canaline	Organic acid and Its derivatives	Organic acid and Its derivatives	C4H10N2O3	99.0553	134.069	0.2332	[M+H-2H2O]+	0.101482	1b	0.7967	rp	496-93-5	441443	HMDB0012251	-	C08270	4.34506e+06	3.5021e+06	3.5834e+06	3.63554e+06	3.49662e+06	1.68135e+07	4.60356e+06	4.52579e+06	2.90004e+06	3.91886e+06	2.78785e+06	4.87006e+06	5.45015e+06	8.20594e+06	4.88976e+06	3.98346e+06	5.06132e+06	6.94587e+06	4.04631e+06	3.935e+06	4.26004e+06	3.84977e+06	5.15153e+06	8.36563e+06	4.83943e+07	1.92645e+07	5.03053e+07	1.18045e+07	7.54542e+06	1.35308e+07	1.48756e+07
MW0120569	T3_positive	Urocanic acid	Organic acid and Its derivatives	Organic acid and Its derivatives	C6H6N2O2	121.037	138.043	1.151	[M+H-H2O]+	5.34103	1b	0.7916	rp	3465-72-3	736715	HMDB0000301	298	C00785	1.05258e+07	1.13353e+07	1.28983e+07	1.20016e+07	1.29675e+07	1.10292e+07	1.22576e+07	2.49535e+06	1.17906e+07	1.17621e+07	1.219e+07	1.16774e+07	1.27287e+07	1.31753e+07	1.34574e+07	3.61397e+07	2.09006e+07	1.28074e+07	1.3526e+07	2.80793e+07	1.44379e+07	1.33176e+07	3.2931e+07	3.11285e+07	3.1514e+08	3.05675e+08	2.0418e+08	2.11433e+08	2.79089e+08	2.52507e+08	1.97696e+08
MW0107633	T3_positive	L-alpha-Aminobutyric acid	Amino acid and Its metabolites	Amino acids	C4H9NO2	86.0672	103.063	1.2293	[M+H-H2O]+	0.513425	1b	0.7969	rp	1492-24-6	80283	HMDB0000452	12	C02356	0	0	0	0	0	0	0	0	0	0	0	0	0	0	0	0	0	0	0	0	0	0	0	0	0	0	0	0	0	0	0
MW0107948	T3_positive	Pyroglutamic acid	Amino acid and Its metabolites	Amino acid derivatives	C5H7NO3	130.049	129.043	1.1633	[M+H]+	18.4021	1b	0.7984	rp	98-79-3	7405	HMDB0000267	-	C01879	1.49509e+07	1.49308e+07	1.44661e+07	2.05381e+07	1.71356e+07	1.4238e+07	1.53521e+07	1.72244e+07	1.34574e+07	1.5769e+07	1.67652e+07	1.49379e+07	2.632e+07	2.66345e+07	2.75419e+07	2.7046e+07	2.61581e+07	2.66067e+07	2.38649e+07	2.31634e+07	2.50794e+07	2.40775e+07	2.69617e+07	2.31307e+07	9.87195e+06	9.26875e+06	8.50225e+06	9.60161e+06	1.2803e+07	1.97848e+07	1.11345e+07
MW0114974	T3_positive	N-Acetylmannosamine	Alcohol and amines	Amines	C8H15NO6	260.052	221.09	0.7652	[M+K]+	1.99838	1b	0.7987	rp	7772-94-3	11096158	HMDB0001129	6024	C00645	0	0	0	0	0	0	0	0	0	0	0	0	0	0	0	0	0	0	0	0	0	0	0	0	0	0	0	0	0	0	0
MEDN1534	T3_positive	Tagatose	Carbohydrates and Its metabolites	Sugars	C6H12O6	219.036	180.063	1.1633	[M+K]+	16.0592	1b	0.7993	rp	41847-61-4	439312	HMDB0003418	-	C00795	8.67394e+07	9.00895e+07	9.30034e+07	8.75909e+07	9.33392e+07	8.58274e+07	9.32498e+07	8.99934e+07	8.09099e+07	9.74034e+07	9.45799e+07	8.86728e+07	1.93082e+08	1.93226e+08	2.08185e+08	1.79889e+08	1.92887e+08	1.95551e+08	1.11253e+07	8.37292e+06	7.64185e+06	7.17233e+06	1.09704e+07	6.81316e+06	1.0599e+06	876026	1.55581e+06	1.56516e+06	2.03613e+06	1.37017e+06	1.12298e+06
MW0144825	T3_positive	Ala-His	Amino acid and Its metabolites	Small Peptide	C9H14N4O3	335.11	226.107	0.89	[M+H]+	8.67275	1b	0.8093	rp	3253-17-6	9837455	HMDB0028689	23724	-	0	0	0	0	0	0	0	0	0	0	0	0	0	0	0	0	0	0	0	0	0	0	0	0	0	0	0	0	0	0	0
MEDN0795	T3_positive	Prostaglandin F2α	Hormones and hormone related compounds	Hormones and hormone related compounds	C20H34O5	377.228	354.241	5.3787	[M+Na]+	2.86719	1b	0.8217	rp	551-11-1	5280363	HMDB0001139	6032	C00639	0	0	0	0	0	0	0	0	0	0	0	0	0	0	0	0	0	0	0	0	0	0	0	0	0	0	0	0	0	0	0
MW0157921	T3_positive	Thymopentin	Amino acid and Its metabolites	Small Peptide	C30H49N9O9	702.347	679.365	2.8437	[M+Na]+	8.41391	1b	0.823	rp	69558-55-0	451417	-	-	-	0	0	0	0	0	0	0	0	0	0	0	0	0	0	0	0	0	0	0	0	0	0	0	0	0	0	0	0	0	0	0
MW0009415	T3_positive	Phenylacetic acid	Benzene and substituted derivatives	Benzene and substituted derivatives	C8H8O2	119.049	136.052	4.399	[M+H-H2O]+	0.825	1b	0.8294	rp	103-82-2	999	HMDB0000209	129	C07086	5.73978e+06	6.61084e+06	6.41296e+06	6.76965e+06	4.66497e+06	6.78211e+06	6.02081e+06	5.39127e+06	5.92e+06	5.74386e+06	5.43892e+06	6.96686e+06	4.24442e+06	5.6846e+06	5.88936e+06	4.39228e+06	4.95595e+06	1.1317e+07	5.6092e+06	4.04512e+06	5.88941e+06	5.47803e+06	5.39102e+06	1.25795e+07	1.29243e+07	1.44238e+07	1.07926e+07	1.39477e+07	1.47765e+07	2.27884e+07	1.10473e+07
MW0110897	T3_positive	Agmatine	Alcohol and amines	Polyamines	C5H14N4	194.138	130.122	1.015	[M+CH3CN+Na]+	0.625	1b	0.8313	rp	306-60-5	199	HMDB0001432	3523	C00179	0	0	0	0	0	0	0	0	0	0	0	0	0	0	0	0	0	0	0	0	0	0	0	0	0	0	0	0	0	0	0
MW0054288	T3_positive	Dodecanoic acid	FA	FFA	C12H24O2	218.21	200.178	4.1214	[M+NH4]+	2.27057	1b	0.5992	rp	143-07-7	3893	HMDB0000638	5611	C02679	892734	791314	104824	925146	484507	335223	723834	1.12842e+06	1.19338e+06	889428	622829	768033	1.32805e+06	1.51184e+06	1381264	1.55704e+06	1.4405e+06	1.1788e+06	986587	308846	888971	716919	911995	733405	0	0	0	0	0	0	0
MW0049190	T3_positive	Dehydrolithocholic acid	Bile acids	Bile acids	C24H38O3	438.295	374.282	6.4771	[M+CH3CN+Na]+	7.30097	1b	0.5401	rp	1553-56-6	5283906	-	-	C03070	0	0	0	0	0	0	0	0	0	0	0	0	0	0	0	0	0	0	0	0	0	0	0	0	0	0	0	0	0	0	0
MW0169480	T3_positive	Metronidazole	Heterocyclic compounds	Heterocyclic compounds	C6H9N3O3	171.072	171.064	4.7625	[M+]+	19.7156	1b	0.5993	rp	443-48-1	4173	HMDB0015052	-	C07203	0	0	0	0	0	0	0	0	0	0	0	0	0	0	0	0	0	0	0	0	0	0	0	0	0	0	0	0	0	0	0
MW0053754	T3_positive	Glycocholic acid	Bile acids	Bile acids	C26H43NO6	466.326	465.309	6.9185	[M+H]+	20.5011	1b	0.6567	rp	475-31-0	10140	HMDB0000138	-	C01921	1.56361e+06	2.58725e+06	2.15082e+06	2.13187e+06	1.76022e+06	745462	1.38493e+06	1.49986e+06	1.66069e+06	1.35441e+06	668075	1.47671e+06	6.66261e+07	4.10033e+06	4.33286e+06	3.41036e+06	2.00841e+06	3.19844e+06	1.95496e+06	1.80992e+06	714370	1.81756e+06	2.14383e+06	1.88628e+06	2.62048e+08	1.79925e+08	1.62194e+08	2.94693e+08	3.28132e+08	2.09557e+08	2.86402e+08
MW0010676	T3_positive	Xanthurenic acid	Amino acid and Its metabolites	Amino acid derivatives	C10H7NO4	206.047	205.037	1.2004	[M+H]+	6.75153	1b	0.6579	rp	59-00-7	5699	HMDB0000881	5841	C02470	0	0	0	0	0	0	0	0	0	0	0	0	0	0	0	0	0	0	0	0	0	0	0	0	0	0	0	0	0	0	0
MW0108628	T3_positive	N-Acetylhistamine	Alcohol and amines	Amines	C7H11N3O	118.086	153.09	2.04	[M+H-2H2O]+	24.2618	1b	0.6593	rp	673-49-4	69602	HMDB0013253	-	C05135	0	0	0	0	0	0	0	0	0	0	0	0	0	0	0	0	0	0	0	0	0	0	0	0	0	0	0	0	0	0	0
MW0063484	T3_positive	Sebacic acid	FA	FFA	C10H18O4	225.111	202.12	5.6407	[M+Na]+	3.30958	1b	0.7054	rp	111-20-6	5192	HMDB0000792	4240	C08277	3.48462e+07	3.39996e+07	3.31451e+07	3.65004e+07	3.04714e+07	3.27572e+07	2.4323e+07	2.42211e+07	2.4317e+07	2.29788e+07	2.31047e+07	2.60302e+07	472131	539042	275326	696696	136013	187095	47934.2	167612	359471	1.07856e+06	896952	1.19856e+06	8.17682e+06	5.42356e+06	6.2937e+06	6.82927e+06	7639228	6.31181e+06	4.94181e+06
MW0104668	T3_positive	2-Aminoethyl dihydrogen phosphate	GP	PE	C2H8NO4P	142.034	141.019	1.1386	[M+H]+	20.0533	1b	0.7053	rp	1071-23-4	1015	HMDB0000224	5233	C00346	5.83258e+06	4.1872e+06	4.25919e+06	4.45862e+06	3.86974e+06	8.44086e+06	4.49483e+06	4.9232e+06	3.8689e+06	3.97228e+06	5.2881e+06	377819	1.11118e+07	2.72558e+06	3.10551e+07	2.13457e+07	2.32362e+07	1.17042e+07	711698	1.1344e+06	327653	1.21836e+06	1.83507e+06	2.41416e+06	1.07253e+07	2.26376e+07	1.46116e+07	1.58166e+07	1.02061e+07	2.72077e+07	2.20267e+07
MEDP1610	T3_positive	Proline betaine	Amino acid and Its metabolites	Amino acid derivatives	C7H13NO2	161.128	143.095	0.6773	[M+NH4]+	1.89609	1b	0.7052	rp	471-87-4	115244	HMDB0004827	7089	C10172	9.59173e+06	1.44504e+07	1.49154e+07	1.67166e+07	2.04824e+07	1.4618e+07	1.42366e+07	1.34944e+07	1.40824e+07	1.55935e+07	1.1488e+07	1.34325e+07	1.23566e+07	1.0762e+07	3.21606e+07	1.23357e+07	2.35085e+07	3.19881e+07	1.50555e+07	1.62331e+07	1.51278e+07	1.45456e+07	1.55815e+07	1.03099e+07	5.59172e+07	4.96673e+07	3.39704e+07	5.97614e+07	3.88739e+07	3.0634e+07	3.60428e+07
MW0054600	T3_positive	LPE(16:0/0:0)	GP	LPE	C21H44NO7P	454.29	453.286	7.0339	[M+H]+	4.13845	1b	0.7043	rp	53862-35-4	9547069	HMDB0011503	-	C04438	5.66614e+06	1.08913e+07	6.23754e+06	1.11211e+07	8.99805e+06	6.23112e+06	9.65667e+06	7.7097e+06	7.41061e+06	8.11356e+06	1.25397e+07	1.03314e+07	2.14361e+07	2.10595e+07	1.65053e+07	1.45927e+07	1.3168e+07	1.31924e+07	1.21039e+07	1.16736e+07	1.00533e+07	9.19408e+06	8.2347e+06	6.97501e+06	2.68223e+07	2.77326e+07	2.74563e+07	3.64828e+07	30479995	2.49048e+07	2.94198e+07
MW0103330	T3_positive	2-Chloroadenosine	Nucleotide and Its metabolites	Nucleotide and Its metabolites	C10H12ClN5O4	284.06	301.058	0.9148	[M+H-H2O]+	13.7914	1b	0.7041	rp	146-77-0 | 103090-47-7	8974	-	43196	-	0	0	0	0	0	0	0	0	0	0	0	0	0	0	0	0	0	0	0	0	0	0	0	0	0	0	0	0	0	0	0
MW0012230	T3_positive	12-Hydroxystearic acid	FA	FFA	C18H36O3	323.256	300.266	6.6872	[M+Na]+	3.3739	1b	0.6554	rp	106-14-9	7789	HMDB0061706	-	-	8.01119e+06	9.13342e+06	8.59943e+06	1.15672e+07	8.26393e+06	7.85894e+06	1.48029e+07	1.36598e+07	1.34672e+07	1.21401e+07	1.26353e+07	1.74749e+07	6.26854e+06	6.70282e+06	6.08754e+06	5.70469e+06	5.62156e+06	5.12166e+06	5.2939e+06	7.44484e+06	4.97042e+06	4.80643e+06	4.80485e+06	4.78696e+06	0	0	0	0	0	0	0
MEDN1404	T3_positive	4-Methylhippuric acid	Benzene and substituted derivatives	Benzene and substituted derivatives	C10H11NO3	216.062	193.074	1.6363	[M+Na]+	1.88759	1b	0.7023	rp	27115-50-0	97479	HMDB0013292	-	-	0	0	0	0	0	0	0	0	0	0	0	0	0	0	0	0	0	0	0	0	0	0	0	0	0	0	0	0	0	0	0
MEDN0034	T3_positive	β-Alanine	Amino acid and Its metabolites	Amino acid derivatives	C3H7NO2	90.055	89.0477	3.8378	[M+H]+	0.26032	1b	0.7009	rp	107-95-9	239	HMDB0000056	5119	C00099	4.16101e+06	2.02351e+06	2.93188e+06	3.98032e+06	3.00916e+06	3.47388e+06	3.40845e+06	3.3011e+06	3.15777e+06	3.40106e+06	3.42491e+06	2.07853e+06	3.19024e+06	3.06348e+06	3.5454e+06	1.82928e+06	2.50196e+06	3.00649e+06	4.63792e+06	3.71169e+06	3.98251e+06	2.74445e+06	2.82182e+06	5.77024e+06	3.07621e+07	3.10894e+07	3.89294e+07	1.22093e+08	3.70416e+07	4.50528e+07	6.34951e+07
MW0007317	T3_positive	Hexylresorcinol	Benzene and substituted derivatives	Phenolics	C12H18O2	194.138	194.131	7.3148	[M+]+	19.5784	1b	0.6991	rp	136-77-6	3610	HMDB0032567	-	-	0	0	0	0	0	0	0	0	0	0	0	0	0	0	0	0	0	0	0	0	0	0	0	0	0	0	0	0	0	0	0
MW0110225	T3_positive	Tyrosyltyrosine	Amino acid and Its metabolites	Small Peptide	C18H20N2O5	327.138	344.137	2.7565	[M+H-H2O]+	12.0823	1b	0.6983	rp	1050-28-8	70590	HMDB0029117	65164	-	0	0	0	0	0	0	0	0	0	0	0	0	0	0	0	0	0	0	0	0	0	0	0	0	1.56948e+06	1.63996e+06	3.18772e+07	1.14785e+07	7.73724e+06	1.0541e+07	2.71576e+06
MW0152601	T3_positive	Leu-Glu	Amino acid and Its metabolites	Small Peptide	C11H20N2O5	299.094	260.137	1.188	[M+K]+	13.8784	1b	0.6972	rp	16364-31-1	7009630	-	-	-	0	0	0	0	0	0	0	0	0	0	0	0	0	0	0	0	0	0	0	0	0	0	0	0	0	0	0	0	0	0	0
MEDTP01677	T3_positive	FFA(12:1)	FA	Others	C12H22O2	216.195	198.162	5.027	[M+NH4]+	0.515209	1b	0.6954	rp	2430-94-6	5312378	HMDB0000529	5514	-	2.14525e+06	1.8474e+06	2.31583e+06	2.17983e+06	2.19182e+06	2.10652e+06	2.80622e+06	2.11904e+06	2.12869e+06	2.34334e+06	2.5058e+06	1.99719e+06	2.92679e+06	2.81589e+06	3.32368e+06	2.34509e+06	2.96484e+06	3.97631e+06	2.51206e+06	2.28858e+06	2.42823e+06	2.11062e+06	2.6127e+06	2.35366e+06	2.8101e+06	3.19348e+06	3.40312e+06	2.37513e+06	2.64555e+06	3.33725e+06	3.34529e+06
MW0005091	T3_positive	4-Hydroxybenzoic acid	Organic acid and Its derivatives	Organic acid and Its derivatives	C7H6O3	177.006	138.032	1.151	[M+K]+	10.2092	1b	0.6953	rp	99-96-7	135	HMDB0000500	5486	C00156	0	0	0	0	0	0	0	0	0	0	0	0	0	0	0	0	0	0	0	0	0	0	0	0	2.42524e+06	1.36311e+06	937722	1.31623e+06	1.77074e+06	1.12233e+06	945048
MW0107690	T3_positive	L-cystine	Amino acid and Its metabolites	Amino acid derivatives	C6H12N2O4S2	262.99	240.024	0.8156	[M+Na]+	3.2269	1b	0.701	rp	56-89-3	67678	HMDB0000192	5207	C00491	0	0	0	0	0	0	0	0	0	0	0	0	0	0	0	0	0	0	0	0	0	0	0	0	0	0	0	0	0	0	0
MW0169458	T3_positive	Melatonin	Hormones and hormone related compounds	Hormones and hormone related compounds	C13H16N2O2	250.146	232.121	3.9069	[M+NH4]+	23.0716	1b	0.6951	rp	73-31-4	896	HMDB0001389	73	C01598	0	0	0	0	0	0	0	0	0	0	0	0	0	0	0	0	0	0	0	0	0	0	0	0	0	0	0	0	0	0	0
MW0122769	T3_positive	Allantoin	Others	Others	C4H6N4O3	181.027	158.044	2.3452	[M+Na]+	14.1029	1b	0.7059	rp	5377-33-3	204	-	-	C02348	1.26015e+08	3.26634e+08	9.85125e+07	2.81201e+08	1.20171e+08	1.29577e+08	1.02885e+08	104060611	1.29861e+08	1.04885e+08	8.6536e+07	3.02904e+08	7.05239e+07	7.5816e+07	6.00031e+07	5.16858e+07	6.69715e+07	7.81125e+07	6.93132e+07	7.34385e+07	7.29819e+07	5.66868e+07	7.81485e+07	6.32937e+07	1.20106e+09	1.33214e+09	1.67744e+09	1.13248e+09	1.78143e+09	1.90986e+09	2.57427e+08
MW0103656	T3_positive	5-Methyluridine	Nucleotide and Its metabolites	Nucleotide and Its metabolites	C10H14N2O6	276.125	258.085	3.5307	[M+NH4]+	15.5911	1b	0.6552	rp	1463-10-1	445408	HMDB0000884	5843	-	0	0	0	0	0	0	0	0	0	0	0	0	0	0	0	0	0	0	0	0	0	0	0	0	0	0	0	0	0	0	0
MW0168837	T3_positive	Betaine	Others	Others	C5H11NO2	156.042	117.079	0.828	[M+K]+	19.259	1b	0.7149	rp	107-43-7	247	HMDB0000043	-	C00719	1.26596e+07	1.02447e+07	8.73047e+06	8.46773e+06	1.24659e+07	1.89853e+07	1.85178e+07	1.01355e+07	1.8468e+07	8.50407e+06	6.75523e+06	1.45334e+07	7.58546e+06	1.16804e+07	1.23404e+07	6.67125e+06	8.02074e+06	1.19331e+07	1.43274e+07	1.01787e+07	1.36865e+07	5.33768e+06	1.89979e+07	1.24943e+07	0	0	0	0	0	0	0
MW0013325	T3_positive	25-Hydroxyvitamin D2	CoEnzyme and vitamins	CoEnzyme and vitamins	C28H44O2	412.339	412.334	6.7624	[M+]+	16.8076	1b	0.7148	rp	21343-40-8	5710148	HMDB0001438	217	-	0	0	0	0	0	0	0	0	0	0	0	0	0	0	0	0	0	0	0	0	0	0	0	0	2.03e+07	1.25699e+07	1.57378e+07	2.04629e+07	4.84221e+07	3.64879e+07	1.73694e+07
MW0010028	T3_positive	Vanillic acid	Benzene and substituted derivatives	Benzene and substituted derivatives	C8H8O4	165.05	168.042	9.4918	[M+H-H2O]+	10.5886	1b	0.7146	rp	121-34-6	8468	HMDB0000484	5471	C06672	9.55276e+07	9.51135e+07	8.88408e+07	8.7203e+07	9.2117e+07	9.51463e+07	9.11623e+07	9.23858e+07	8.66938e+07	8.45306e+07	9.43725e+07	8.99403e+07	7.52349e+07	7.5141e+07	7.1648e+07	7.67746e+07	7.32089e+07	7.4384e+07	6.75733e+07	7.22038e+07	7.73871e+07	7.00397e+07	6.72961e+07	6.98808e+07	3.33875e+07	4.06309e+07	3.7203e+07	4.14155e+07	6.27838e+07	5.16974e+07	4.67864e+07
MEDP2063	T3_positive	Ethylene-glycol-salicylate	Benzene and substituted derivatives	Benzene and substituted derivatives	C9H10O4	165.05	182.058	9.033	[M+H-H2O]+	10.7138	1b	0.714	rp	87-28-5	6880	-	-	-	0	0	0	0	0	0	0	0	0	0	0	0	0	0	0	0	0	0	0	0	0	0	0	0	2.53421e+07	1.78275e+08	3.39009e+07	2.80104e+07	2.2593e+07	4.5487e+07	5.06712e+07
MW0160014	T3_positive	2'-Deoxyinosine	Nucleotide and Its metabolites	Nucleotide and Its metabolites	C10H12N4O4	270.13	252.086	0.9148	[M+NH4]+	24.8256	1b	0.7134	rp	890-38-0	135398593	HMDB0000071	3383	C05512	0	0	0	0	0	0	0	0	0	0	0	0	0	0	0	0	0	0	0	0	0	0	0	0	0	0	0	0	0	0	0
MEDN1363	T3_positive	l-Alanyl-l-glutamine	Amino acid and Its metabolites	Small Peptide	C8H15N3O4	217.104	217.106	0.8389	[M+]+	4.838	1b	0.7115	rp	39537-23-0	123935	HMDB0028685	-	-	2.5332e+06	2.6324e+06	1.82382e+06	2.94629e+06	2.9589e+06	4.14181e+06	1.72839e+06	3.82272e+06	4.90426e+06	4.03577e+06	1.62027e+06	2.4678e+06	2.01163e+06	1.37153e+07	3.96009e+06	4.7297e+06	5.0029e+06	5.61324e+06	5.87475e+06	3.64844e+06	4.01894e+06	5.23156e+06	5.3429e+06	5.61336e+06	0	0	0	0	0	0	0
MW0006079	T3_positive	Arvanil	Benzene and substituted derivatives	Phenolics	C28H41NO3	462.298	439.309	7.0185	[M+Na]+	3.77221	1b	0.7112	rp	128007-31-8	6449767	-	64918	-	2287.13	2276.65	2233.43	22571.1	2233.43	2234.2	2233.43	2233.43	2233.43	2233.43	2233.43	2233.43	2233.43	22796.7	37833.2	33540.1	28686.7	11774.9	15024	19788.8	11167.2	2233.43	2233.43	2233.43	1.85197e+07	2.0063e+07	1.94341e+07	1.70629e+07	1.70849e+07	1.49906e+07	1.73304e+07
MEDP1645	T3_positive	Benzamide	Alcohol and amines	Amines	C7H7NO	121.046	121.053	1.6487	[M+]+	14.6551	1b	0.7105	rp	55-21-0	2331	HMDB0004461	-	C09815	0	0	0	0	0	0	0	0	0	0	0	0	0	0	0	0	0	0	0	0	0	0	0	0	0	0	0	0	0	0	0
MW0169547	T3_positive	Nicotinic acid	Organic acid and Its derivatives	Organic acid and Its derivatives	C6H5NO2	123.04	123.032	0.5961	[M+]+	21.2226	1b	0.7101	rp	59-67-6	938	HMDB0001488	6272	C00253	0	0	0	0	0	0	0	0	0	0	0	0	0	0	0	0	0	0	0	0	0	0	0	0	6.86248e+06	6.01709e+06	9.98355e+06	5.94324e+06	3.79969e+06	8.62247e+06	1.19445e+07
MEDP1133	T3_positive	Bilirubin (E-E)	Heterocyclic compounds	Heterocyclic compounds	C33H36N4O6	602.307	584.264	5.0642	[M+NH4]+	19.0093	1b	0.71	rp	635-65-4	5280352	HMDB0000054	81	C00486	249572	301025	294809	238412	277666	344910	277634	320461	296770	236299	195247	324938	472514	375574	474819	509235	348708	538468	436560	414701	442886	434559	351392	320327	0	0	0	0	0	0	0
MW0007231	T3_positive	Gallic acid	Benzene and substituted derivatives	Benzene and substituted derivatives	C7H6O5	134.996	170.022	1.151	[M+H-2H2O]+	13.1447	1b	0.7091	rp	149-91-7	370	HMDB0005807	3295	C01424	5.95965e+06	4.41607e+06	4.42336e+06	5.75653e+06	7.25999e+06	1.04463e+07	1.52313e+07	1.27472e+07	1.49341e+07	1.61624e+07	1.35037e+07	1.28405e+07	5.7992e+06	4.16207e+06	4.718e+06	4.6349e+06	7.35474e+06	4.64441e+06	1.33024e+07	1.43354e+07	1.3774e+07	1.38475e+07	1.36708e+07	9.23171e+06	1.28211e+08	1.71507e+08	1.59309e+08	3.42167e+07	1.21583e+08	6.32943e+07	4.19092e+07
MEDN0146	T3_positive	5-Hydroxymethyluracil	Nucleotide and Its metabolites	Nucleotide and Its metabolites	C5H6N2O3	125.039	142.038	1.188	[M+H-H2O]+	12.1784	1b	0.7079	rp	4433-40-3	78168	HMDB0000469	5456	C03088	3.64894e+07	3.60674e+07	3.451e+07	3.34469e+07	4.46688e+07	4.21174e+07	3.568e+07	3.60889e+07	3.58767e+07	3.21453e+07	3.6015e+07	3.50272e+07	3.70761e+07	3.74881e+07	3.57822e+07	4.08126e+07	3.79312e+07	3.82156e+07	3.75706e+07	3.90804e+07	3.5335e+07	3.62765e+07	3.43158e+07	3.81013e+07	3.439e+08	4.04401e+08	4.62107e+08	4.35868e+08	4.32762e+08	5.52314e+08	4.45586e+08
MEDL00098	T3_positive	Pseudouridine	Nucleotide and Its metabolites	Nucleotide and Its metabolites	C9H12N2O6	227.069	244.07	1.0768	[M+H-H2O]+	6.65	1b	0.7078	rp	1445-07-4	15047	HMDB0000767	5734	C02067	9.29119e+06	1.20557e+07	8.00451e+06	9.33472e+06	6.97278e+06	9.3579e+06	1.44931e+07	1.12543e+07	9.91106e+06	1.02449e+07	1.04213e+07	1.23654e+07	1.66063e+08	1.75744e+08	1.69686e+08	1.69746e+08	1.64653e+08	1.7023e+08	1.75154e+08	1.97611e+08	2.11424e+08	1.88821e+08	2.60547e+08	1.92087e+08	1.76093e+08	2.18662e+08	5.09924e+07	1.10013e+08	2.78699e+08	2.40674e+08	2.49981e+08
MW0126856	T3_positive	Triamterene	Heterocyclic compounds	Heterocyclic compounds	C12H11N7	254.11	253.108	5.0145	[M+H]+	12.3083	1b	0.7067	rp	396-01-0	5546	HMDB0001940	2908	D00386	6.88348e+06	6.64449e+06	6.46224e+06	7.9826e+06	5.75478e+06	6.56836e+06	8.71966e+06	5.84305e+06	4.86915e+06	4.88599e+06	4.29961e+06	6.20463e+06	3.99717e+06	4.48136e+06	3.69773e+06	4.75053e+06	5.53985e+06	4.73171e+06	5.65908e+06	4.76456e+06	4.7505e+06	4.36095e+06	6.6883e+06	4.46403e+06	0	0	0	0	0	0	0
MW0145596	T3_positive	Arg-Ile	Amino acid and Its metabolites	Small Peptide	C12H25N5O3	270.19	287.196	2.5133	[M+H-H2O]+	8.15383	1b	0.6934	rp	62632-70-6	7009553	HMDB0028712	23721	-	0	0	0	0	0	0	0	0	0	0	0	0	0	0	0	0	0	0	0	0	0	0	0	0	0	0	0	0	0	0	0
MEDP0588	T3_positive	Ritalinic acid	Organic acid and Its derivatives	Organic acid and Its derivatives	C13H17NO2	237.169	219.126	3.5044	[M+NH4]+	22.0278	1b	0.6913	rp	19395-41-6	86863	HMDB0042008	-	-	1.26132e+06	2.77313e+06	1.71971e+06	941731	1.9646e+06	2.4525e+06	1.04761e+06	948645	1.45419e+06	1.66545e+06	2.89189e+06	1.23772e+06	856179	1.48537e+06	898074	1.62186e+06	1.26619e+06	790266	1.38079e+06	957261	1.35891e+06	2.02544e+06	656155	1.26031e+06	8.8703e+06	837557	3.78691e+06	2.17713e+06	1.21667e+07	1.01643e+07	7.66845e+06
MEDN0383	T3_positive	FFA(18:2)	FA	FFA	C18H32O2	298.273	280.24	6.2543	[M+NH4]+	4.06886	1b	0.6723	rp	60-33-3	5280450	HMDB0000673	191	C01595	2.2327e+07	2.67575e+07	1.64924e+07	3.07451e+07	3.14815e+07	3.00726e+07	2.78559e+07	3.89617e+07	3.97444e+07	4.52187e+07	4.60817e+07	5.27778e+07	144558	1.29146e+07	1.31032e+07	2.72584e+07	3.33365e+07	2.32551e+07	3.27508e+07	3.03352e+07	3.14898e+07	3.46751e+07	3.34766e+07	2.54144e+07	151352	218440	169760	265543	163966	56612.3	87349
MEDP0634	T3_positive	FFA(20:1)	FA	FFA	C20H38O2	311.294	310.287	8.7709	[M+H]+	2.86569	1b	0.6725	rp	93772-82-8	46234793	-	-	-	628802	1.9103e+06	1.77823e+06	2.00897e+06	1.28593e+06	2.45333e+06	1.98655e+06	1.48858e+06	1.51943e+06	1.9601e+06	1.5979e+06	1.84077e+06	4.16812e+06	9.26605e+06	8.54524e+06	6.2097e+06	4.37825e+06	3.24353e+06	2.57237e+06	4.64685e+06	4.72653e+06	3.22822e+06	2.61959e+06	3.05814e+06	729715	2.36084e+06	2.07553e+06	2.52634e+06	1.99802e+06	2.20135e+06	443566
MW0169647	T3_positive	Phenylacetylglutamine	Amino acid and Its metabolites	Amino acid derivatives	C13H16N2O4	303.065	264.111	2.4072	[M+K]+	23.6108	1b	0.6731	rp	28047-15-6	92258	HMDB0006344	-	C04148	1.05109e+06	866491	875013	325815	910956	1.01842e+06	774621	868387	803058	1.08662e+06	107004	676755	1.29453e+06	1.29042e+06	1.27053e+06	1.22179e+06	1.64687e+06	1.3969e+06	2.07632e+06	2.37284e+06	2.11683e+06	2.53407e+06	365871	1.9608e+06	5.60684e+06	3.73026e+06	3.88275e+06	4.379e+06	6.96598e+06	5.06232e+06	2.04512e+06
MEDN0412	T3_positive	Biopterin	Heterocyclic compounds	Pteridines and derivatives	C9H11N5O3	238.089	237.086	4.3866	[M+H]+	12.087	1b	0.6734	rp	36183-24-1 | 22150-76-1	135398729	HMDB0000468	-	C06313	0	0	0	0	0	0	0	0	0	0	0	0	0	0	0	0	0	0	0	0	0	0	0	0	4.51372e+06	5.25465e+06	4.17655e+06	4.24065e+06	3.38994e+06	3.69177e+06	4.71571e+06
MW0104672	T3_positive	2-Aminoisobutyric acid	Organic acid and Its derivatives	Organic acid and Its derivatives	C4H9NO2	104.061	103.063	3.2563	[M+H]+	0.241913	1b	0.6736	rp	62-57-7	6119	HMDB0001906	37	C03665	0	0	0	0	0	0	0	0	0	0	0	0	0	0	0	0	0	0	0	0	0	0	0	0	0	0	0	0	0	0	0
MW0124719	T3_positive	L-Tryptophanamide	Alcohol and amines	Amines	C11H13N3O	204.122	203.106	1.1633	[M+H]+	22.8406	1b	0.6737	rp	20696-57-5	439356	HMDB0013318	-	C00977	0	0	0	0	0	0	0	0	0	0	0	0	0	0	0	0	0	0	0	0	0	0	0	0	0	0	0	0	0	0	0
MW0124420	T3_positive	Indolepyruvate	Organic acid and Its derivatives	Organic acid and Its derivatives	C11H9NO3	168.053	203.058	2.7316	[M+H-2H2O]+	21.5506	1b	0.6739	rp	392-12-1	803	HMDB0060484	-	C00331	0	0	0	0	0	0	0	0	0	0	0	0	0	0	0	0	0	0	0	0	0	0	0	0	0	0	0	0	0	0	0
MW0053971	T3_positive	Hydrocortisone	Hormones and hormone related compounds	Hormones and hormone related compounds	C21H30O5	363.214	362.209	2.6071	[M+H]+	4.36755	1b	0.674	rp	50-23-7	5754	HMDB0000063	-	C00735	4.26839e+06	3.31031e+06	4.29441e+06	4.18829e+06	3.62534e+06	3.85487e+06	8.78261e+06	8.12268e+06	8.90697e+06	8.45439e+06	8.12207e+06	9.17353e+06	1.74756e+06	1.94934e+06	1.11913e+06	201794	2.3291e+06	2.29762e+06	5.16341e+06	5.11386e+06	4.50596e+06	5.04546e+06	4.74626e+06	5.01914e+06	422325	301251	383857	351767	305032	292039	279947
MW0004447	T3_positive	4,4'-Methylenedianiline	Benzene and substituted derivatives	Benzene and substituted derivatives	C13H14N2	216.159	198.116	4.4864	[M+NH4]+	22.4412	1b	0.6856	rp	101-77-9	7577	HMDB0041808	-	C14288	0	0	0	0	0	0	0	0	0	0	0	0	0	0	0	0	0	0	0	0	0	0	0	0	1.03035e+07	8.64649e+06	8.60191e+06	9.08438e+06	1.03635e+07	8.70765e+06	9.24879e+06
MEDP0584	T3_positive	Pterin	Heterocyclic compounds	Pteridines and derivatives	C6H5N5O	186.042	163.049	0.6023	[M+Na]+	13.6016	1b	0.6818	rp	2236-60-4	135398660	HMDB0000802	-	C00715	1.133e+08	3.91429e+07	5.39048e+07	9.70687e+07	3.73916e+07	4.79946e+07	1.14393e+08	1.15048e+08	9.50756e+07	1.07939e+08	3.34399e+07	1.16376e+08	5.26754e+07	3.54716e+07	4.8154e+07	3.38019e+07	4.25186e+07	5.14281e+07	3.58542e+07	8.12146e+07	8.59343e+07	3.24688e+07	8.5783e+07	3.71257e+07	2.94569e+08	2.54269e+08	1.8648e+08	9.73522e+07	9.63296e+07	7.25432e+07	1.42781e+08
MEDP0734	T3_positive	2-Aminophenol	Benzene and substituted derivatives	Phenolics	C6H7NO	92.0401	109.053	1.0892	[M+H-H2O]+	23.5814	1b	0.6817	rp	95-55-6	5801	-	-	C01987	0	0	0	0	0	0	0	0	0	0	0	0	0	0	0	0	0	0	0	0	0	0	0	0	0	0	0	0	0	0	0
MW0103706	T3_positive	Uridine-5'-diphosphate	Nucleotide and Its metabolites	Nucleotide and Its metabolites	C9H14N2O12P2	426.983	404.002	0.6215	[M+Na]+	19.47	1b	0.6799	rp	58-98-0	6031	HMDB0000295	-	C00015	0	0	0	0	0	0	0	0	0	0	0	0	0	0	0	0	0	0	0	0	0	0	0	0	2.42211e+07	2.19192e+07	2.66272e+07	2.64577e+07	2.30577e+07	2.37896e+07	2.23749e+07
MW0104770	T3_positive	2-Hydroxycinnamic acid	Benzene and substituted derivatives	Phenolic acids	C9H8O3	182.081	164.047	0.8528	[M+NH4]+	2.4291	1b	0.6785	rp	614-60-8	637540	HMDB0002641	6727	C01772	2.20214e+06	1.84676e+06	656934	1.58996e+06	1.18619e+06	1.44516e+06	2.43411e+06	1.7946e+06	2.97617e+06	1.94249e+06	1.78195e+06	1.67793e+06	2.29947e+06	1.24273e+06	1.79751e+06	1.70711e+06	1.86754e+06	2525091	1.72752e+06	2.03067e+06	1.48677e+06	1.39994e+06	1.24619e+06	2.49285e+06	1.59889e+06	382241	2.88288e+06	3.53466e+06	3.28372e+06	1.22381e+06	4.48752e+06
MW0004446	T3_positive	4,4'-Methylenebis(2-methylaniline)	Benzene and substituted derivatives	Benzene and substituted derivatives	C15H18N2	244.19	226.147	5.2907	[M+NH4]+	22.0185	1b	0.6772	rp	838-88-0	13283	-	-	C19260	7.74151e+07	8.98401e+07	5.40283e+07	7.95385e+07	1.3548e+08	6.63696e+07	1.0785e+08	7.17933e+07	6.82004e+07	4.05281e+07	8.6042e+07	4.41584e+07	7.26648e+07	7.49094e+07	7.80416e+07	7.96729e+07	8.06476e+07	8.08237e+07	1.38586e+08	1.31672e+08	1.36804e+08	1.35963e+08	1.40198e+08	1.34802e+08	1.15111e+08	9.76604e+07	7.51093e+07	7.30859e+07	1.10162e+08	7.38081e+07	9.19261e+07
MW0103600	T3_positive	Inosinic acid	Nucleotide and Its metabolites	Nucleotide and Its metabolites	C10H13N4O8P	348.038	348.047	0.6153	[M+]+	21.2008	1b	0.6767	rp	131-99-7 | 30918-54-8 | 25249-22-3	135398640	HMDB0000175	-	C00130	1.03447e+07	1.92572e+07	1.9872e+07	3.6683e+07	2.82217e+07	2.4144e+06	2.94564e+07	3.21888e+07	2.32519e+07	3.37998e+07	73061599	3.25683e+07	4.83067e+07	3.29926e+07	3.05322e+07	3.14451e+07	3.33788e+07	3.27318e+07	1.75737e+07	1.50256e+07	1.41066e+07	1.39243e+07	1.71989e+07	1.63395e+07	1.39715e+06	666595	293832	217088	178455	115116	563000
MW0168751	T3_positive	Anileridine	Benzene and substituted derivatives	Benzene and substituted derivatives	C22H28N2O2	370.243	352.215	2.517	[M+NH4]+	16.8443	1b	0.6758	rp	144-14-9	8944	-	-	D02941	0	0	0	0	0	0	0	0	0	0	0	0	0	0	0	0	0	0	0	0	0	0	0	0	0	0	0	0	0	0	0
MEDP2797	T3_positive	Testosterone	Hormones and hormone related compounds	Hormones and hormone related compounds	C19H28O2	288.216	288.209	5.3405	[M+]+	18.0444	1b	0.6743	rp	58-22-0	6013	HMDB0000234	-	C00535	5.09963e+06	203337	1.09858e+06	590854	877684	1.58233e+06	1.01046e+06	727077	1.08446e+06	992395	946228	1.0966e+06	1.44701e+06	1.58448e+06	1.63962e+06	2.16945e+06	690041	1.58946e+06	1.65767e+06	1.7185e+06	5.33848e+06	801650	1.17912e+06	1.31376e+06	0	0	0	0	0	0	0
ZINC155697	T3_positive	Cinchonidine	Alkaloids	Alkaloids	C19H22N2O	277.164	294.173	5.0788	[M+H-H2O]+	13.4827	1b	0.6718	rp	485-71-2 | 118-10-5	101744	HMDB30282	-	-	0	0	0	0	0	0	0	0	0	0	0	0	0	0	0	0	0	0	0	0	0	0	0	0	0	0	0	0	0	0	0
MEDP1058	T3_positive	Tauroursodeoxycholic acid	Bile acids	Bile acids	C26H45NO6S	464.276	499.297	5.9415	[M+H-2H2O]+	14.3062	1b	0.6711	rp	14605-22-2	9848818	HMDB0000896	-	-	8031.15	111745	8030.72	8031.15	8031.15	133459	8031.15	8031.15	8031.01	8031.15	85348	8031.15	92747.1	82844.4	8031.15	8031.15	72201.4	8031.15	79803.9	40155.8	119544	8031.15	8031.15	8031.15	0	0	0	0	0	0	0
MW0014154	T3_positive	3-Methyl-2-oxovaleric acid	Organic acid and Its derivatives	Organic acid and Its derivatives	C6H10O3	283.112	130.063	2.5192	[2M+Na]+	8.45	1b	0.6905	rp	1460-34-0 | 39748-49-7	47	HMDB0000491	122	C03465	0	0	0	0	0	0	0	0	0	0	0	0	0	0	0	0	0	0	0	0	0	0	0	0	1.92382e+07	1.10269e+07	3.61666e+07	1.35793e+07	2.73057e+07	2.38524e+07	2.67685e+07
MW0008586	T3_positive	Dimethylglycine	Amino acid and Its metabolites	Amino acid derivatives	C4H9NO2	86.0604	103.063	3.6937	[M+H-H2O]+	0.513925	1b	0.6895	rp	1118-68-9	673	HMDB0000092	277	C01026	2.06271e+06	2.12439e+06	855928	283328	785087	248779	1.93274e+06	1.36592e+06	2.47062e+06	323579	831444	333636	1.32684e+06	878026	947422	1.12481e+06	1.49527e+06	1.0127e+06	894226	803300	1.00385e+06	1.15459e+06	1.17813e+06	1.00287e+06	0	0	0	0	0	0	0
MW0107957	T3_positive	L-Theanine	Amino acid and Its metabolites	Amino acids	C7H14N2O3	197.102	174.1	3.1067	[M+Na]+	9.71482	1b	0.6893	rp	3081-61-6	439378	HMDB0034365	-	C01047	8.46872e+06	7.83345e+06	8.08299e+06	6.65648e+06	1.00252e+07	9.93097e+06	9.92202e+06	8.11738e+06	7.96399e+06	7.19931e+06	9.51778e+06	7.71668e+06	7.46619e+06	9.48304e+06	7.77332e+06	7.17562e+06	1.00729e+07	1.07294e+07	6.98598e+06	7.53366e+06	8.29426e+06	7.55672e+06	1.0696e+07	7.38932e+06	2.59339e+07	29634539	3.1399e+07	3.01867e+07	2.89571e+07	2.95152e+07	2.67331e+07
MW0015783	T3_positive	Androstenediol	Alcohol and amines	Alcohols	C19H30O2	619.418	290.225	8.255	[2M+K]+	9.75118	1b	0.6893	rp	521-17-5	10634	HMDB0003818	-	C04295	0	0	0	0	0	0	0	0	0	0	0	0	0	0	0	0	0	0	0	0	0	0	0	0	0	0	0	0	0	0	0
MW0109596	T3_positive	Selenomethionine	Amino acid and Its metabolites	Amino acid derivatives	C5H11NO2Se	197	196.995	6.1919	[M+]+	12.5907	1b	0.6886	rp	1464-42-2 | 2578-28-1	15103	HMDB0003966	-	-	3.71727e+06	1.44126e+06	1.15314e+06	1.73973e+06	2576496	1.55227e+06	1.92082e+06	927274	1.29709e+06	1.56097e+06	830143	1.26051e+06	2337967	3.10895e+06	1.67332e+06	1.20271e+06	1.7076e+06	6.15028e+06	2.55155e+06	1.70004e+06	1.21814e+06	1.44724e+06	1.95105e+06	2.3313e+06	1.82874e+08	5.25263e+08	4.05125e+08	4.44545e+08	5.40969e+08	4.7081e+08	1.02508e+08
MW0108678	T3_positive	Nagaba	Amino acid and Its metabolites	Amino acid derivatives	C24H39NO3	389.285	389.293	3.9005	[M+]+	15.2929	1b	0.6884	rp	128201-89-8	16759310	HMDB0062330	-	-	0	0	0	0	0	0	0	0	0	0	0	0	0	0	0	0	0	0	0	0	0	0	0	0	0	0	0	0	0	0	0
MW0105426	T3_positive	N-Acetylthreonine	Amino acid and Its metabolites	Amino acid derivatives	C6H11NO4	200.023	161.069	1.4616	[M+K]+	23.3594	1b	0.6875	rp	17093-74-2	152204	HMDB0062557	-	-	1.63585e+07	1.47727e+07	1.34008e+07	2.89276e+07	1.8081e+07	2.03731e+07	9.42338e+06	1.87342e+07	4.33464e+07	1.83304e+07	1.70522e+07	1.37515e+07	1.38674e+07	1.78706e+07	1.25662e+07	1.61149e+07	1.15852e+07	1.85384e+07	1.9518e+07	1.46561e+07	1.83331e+06	1.41127e+07	1.75533e+07	2.51042e+07	1.66361e+07	1.35635e+07	2.32167e+07	2.62537e+07	1.94553e+07	2.5264e+07	1.48865e+07
MW0121545	T3_positive	Sumiki's acid	Organic acid and Its derivatives	Organic acid and Its derivatives	C6H6O4	142.034	142.027	0.5899	[M+]+	20.7557	1b	0.6859	rp	6338-41-6	80642	HMDB0002432	6680	C20448	0	0	0	0	0	0	0	0	0	0	0	0	0	0	0	0	0	0	0	0	0	0	0	0	4.50772e+07	6.29354e+07	3.54241e+07	1.00062e+08	1.20911e+08	4.74702e+07	6.93197e+07
MEDN0575	T3_positive	3-Hydroxypicolinic acid	Heterocyclic compounds	Pyridine and pyridine derivatives	C6H5NO3	139.017	139.027	1.6239	[M+]+	22.7344	1b	0.6858	rp	874-24-8	13401	HMDB0013188	-	C18620	8.41851e+07	4.54297e+07	4.43928e+07	3.48523e+07	5.34562e+07	6.39915e+07	4.93306e+07	1.14032e+08	1.53363e+08	5.55537e+07	3.79751e+07	4.64725e+07	4.35593e+07	4.94169e+07	4.29811e+07	3.99711e+07	5.80851e+07	5.19145e+07	8.74309e+07	5.18872e+07	5.41666e+07	6.11751e+07	6.08191e+07	5.09521e+07	1.10558e+09	6.17525e+08	8.07155e+08	2.45811e+08	4.6549e+08	3.47121e+08	4.14581e+08
MW0005284	T3_positive	4-Nitrophenol	Benzene and substituted derivatives	Phenolics	C6H5NO3	139.017	139.027	3.1825	[M+]+	23.0014	1b	0.6598	rp	100-02-7	980	HMDB0001232	4100	C00870	4.77291e+07	1.91036e+08	4.67745e+07	8.45306e+07	4.06827e+07	4.69419e+07	2.45041e+08	4.84011e+07	5.45913e+07	2.5474e+08	4.70341e+07	4.09918e+07	1.14335e+08	2.34449e+07	3.10817e+07	4.51504e+07	1.76229e+07	5.93003e+07	5.12745e+07	3.60484e+07	4.96802e+07	7.89934e+07	5.06259e+07	4.3089e+07	1.6288e+08	6.4745e+08	3.52953e+08	6.03817e+08	2.21987e+09	1.70655e+08	1.01577e+08
MW0009710	T3_positive	Salicylic acid	Benzene and substituted derivatives	Benzene and substituted derivatives	C7H6O3	500.304	138.032	4.6004	[M+]+	15.7415	1b	0.6602	rp	69-72-7	338	HMDB0001895	616	C00805	2.60652e+07	2.05818e+07	3.79733e+07	1.61741e+07	1.70386e+07	2.2388e+07	8.54679e+06	2.14696e+07	2.54552e+07	1.68318e+07	1.66632e+07	2.73953e+07	5.89705e+06	8.19162e+06	6.82708e+06	3.17447e+06	1.42446e+07	8.39482e+06	1.00018e+07	1.11075e+07	9.10085e+06	1.04451e+07	1.03966e+07	6.80775e+06	8.30182e+06	2.13475e+07	6.97317e+06	5.93981e+06	7.00905e+06	7.38588e+06	1.06801e+07
MW0109182	T3_positive	Phenylalanyllysine	Amino acid and Its metabolites	Small Peptide	C15H23N3O3	311.206	293.174	3.4559	[M+NH4]+	7.36245	1b	0.6635	rp	6456-72-0	15607820	HMDB0029000	-	-	0	0	0	0	0	0	0	0	0	0	0	0	0	0	0	0	0	0	0	0	0	0	0	0	0	0	0	0	0	0	0
MEDP0843	T3_positive	Ethyl 2-methylpropanoate	Aldehyde,Ketones,Esters	Esters	C6H12O2	99.0806	116.084	3.5307	[M+H-H2O]+	0.0454091	1b	0.6641	rp	97-62-1	7342	HMDB0031248	-	-	0	0	0	0	0	0	0	0	0	0	0	0	0	0	0	0	0	0	0	0	0	0	0	0	0	0	0	0	0	0	0
MW0168454	T3_positive	(2E)-Decenoyl-ACP	Amino acid and Its metabolites	Amino acid derivatives	C6H11NO2	130.086	129.079	2.2207	[M+H]+	1.17506	1b	0.6646	rp	52-52-8	2901	HMDB0062225	-	C03969	5.7331e+06	6.40249e+06	7.86313e+06	7.72916e+06	7.5053e+06	7.27728e+06	6.81462e+06	5.49339e+06	4.5528e+06	3.529e+06	3.29988e+06	5.36488e+06	42586.4	8.02155e+06	2.2464e+07	1.10873e+07	5.80885e+06	5.26336e+06	1.00018e+07	2.0458e+06	1.75724e+06	8.03858e+06	782085	428004	1.15674e+08	1.07412e+08	8.23764e+07	9.26748e+07	8.04955e+07	7.31937e+07	7.49842e+07
MEDTN02671	T3_positive	Bovinocidin	Organic acid and Its derivatives	Organic acid and Its derivatives	C3H5NO4	102.015	119.022	9.6123	[M+H-H2O]+	8.9	1b	0.6657	rp	504-88-1	1678	HMDB0034259	-	C05669	3.31227e+06	5.11239e+06	5.46849e+06	3.33196e+06	3.90665e+06	3.52562e+06	2.96357e+06	3.44191e+06	4.59561e+06	4.32036e+06	1.7232e+06	3.46614e+06	3.26841e+06	3.50082e+06	7.40774e+06	8.11738e+06	3.58577e+06	2.55743e+06	1.57623e+06	2.6771e+06	1.77776e+06	3.16158e+06	2.47994e+07	2.61558e+07	4.53352e+07	3.96521e+07	2.66878e+07	5.77311e+07	1.49998e+08	2.79509e+07	2.83139e+07
MW0168854	T3_positive	Bis(3-aminopropyl)amine	Alcohol and amines	Amines	C6H17N3	132.157	131.142	1.2251	[M+H]+	21.0287	1b	0.6661	rp	56-18-8	5942	HMDB0011634	-	C03375	0	0	0	0	0	0	0	0	0	0	0	0	0	0	0	0	0	0	0	0	0	0	0	0	1.01691e+07	1.17848e+07	9.88209e+06	9.34456e+06	1.85199e+07	1.35586e+07	1.40431e+07
MEDN1430	T3_positive	prostaglandin A2	Hormones and hormone related compounds	Hormones and hormone related compounds	C20H30O4	352.247	334.214	5.6096	[M+NH4]+	7.18049	1b	0.6671	rp	13345-50-1	5280880	HMDB0002752	-	C05953	0	0	0	0	0	0	0	0	0	0	0	0	0	0	0	0	0	0	0	0	0	0	0	0	1.40639e+07	1.31379e+07	1.00497e+07	8.68334e+06	1.27401e+07	8.51547e+06	1.99247e+07
MW0106811	T3_positive	Gln-Gln	Amino acid and Its metabolites	Small Peptide	C10H18N4O5	275.144	274.128	2.9446	[M+H]+	15.2658	1b	0.6523	rp	54419-93-1	7010588	HMDB0028795	23971	-	0	0	0	0	0	0	0	0	0	0	0	0	0	0	0	0	0	0	0	0	0	0	0	0	0	0	0	0	0	0	0
MW0169934	T3_positive	4-Hydroxyproline	Amino acid and Its metabolites	Amino acids	C5H9NO3	114.055	131.058	1.3866	[M+H-H2O]+	19.515	1b	0.7128	rp	51-35-4	5810	HMDB0000725	257	C01157	1.07905e+07	1.37906e+07	1.17611e+07	1.01211e+07	1.24058e+07	1.43771e+07	1.29828e+07	1.487e+07	1.33253e+07	1.44047e+07	1.30431e+07	1.38746e+07	1.29339e+07	2.49927e+07	5.5004e+07	1.809e+07	1.17543e+07	1.30475e+07	1.46765e+07	1.27084e+07	1.34438e+07	1.16359e+07	1.36024e+07	1.23438e+07	0	0	0	0	0	0	0
MEDN1116	T3_positive	Aldosterone	Aldehyde,Ketones,Esters	Ketones	C21H28O5	343.197	360.194	2.4008	[M+H-H2O]+	15.2454	1b	0.65	rp	52-39-1	5839	HMDB0000037	-	C01780	0	0	0	0	0	0	0	0	0	0	0	0	0	0	0	0	0	0	0	0	0	0	0	0	0	0	0	0	0	0	0
MW0016356	T3_positive	Canrenone	Aldehyde,Ketones,Esters	Ketones	C22H28O3	358.242	340.204	3.4306	[M+NH4]+	10.8255	1b	0.617	rp	976-71-6	13789	HMDB0003033	-	-	1.21701e+07	6.0172e+06	3.62569e+06	6.80509e+06	2.92418e+06	8.31376e+06	6.10288e+06	9.88905e+06	3.76409e+06	4.10533e+06	3.50402e+06	4.37141e+06	1.08737e+07	9.0328e+06	8.07902e+06	7.70305e+06	8.55652e+06	6.53662e+06	6.50743e+06	6.28327e+06	5.52736e+06	6.42373e+06	6.79764e+06	4.80747e+06	1.96902e+06	2.89525e+06	2.6261e+06	1.0911e+06	1.13482e+06	832683	1.67774e+06
MW0109339	T3_positive	Pro-Tyr	Amino acid and Its metabolites	Small Peptide	C14H18N2O4	261.126	278.127	4.9638	[M+H-H2O]+	7.78882	1b	0.617	rp	19786-36-8	152264	HMDB0029029	23717	-	0	0	0	0	0	0	0	0	0	0	0	0	0	0	0	0	0	0	0	0	0	0	0	0	0	0	0	0	0	0	0
MW0005220	T3_positive	N'-Hydroxy-4-methylbenzenecarboximidamide	Benzene and substituted derivatives	Benzene and substituted derivatives	C8H10N2O	168.122	150.079	1.6735	[M+NH4]+	22.5629	1b	0.617	rp	19227-13-5 | 923023-83-0 | 69113-24-2	5493168	-	96505	-	5.58903e+06	4.71056e+06	5.59313e+06	3.84697e+06	2.02221e+07	2.58017e+06	2.34313e+06	1.99394e+07	2.2102e+06	1.70029e+07	1.28865e+06	4.47526e+06	6.07448e+06	5.3104e+06	2.47777e+06	3.20286e+06	2.10274e+06	2.06143e+07	5.08846e+06	2.30955e+06	2.11522e+07	4.653e+06	5.26668e+06	5.29446e+06	4.12711e+06	2.97859e+06	2.79065e+06	2.73011e+06	1.45596e+07	4.56895e+06	1.67778e+06
MW0169982	T3_positive	Tyramine	Amino acid and Its metabolites	Amino acid derivatives	C8H11NO	155.106	137.084	3.8186	[M+NH4]+	1.55978	1b	0.6171	rp	51-67-2	5610	HMDB0000306	60	C00483	0	0	0	0	0	0	0	0	0	0	0	0	0	0	0	0	0	0	0	0	0	0	0	0	0	0	0	0	0	0	0
MW0126003	T3_positive	Oxindole	Heterocyclic compounds	Indole and Its derivatives	C8H7NO	151.096	133.053	3.9446	[M+NH4]+	22.813	1b	0.6188	rp	59-48-3	321710	HMDB0061918	-	C12312	0	0	0	0	0	0	0	0	0	0	0	0	0	0	0	0	0	0	0	0	0	0	0	0	0	0	0	0	0	0	0
MW0151709	T3_positive	Imipramine hydrochloride	Others	Medicine	C19H25ClN2	245.185	316.171	3.4435	[M+H-2H2O]+	12.409	1b	0.6166	rp	113-52-0	8228	HMDB0004231	-	C07982	0	0	0	0	0	0	0	0	0	0	0	0	0	0	0	0	0	0	0	0	0	0	0	0	2.90685e+07	3.88299e+07	8.4091e+06	1.02739e+07	3.62563e+07	5.66392e+07	3.79082e+07
MW0053757	T3_positive	Glycolithocholic acid	Bile acids	Bile acids	C26H43NO4	456.316	433.319	6.017	[M+Na]+	12.8948	1b	0.6215	rp	474-74-8	115245	HMDB0000698	5666	C15557	741033	726586	711879	329620	560142	562715	672691	650218	560338	485663	654082	529062	695530	1.49973e+06	1.23591e+06	1.08032e+06	1.12805e+06	912112	882329	843267	769143	767304	899589	857858	188149	188449	24005.6	24298.8	24005.6	24005.6	29978.8
MW0168567	T3_positive	Indole-3-carboxaldehyde	Heterocyclic compounds	Indole and Its derivatives	C9H7NO	163.093	145.053	6.017	[M+NH4]+	15.3743	1b	0.628	rp	487-89-8	10256	HMDB0029737	-	C08493	0	0	0	0	0	0	0	0	0	0	0	0	0	0	0	0	0	0	0	0	0	0	0	0	0	0	0	0	0	0	0
MEDN0863	T3_positive	25-Hydroxycholesterol	Hormones and hormone related compounds	Hormones and hormone related compounds	C27H46O2	403.325	402.35	6.2799	[M+H]+	8.71355	1b	0.6296	rp	2140-46-7	65094	HMDB0006247	3899	-	0	0	0	0	0	0	0	0	0	0	0	0	0	0	0	0	0	0	0	0	0	0	0	0	0	0	0	0	0	0	0
MADP0506	T3_positive	2-Amino-6-chloropurine	Nucleotide and Its metabolites	Nucleotide and Its metabolites	C5H4ClN5	170.032	169.016	0.89	[M+H]+	22.8035	1b	0.6307	rp	10310-21-1 | 133762-81-9	5360349	-	-	-	0	0	0	0	0	0	0	0	0	0	0	0	0	0	0	0	0	0	0	0	0	0	0	0	0	0	0	0	0	0	0
MW0169632	T3_positive	Paraxanthine	Nucleotide and Its metabolites	Nucleotide and Its metabolites	C7H8N4O2	198.097	180.065	3.4871	[M+NH4]+	4.49561	1b	0.6307	rp	611-59-6	4687	HMDB0001860	1457	C13747	1.52926e+06	3.41085e+06	1.06124e+06	2.17862e+06	3.14114e+06	3.46693e+06	731347	824810	783465	678163	793414	841054	1.00888e+06	691295	1.1115e+06	673539	1.40416e+06	676693	3.79107e+06	3.35675e+06	1.89163e+06	1.20359e+06	1.49879e+06	1.1587e+06	0	0	0	0	0	0	0
MW0107537	T3_positive	Indole	Heterocyclic compounds	Indole and Its derivatives	C8H7N	100.05	117.058	1.1386	[M+H-H2O]+	10.7532	1b	0.652	rp	120-72-9	798	HMDB0000738	286	C00463	2.41146e+06	3.81378e+06	1.99036e+06	2.43101e+06	3.04445e+06	3.64765e+06	5.56421e+06	3.34109e+06	2.53318e+06	5.16271e+06	3.26997e+06	3.84362e+06	3.49664e+06	2.60739e+06	3.95513e+06	4.37115e+06	3.95949e+06	3.09672e+06	4.18751e+06	2.80162e+06	9.74187e+06	3.67542e+06	3.03857e+06	2.91445e+06	3.79099e+07	5.7505e+06	1.45752e+07	9.40899e+06	1.52832e+07	1.1429e+07	3.7833e+07
MW0107632	T3_positive	L-2-Aminoadipic acid	Organic acid and Its derivatives	Organic acid and Its derivatives	C6H11NO4	200.023	161.069	1.8722	[M+K]+	24.8415	1b	0.6318	rp	1118-90-7	92136	HMDB0000510	-	C00956	2.85499e+07	4.01242e+07	3.03389e+07	4.4728e+07	2.29036e+07	2.85151e+07	3.11384e+07	1.85567e+07	1.08877e+08	1.47826e+07	3.30385e+07	3.28477e+07	2.91553e+07	3.1233e+07	2.64732e+07	2.33873e+07	2.78286e+07	3.33849e+07	2.30505e+07	4.89524e+07	1.80263e+07	2.86441e+07	4.27116e+07	2.61928e+07	0	0	0	0	0	0	0
MW0106040	T3_positive	Bicine	Amino acid and Its metabolites	Amino acid derivatives	C6H13NO4	202.056	163.084	0.5899	[M+K]+	18.9501	1b	0.625	rp	150-25-4	8761	HMDB0011727	-	-	0	0	0	0	0	0	0	0	0	0	0	0	0	0	0	0	0	0	0	0	0	0	0	0	0	0	0	0	0	0	0
MEDL02748	T3_positive	Auraptene	Others	Hydrocarbon derivatives	C19H22O3	281.152	298.157	8.8831	[M+H-H2O]+	6.02729	1b	0.616	rp	495-02-3	1550607	HMDB0034054	-	-	0	0	0	0	0	0	0	0	0	0	0	0	0	0	0	0	0	0	0	0	0	0	0	0	0	0	0	0	0	0	0
MW0108647	T3_positive	N-Acetyl-L-tyrosine	Amino acid and Its metabolites	Amino acid derivatives	C11H13NO4	206.077	223.084	0.5899	[M+H-H2O]+	10.245	1b	0.614	rp	537-55-3	68310	HMDB0000866	-	C01657	0	0	0	0	0	0	0	0	0	0	0	0	0	0	0	0	0	0	0	0	0	0	0	0	0	0	0	0	0	0	0
MEDN1778	T3_positive	Dodecyl glucopyranoside	Carbohydrates and Its metabolites	Carbohydrates and Its metabolites	C18H36O6	331.247	348.251	6.2294	[M+H-H2O]+	3.35452	1b	0.6016	rp	59122-55-3 | 85618-22-0	93321	-	34493	C16041	3.16792e+06	2.99817e+06	3.09035e+06	3.26027e+06	2.59155e+06	3.2246e+06	1.4313e+06	997540	1.62025e+06	1.61547e+06	1.85625e+06	1.31402e+06	1.19149e+06	1.10605e+06	1.02061e+06	1.47651e+06	344361	793681	323226	387266	102258	103867	137437	354160	5.06324e+07	5.40634e+07	2.58326e+07	2.40391e+07	2.42878e+07	1.44803e+07	2.49646e+07
MW0004954	T3_positive	4-Ethynylaniline	Benzene and substituted derivatives	Benzene and substituted derivatives	C8H7N	117.066	117.058	9.7237	[M+]+	20.5059	1b	0.6019	rp	14235-81-5	3760025	-	4113	-	4.07243e+06	3.43381e+06	8.51585e+06	3.76148e+06	4.00675e+06	3.96072e+06	4.04974e+06	3.85532e+06	4.07673e+06	3.39992e+06	2.53534e+07	1.19391e+07	6.12918e+06	5.62092e+06	5192571	5.76563e+06	5.7061e+06	4.18374e+06	4.03875e+06	3.85882e+06	3.86778e+06	4.96452e+06	7.9719e+06	6.97492e+06	2.18956e+06	1.51677e+06	1.56451e+06	1.38192e+06	1.25659e+06	3.47321e+06	1.52369e+06
MEDN0546	T3_positive	13,14-dihydro-15-keto PGD2	Hormones and hormone related compounds	Hormones and hormone related compounds	C20H32O5	335.221	352.225	5.2522	[M+H-H2O]+	1.96494	1b	0.6037	rp	59894-07-4	5283036	HMDB0060042	-	-	0	0	0	0	0	0	0	0	0	0	0	0	0	0	0	0	0	0	0	0	0	0	0	0	0	0	0	0	0	0	0
MW0169525	T3_positive	N-Arachidonoyl-L-Serine	Amino acid and Its metabolites	Amino acid derivatives	C23H37NO4	356.263	391.272	5.0011	[M+H-2H2O]+	12.5025	1b	0.6058	rp	187224-29-9	10596625	-	44904	-	0	0	0	0	0	0	0	0	0	0	0	0	0	0	0	0	0	0	0	0	0	0	0	0	0	0	0	0	0	0	0
MW0005313	T3_positive	Benzenebutanoic acid	Organic acid and Its derivatives	Organic acid and Its derivatives	C10H12O2	147.076	164.084	8.8456	[M+H-H2O]+	11.5151	1b	0.6075	rp	1821-12-1	4775	HMDB0000543	5528	-	0	0	0	0	0	0	0	0	0	0	0	0	0	0	0	0	0	0	0	0	0	0	0	0	0	0	0	0	0	0	0
MW0055336	T3_positive	Octyl-Beta-D-Glucopyranoside	Carbohydrates and Its metabolites	Sugars	C14H28O6	275.183	292.189	1.188	[M+H-H2O]+	4.89382	1b	0.6088	rp	29836-26-8 | 144388-20-5 | 78168-20-4	62852	-	24055	-	0	0	0	0	0	0	0	0	0	0	0	0	0	0	0	0	0	0	0	0	0	0	0	0	0	0	0	0	0	0	0
MEDP1049	T3_positive	2-Phenoxyethanol	Alcohol and amines	Alcohols	C8H10O2	103.05	138.068	1.0892	[M+H-2H2O]+	9.69339	1b	0.6093	rp	122-99-6	31236	HMDB0041607	-	-	6.178e+06	6.52285e+06	7495241	5.82543e+06	6.64431e+06	5.18059e+06	5.05452e+06	4.64239e+06	7.32324e+06	6.41715e+06	5.10553e+06	5.55719e+06	2.23193e+07	577458	7.20883e+06	4.24331e+06	7.47367e+06	7.13853e+06	7.72093e+06	6.98988e+06	6.68011e+06	1.57066e+07	6.48001e+06	6.8688e+06	6.06145e+06	6.8966e+06	7.54295e+06	8.23921e+06	5.87716e+06	9.27146e+06	2979652
MW0118596	T3_positive	Hydroxyphenyllactic acid	Benzene and substituted derivatives	Phenolic acids	C9H10O4	205.043	182.058	2.4259	[M+Na]+	19.7559	1b	0.6098	rp	306-23-0	9378	HMDB0000755	5723	C03672	1.46655e+07	21951041	1.28196e+07	1.96763e+07	1.68479e+07	1.68698e+07	1.95135e+07	1.64775e+07	2.00308e+07	1.60641e+07	2.05633e+07	1.92721e+07	1.43145e+07	1.58865e+07	1.1908e+07	2.14986e+07	1.59502e+07	1.62428e+07	1.8727e+07	1.83829e+07	2.21398e+07	1.78812e+07	1.50506e+07	1.96115e+07	2.07045e+07	1.51842e+08	2.81767e+07	2.69538e+07	5.80822e+07	5.56358e+07	3.50937e+07
MW0000018	T3_positive	Isocorydine	Others	Others	C20H23NO4	342.17	341.163	2.5071	[M+H]+	0.217058	1b	0.6117	rp	475-67-2	10143	HMDB0030184	-	C09549	0	0	0	0	0	0	0	0	0	0	0	0	0	0	0	0	0	0	0	0	0	0	0	0	4.30569e+06	5.88786e+06	4.43821e+06	6.33157e+06	7.53946e+06	7.00956e+06	5.12424e+06
MADP0532	T3_positive	6-Methylthioguanine	Nucleotide and Its metabolites	Nucleotide and Its metabolites	C6H7N5S	164.029	181.042	9.1455	[M+H-H2O]+	23.9334	1b	0.6134	rp	1198-47-6	70976	-	502	-	7.77662e+06	6.32927e+06	4.25727e+06	2.87718e+07	5.98028e+06	4.60914e+06	8.38231e+06	7.10592e+06	8.60171e+06	2.35421e+07	2.13655e+07	1.13307e+07	6.2483e+06	6.97049e+06	6.76526e+06	5.50629e+06	8.12353e+06	8.23357e+06	8.13173e+06	4.62092e+06	4.86013e+06	7.258e+06	2.92058e+06	9.22731e+06	1.00624e+07	5.2275e+06	8.8646e+06	1.25269e+07	6.42183e+06	8.01621e+06	7.56871e+06
MW0123535	T3_positive	delta-Hexanolactone	Aldehyde,Ketones,Esters	Esters	C6H10O2	132.101	114.068	7.1505	[M+NH4]+	1.4253	1b	0.6136	rp	823-22-3	13204	HMDB0000453	5442	-	3.70376e+06	9.9106e+06	9.02217e+06	2.65237e+07	4.53238e+06	3.93651e+06	1.024e+07	9.23915e+06	1.23184e+07	2.20497e+06	1.94243e+06	2.79161e+06	7.37424e+06	6.48997e+06	6.71744e+06	6.84826e+06	1.03887e+07	8.5703e+06	1.03929e+07	5.78755e+06	8.24582e+06	1.01977e+07	2.5841e+07	3.712e+07	0	0	0	0	0	0	0
MW0103073	T3_positive	Valeric acid	Organic acid and Its derivatives	Organic acid and Its derivatives	C5H10O2	120.102	102.068	7.2061	[M+NH4]+	0.909236	1b	0.6334	rp	109-52-4	7991	HMDB0000892	110	C00803	6.6156e+06	7.75854e+06	4.51683e+06	5.73428e+06	4.25221e+06	5.86363e+06	6.39837e+06	6.71606e+06	8.58235e+06	8.31071e+06	6.30501e+06	7.70947e+06	8.79338e+06	4.19987e+06	3.37766e+06	2.76448e+06	4.25896e+06	5.15706e+06	1.41534e+07	5.30347e+06	5.70842e+06	2.66339e+06	6.59747e+06	6.24795e+06	0	0	0	0	0	0	0
MW0013235	T3_positive	20-Hydroxy-leukotriene B4	FA	Oxidized lipids	C20H32O5	375.219	352.225	4.4988	[M+Na]+	11.075	1b	0.6337	rp	79516-82-8	5280745	HMDB0001509	6287	C04853	0	0	0	0	0	0	0	0	0	0	0	0	0	0	0	0	0	0	0	0	0	0	0	0	0	0	0	0	0	0	0
MEDP0176	T3_positive	Thymidine	Nucleotide and Its metabolites	Nucleotide and Its metabolites	C10H14N2O5	260.131	242.09	3.4435	[M+NH4]+	15.8719	1b	0.6353	rp	50-89-5	5789	HMDB0000273	3375	C00214	1.65224e+06	1.45645e+06	1.57359e+06	1.68138e+06	1.18373e+06	1.07284e+06	1.43658e+06	1.61667e+06	1.59579e+06	1503729	1.42768e+06	1.16374e+06	1.04442e+07	1.02349e+07	9.81887e+06	9.4152e+06	9.92498e+06	1.05403e+07	7.04679e+06	5.15766e+06	5.38902e+06	5.37584e+06	5.03387e+06	4.93915e+06	2.01908e+06	2.90206e+06	1.08913e+06	1.27699e+06	2.06781e+06	1.73465e+06	1.39442e+06
MW0007319	T3_positive	Hippuric acid	Organic acid and Its derivatives	Organic acid and Its derivatives	C9H9NO3	162.042	179.058	1.1386	[M+H-H2O]+	13.4943	1b	0.6488	rp	495-69-2	464	HMDB0000714	1301	C01586	1.59873e+08	1.92908e+08	2.50053e+08	1.6621e+08	1.34336e+08	2.59133e+08	1.76327e+08	2.3053e+08	159521510	1.60104e+08	1.38428e+08	1.7685e+08	1.83009e+08	1.80742e+08	1.84156e+08	1.62712e+08	1.70381e+08	1.78057e+08	1.27272e+08	1.5295e+08	1.63342e+08	1.74035e+08	1.51694e+08	1.60364e+08	2.31409e+07	1.30186e+07	2.19173e+07	2.63705e+07	2.22188e+07	1.72869e+07	9.68461e+06
MEDN0054	T3_positive	N-Acetylcysteine	Amino acid and Its metabolites	Amino acid derivatives	C5H9NO3S	164.029	163.03	0.828	[M+H]+	22.2805	1b	0.6448	rp	616-91-1	12035	HMDB0001890	784	C06809	0	0	0	0	0	0	0	0	0	0	0	0	0	0	0	0	0	0	0	0	0	0	0	0	0	0	0	0	0	0	0
MW0111931	T3_positive	Gallacetophenone	Aldehyde,Ketones,Esters	Ketones	C8H8O4	169.057	168.042	0.828	[M+H]+	20.5277	1b	0.6446	rp	528-21-2	10706	-	85166	-	7.194e+06	5.02291e+06	5.75675e+06	9.75375e+06	5.37613e+06	6.56846e+06	6.00426e+06	6.21166e+06	1.33515e+07	5.24352e+06	6.10385e+06	5.44814e+06	4.6304e+06	5.26661e+06	4.02693e+06	728668	4.00802e+06	3489590	4.28349e+06	4.5189e+06	3.21013e+06	3.62487e+06	4.69569e+06	4.64428e+06	0	0	0	0	0	0	0
MW0114730	T3_positive	L-Fucose	Carbohydrates and Its metabolites	Carbohydrates and Its metabolites	C6H12O5	164.066	164.069	0.6023	[M+]+	4.41404	1b	0.6439	rp	87-96-7	17106	HMDB0000174	-	C01019	0	0	0	0	0	0	0	0	0	0	0	0	0	0	0	0	0	0	0	0	0	0	0	0	0	0	0	0	0	0	0
MW0107952	T3_positive	L-selenomethionine	Amino acid and Its metabolites	Amino acids	C5H11NO2Se	197	196.995	5.4284	[M+]+	12.4348	1b	0.6408	rp	3211-76-5	105024	HMDB0003966	-	C05335	1.18804e+07	9.32756e+06	1.8472e+07	9.55009e+06	1.07558e+07	9.75066e+06	8.57251e+06	8.83912e+06	1.00219e+07	1.26521e+07	8.5566e+06	8.44732e+06	1.60359e+07	1.6528e+07	8.62149e+06	1.00191e+08	1.91446e+07	1.40228e+07	2.24703e+07	2.09563e+07	1.98513e+07	1.64711e+07	8.69233e+06	2.08365e+07	0	0	0	0	0	0	0
MW0004668	T3_positive	4-Aminophenol	Benzene and substituted derivatives	Benzene and substituted derivatives	C6H7NO	110.064	109.053	4.3356	[M+H]+	2.31395	1b	0.6351	rp	123-30-8	403	HMDB0001169	6051	C02372	11221.5	11229.9	11230.6	11230.5	11230.5	11243.2	11802.3	11574.2	13415	11230.5	11237	164621	56152.7	173561	155146	11230.5	132028	177388	380336	423524	401075	408733	475669	407083	0	0	0	0	0	0	0
MW0104018	T3_positive	(S)-2-Azetidinecarboxylic acid	Organic acid and Its derivatives	Organic acid and Its derivatives	C4H7NO2	139.988	101.048	0.1145	[M+K]+	24.0943	1b	0.6389	rp	2133-34-8	16486	HMDB0029615	-	C08267	3.4456e+07	2.56117e+06	459534	711746	1.65515e+06	554492	1.17311e+06	348926	1.02937e+06	1.68281e+06	2.0165e+06	1.54086e+06	209134	2.19284e+06	1.5648e+06	1.81049e+06	2.16857e+06	1.34277e+06	3.06549e+06	2.61368e+06	339791	890845	355322	621102	5.82159e+07	9.18271e+07	4.13941e+07	1.73849e+07	6.65099e+07	1.11962e+08	9.30163e+07
MW0113150	T3_positive	4-Oxo-4-(pyridin-3-yl)butanal	Heterocyclic compounds	Heterocyclic compounds	C9H9NO2	210.072	163.063	2.401	[M+HCOO+2H]+	9.45	1b	0.6381	rp	76014-80-7	115084	HMDB0062406	-	C19567	0	0	0	0	0	0	0	0	0	0	0	0	0	0	0	0	0	0	0	0	0	0	0	0	0	0	0	0	0	0	0
MEDN0680	T3_positive	Ethylparaben	Benzene and substituted derivatives	Benzene and substituted derivatives	C9H10O3	189.052	166.063	1.6239	[M+Na]+	1.76059	1b	0.6371	rp	120-47-8	8434	HMDB0032573	-	-	0	0	0	0	0	0	0	0	0	0	0	0	0	0	0	0	0	0	0	0	0	0	0	0	0	0	0	0	0	0	0
MW0103045	T3_positive	Ursocholic acid	Bile acids	Bile acids	C24H40O5	426.306	408.288	6.4177	[M+NH4]+	8.09564	1b	0.6367	rp	2955-27-3	122340	HMDB0000917	5871	C17644	0	0	0	0	0	0	0	0	0	0	0	0	0	0	0	0	0	0	0	0	0	0	0	0	0	0	0	0	0	0	0
MEDP0904	T3_positive	FFA(18:1)	FA	FFA	C18H34O2	305.246	282.256	9.6743	[M+Na]+	3.33756	1b	0.6363	rp	112-80-1	445639	HMDB0000207	190	C00712	8.95138e+07	9.3978e+07	6.56737e+07	8.78748e+07	6.82022e+07	6.67471e+07	5.97419e+07	8.68239e+07	7.27429e+07	1.082e+08	7.74587e+07	1.17637e+08	4.38918e+07	1.56103e+08	8.50001e+07	1.12681e+08	1.00792e+08	9.06259e+07	6.35691e+07	5.58271e+07	6.76509e+07	7.89934e+07	5.83462e+07	7.74759e+07	5.49819e+07	4.94475e+07	4.93622e+07	6.9934e+07	5.53069e+07	5.06054e+07	3.15769e+07
MW0012191	T3_negative	12,13-DiHOME	FA	Oxidized lipids	C18H34O4	313.239	314.246	6.1995	[M-H]-	0.872499	2	0.8242	rp	263399-35-5	10236635	HMDB0004705	-	-	1.59244e+06	326281	378448	249110	221018	1.47399e+06	103970	339068	133904	92633.6	50659.7	48365.2	1.34387e+06	1.10484e+06	759409	943696	1.00595e+06	889179	25109.5	24571.4	33566.6	27578.1	52044.1	93171.6	828829	494237	510427	567509	480704	399541	314066
MW0013006	T3_positive	1-Stearoyl-2-myristoyl-sn-glycero-3-phosphocholine	GP	PC	C40H80NO8P	756.527	733.562	8.4944	[M+Na]+	12.3598	2	0.9416	rp	-	3082163	HMDB0008031	-	C00157	9.29462e+06	9.20195e+06	6.80413e+06	5.66302e+06	6.81987e+06	6.41078e+06	8.58756e+06	1.17897e+07	1.90961e+07	7.47596e+06	1.14251e+07	3.45469e+06	20805.7	1.01868e+07	1.87139e+07	1.6084e+07	1.28915e+07	6.97954e+06	1.01073e+07	5.50567e+06	4.89886e+06	4.54928e+06	4.27837e+06	5.13999e+06	0	0	0	0	0	0	0
MEDP1407	T3_positive	Carnitine C14:2	FA	CAR	C21H37NO4	368.279	367.272	6.0794	[M+]+	3.38335	2	0.9449	rp	-	71464539	HMDB0013331	-	-	0	0	0	0	0	0	0	0	0	0	0	0	0	0	0	0	0	0	0	0	0	0	0	0	3.32858e+06	1.33698e+06	2.79726e+06	3.33064e+06	5.31699e+06	3.82456e+06	5074134
MW0052792	T3_negative	Stearic acid	FA	FFA	C18H36O2	283.265	284.272	8.9211	[M-H]-	0.481079	2	0.8023	rp	-	5281	HMDB0000827	189	C01530	2.21175e+07	7.53205e+07	7.71337e+07	1.08368e+08	6.08756e+07	7.31529e+07	7.86854e+07	5.57606e+07	5.69461e+07	7.49936e+07	6.27378e+07	7.73476e+07	1.13098e+07	4.20805e+07	4.60356e+07	3.65787e+07	2.44261e+07	2.04197e+07	1.64281e+07	2.67276e+07	2.77781e+07	2.09972e+07	1.54011e+07	1.82177e+07	7.75661e+06	1.29806e+07	1.21578e+07	1.44867e+07	1.48871e+07	1.91271e+07	5.4116e+06
[truncated: 5,637 more rows]
[truncated: 21 more columns]

## Sheet: Table S3
Table S3. Identification of total metabolites in LFFvsHFF
[truncated: 663 more rows]

## Sheet: Table S4
Table S4. Identification of total metabolites in LFSvsHFS
[truncated: 446 more rows]

[truncated: 13 more sheets: Table S5, Table S6, Table S7, Table S8, Table S9, Sheet10, Table S11, Table12, Table13, Table14, Table S15, Table S16, Table S17]
